# Supplementary material for: Tree Shrew Is a Suitable Animal Model for the Study of Epstein Barr Virus
Source: Front Immunol. 2022 Jan 17;12:789604. doi: 10.3389/fimmu.2021.789604 (PMC8801525; doi:10.3389/fimmu.2021.789604)
Supplement: Supplementary file 1 [file DataSheet_1.zip › Supplementary Data 1.SCR1-2 protein sequences.fa]

>1LY2_1|Chain A|complement receptor type 2|Homo sapiens (9606)
EASCGSPPPILNGRISYYSTPIAVGTVIRYSCSGTFRLIGEKSLLCITKDKVDGTWDKPAPKCEYFNKYS
SCPEPIVPGGYKIRGSTPYRHGDSVTFACKTNFSMNGNKSVWCQANNMWGPTRLPTCVSI
>XP_SCR1-2  [Tupaia chinensis]
GITCDPPPPIKNGRSVTPQNPVPVGTVIRYSCLNAFRLIGEKTIFCLTKDQVNGVWDKPPPTCELYNKYS
TCSEPMVPGGYKSKESRTQYRHGDSVTFICKTNFTMKGNKTVWCQANRTWGPTPLPTCESD
>XP_SCR1-2 [Oryctolagus cuniculus]
GIFCDPPPPIADGRVSYHPGPIHVGTVVRYSCPTTYRLIGEKTLFCITKDQVKAVWDRDAPVCEYYNKNS
ICPEPIVPGGYKVKGTKSPYIHGDLLVFACKANFTMKGNKSVWCQANKTWGPSELPTCESN
>XP_SCR1-2 [Sapajus apella]
GISCGPPPPIRNGRISAHSTPVSVGTVVRYACSTSAFRLIGEKTMFCITKDKVTGTWDKPAPICEYYNKY
STCPEPIVPGGYKSKGFRPSYHHGDFVTFTCKANFSMNGNKTVWCQANKKWGPTRLPTCESD
>XP_SCR1-2 [Macaca mulatta]
GISCGSPPPILNGRISHYSTPITLGTVIRYICSNGFRLIGEKNIICITKDKVVGIWDKPAPKCEYFNKYS
TCPEPIVPGGYKARGAEPPYIHGDFVTFACKTNFSMNGNKSVWCQANNKWGPTRLPTCESV
>NP_SCR1-2 [Rattus norvegicus]
ELSCDPPPEVNNTRRLYYSLPVLPGTVVRYTCLPGYRLIGEKAIFCISKDQVTATWDKATPICEPWNKMS
ACSKPIVPGGIINPGSRPPFKHGDSVTVTCKANFTMKGSKTVWCRANKMWGPTPLPVCESD
