# Supplementary material for: Tree Shrew Is a Suitable Animal Model for the Study of Epstein Barr Virus
Source: Front Immunol. 2022 Jan 17;12:789604. doi: 10.3389/fimmu.2021.789604 (PMC8801525; doi:10.3389/fimmu.2021.789604)
Supplement: Supplementary file 5 [file Table_1.xlsx]

## Sheet: SCR1-2
	CR2		SCR1-SCR2		Interaction residues		Key residues
	Identity	Similarity	Identity	Similarity	Identity	Similarity	Identity	Similarity
Homo sapiens vs Macaca mulatta	0.928	0.96	0.824	0.885	0.813	0.938	1	1
Homo sapiens vs Sapajus apella	0.878	0.92	0.742	0.826	0.719	0.813	0.5	0.75
Homo sapiens vs Tupaia chinensis	0.727	0.824	0.656	0.756	0.719	0.844	1	1
Homo sapiens vs Oryctolagus cuniculus	0.628	0.728	0.649	0.771	0.719	0.844	0.5	0.75
Homo sapiens vs Rattus norvegicus	0.619	0.737	0.573	0.71	0.625	0.75	0.25	0.5
Homo sapiens vs Sus scrofa	0.262	0.336
