# Supplementary material for: Tree Shrew Is a Suitable Animal Model for the Study of Epstein Barr Virus
Source: Front Immunol. 2022 Jan 17;12:789604. doi: 10.3389/fimmu.2021.789604 (PMC8801525; doi:10.3389/fimmu.2021.789604)
Supplement: Supplementary file 6 [file Table_2.xlsx]

## Sheet: Sheet1
	Gene	primer sequence (5'to3')	product(bp)
EBV-encode genes	BLLF1-F	TGTCAGCTGGCCAAAGTCAA	169
	BLLF1-R	GAGCCTGATCCATCTCACGG
	BMRF1-F	AAC GAG CAG ATG ATT GGG CA	126
	BMRF1-R	CGT GGT GAC GTA GAG ATC CG
	LMP1-F	AATTTGCACGGACAGGCATT	211/134
	LMP1-R	AAGGCCAAAAGCTGCCAGAT
	EBNA1-F	GTC ATC ATC ATC CGG GTC TC	270
	EBNA1-R	TTC GGG TTG GAA CCT CCT TG
	EBNA3A-F	GAAACCAAGACCAGAGGTCC	275
	EBNA3A-R	CCCAGGGCCGGACAATAGG
	EBNA3B/3C-F	CCC TTG CGG ATG CAG CCA AT	125
	EBNA3B/3C-R	GGCTGATATGGAATGTGCCC
	β-actin-F	ATTTTGAATGATCAGCCACC	113
	β-actin-R	AGGTAAGCCCTGGCTGCCTC
	CR2-F	ACACAGGCATGAAGGCAGAACG	177
	CR2-R	GGCAGTGAGTGACAGGTGAGGA
Validation of RNA sequencing data	BLVRB-F	GACCTCAGTCCAACAACGGT	240
	BLVRB-R	TAGCGGCTGGTCTCCTATGT
	TXNL1-F	TGGCATCGTTCCACTTCGTT	273
	TXNL1-R	ACATTGACAGTCTCTGGCGA
	MCM6-F	TGTCGGGCCTTGAAAACCTT	178
	MCM6-R	CTGGGTGAACTGGGTGAGTC
	PYCARD-F	TCGATGGGGTGTTAGATGCC	219
	PYCARD-R	TGCTGGGGAAGACACATCAG
	COX17-F	GGCGTTTGTAAGGGCTGGTA	238
	COX17-R	AGGGCTCTCATGCACTCCTT
	UROD-F	GCAAGTTTGCACTGCCCTAC	194
	UROD-R	CTGTCGAAGCAGACGTGAGT
	OGT-F	ACCTGTAACTGCTGTCGTCG	200
	OGT-R	ACGTTTCGTTGGTTCTGTGC
	RNF115-F	TTTTGCAAGGGCGAGGTCAA	336
	RNF115-R	CGACTTGGTCCCCAGAAGTC
	EEF1B2-F	CCTCCAGGTGCTCAACGATT	340
	EEF1B2-R	AAGGCGTTCTTCCCTTAGCC
	CCDC59-F	TAGCATTCGCGAGGGACAAG	261
	CCDC59-R	CAAGCCTGGTCAGTGCTACA
	SKP1-F	CCACCACAAGGATGACCCTC	279
	SKP1-R	GCAAGTGTTTTCTGGGCTTCC
	SNAPC5-F	CTTCTCAACCTGCACCCGAA	106
	SNAPC5-R	ATCACACAGCTCCTTGTGCC
