# Supplementary material for: Tree Shrew Is a Suitable Animal Model for the Study of Epstein Barr Virus
Source: Front Immunol. 2022 Jan 17;12:789604. doi: 10.3389/fimmu.2021.789604 (PMC8801525; doi:10.3389/fimmu.2021.789604)
Supplement: Supplementary file 7 [file Table_3.xlsx]

## Sheet: 3 dpi
	baseMean	log2FoldChange	lfcSE	stat	pvalue	padj
ENSTBEG00000002771	2714.85	11.4153	0.638101	17.8895	1.42348e-71	3.04054e-68
ENSTBEG00000006361	22503.3	6.57185	0.386699	16.9947	8.98139e-65	9.59212e-62
ENSTBEG00000010555	1701.32	7.22033	0.438577	16.4631	6.75696e-61	4.81095e-58
ENSTBEG00000017135	2257.41	7.44594	0.472919	15.7446	7.47531e-56	3.99181e-53
ENSTBEG00000001289	804.764	7.72013	0.49622	15.5579	1.40685e-54	6.01008e-52
ENSTBEG00000003552	938.892	10.0582	0.647857	15.5253	2.33769e-54	8.32218e-52
ENSTBEG00000015037	2585.25	8.31497	0.536671	15.4936	3.83174e-54	1.16923e-51
ENSTBEG00000016179	1067.64	7.21441	0.466022	15.4808	4.67467e-54	1.24814e-51
ENSTBEG00000015357	1609.25	11.2352	0.734448	15.2974	7.9536e-53	1.88765e-50
ENSTBEG00000001165	2334.19	6.13194	0.403583	15.1938	3.88981e-52	8.30863e-50
ENSTBEG00000008400	7549.4	7.31369	0.507518	14.4107	4.43195e-47	8.60604e-45
ENSTBEG00000004977	3672.87	6.94339	0.488168	14.2234	6.56171e-46	1.16798e-43
ENSTBEG00000010924	1401.28	6.42188	0.465641	13.7915	2.86837e-43	4.71295e-41
ENSTBEG00000016365	279.571	8.19629	0.613319	13.3638	9.83767e-41	1.50095e-38
ENSTBEG00000001856	1442.86	6.33419	0.48366	13.0964	3.45386e-39	4.9183e-37
ENSTBEG00000004389	198.571	7.40032	0.585461	12.6402	1.26808e-36	1.69288e-34
ENSTBEG00000017634	217.378	6.11067	0.49032	12.4626	1.19403e-35	1.50027e-33
ENSTBEG00000006245	517.299	6.30981	0.50809	12.4187	2.06886e-35	2.45505e-33
ENSTBEG00000011310	8094.69	6.33513	0.513212	12.3441	5.24265e-35	5.89385e-33
ENSTBEG00000015802	196.145	7.62206	0.634656	12.0098	3.1575e-33	3.37221e-31
ENSTBEG00000013320	385.763	6.93429	0.59229	11.7076	1.16537e-31	1.18535e-29
ENSTBEG00000002301	230.953	7.53628	0.659257	11.4315	2.91125e-30	2.82656e-28
ENSTBEG00000007053	421.454	7.67123	0.68064	11.2706	1.83271e-29	1.70203e-27
ENSTBEG00000009979	3308.26	6.33139	0.567126	11.164	6.11833e-29	5.44532e-27
ENSTBEG00000011524	2053.36	5.25911	0.47901	10.9791	4.81556e-28	4.11441e-26
ENSTBEG00000008626	273.715	9.80394	0.9013	10.8776	1.47462e-27	1.21146e-25
ENSTBEG00000006135	31068.3	4.45171	0.41211	10.8022	3.35944e-27	2.65769e-25
ENSTBEG00000012804	203.998	7.41791	0.726168	10.2151	1.6964e-24	1.25958e-22
ENSTBEG00000007333	334.237	9.44468	0.924647	10.2144	1.71011e-24	1.25958e-22
ENSTBEG00000009480	111.342	7.26114	0.715835	10.1436	3.53878e-24	2.51961e-22
ENSTBEG00000016713	179.575	4.82514	0.491043	9.82631	8.67412e-23	5.97675e-21
ENSTBEG00000012756	123.779	8.6295	0.880699	9.79847	1.14306e-22	7.62995e-21
ENSTBEG00000009657	160.755	5.84917	0.598011	9.78104	1.35805e-22	8.79029e-21
ENSTBEG00000008063	95.0937	5.35399	0.557789	9.59858	8.10506e-22	5.09188e-20
ENSTBEG00000013662	317.246	4.0139	0.424746	9.45012	3.38427e-21	2.06537e-19
ENSTBEG00000005271	1144.3	3.72562	0.394854	9.43544	3.89353e-21	2.31016e-19
ENSTBEG00000005989	115.598	8.58319	0.926686	9.26224	2.00184e-20	1.15566e-18
ENSTBEG00000004632	1384.34	4.12771	0.454372	9.08444	1.04238e-19	5.85928e-18
ENSTBEG00000011542	114.537	5.86285	0.649358	9.02868	1.73758e-19	9.51661e-18
ENSTBEG00000014491	150.449	8.66587	0.962662	9.00199	2.21665e-19	1.18369e-17
ENSTBEG00000004586	92.0907	5.12459	0.570941	8.9757	2.81562e-19	1.46687e-17
ENSTBEG00000002918	144.304	11.656	1.29956	8.96919	2.98708e-19	1.51914e-17
ENSTBEG00000001869	107.409	8.82962	0.987528	8.94114	3.85183e-19	1.91337e-17
ENSTBEG00000002251	64.6061	5.92954	0.673268	8.80711	1.28415e-18	6.23397e-17
ENSTBEG00000001429	88.3783	5.76803	0.658476	8.75968	1.95813e-18	9.29458e-17
ENSTBEG00000012879	120.55	11.3914	1.30145	8.75283	2.08077e-18	9.662e-17
ENSTBEG00000017709	302.772	5.59367	0.639541	8.74638	2.20299e-18	1.00119e-16
ENSTBEG00000015946	76.5972	7.96744	0.914712	8.71033	3.02999e-18	1.34834e-16
ENSTBEG00000012151	580.649	4.5404	0.532274	8.53019	1.46112e-17	6.36928e-16
ENSTBEG00000005288	255.952	5.28514	0.621342	8.50601	1.80028e-17	7.69081e-16
ENSTBEG00000000719	63.6044	6.74002	0.794959	8.47845	2.28208e-17	9.55788e-16
ENSTBEG00000012860	143.243	4.19963	0.496049	8.46616	2.5362e-17	1.04179e-15
ENSTBEG00000016769	60.8297	7.27878	0.863403	8.43033	3.44678e-17	1.38912e-15
ENSTBEG00000007257	55.6374	6.66541	0.796793	8.36529	5.99691e-17	2.37211e-15
ENSTBEG00000005211	51.1879	5.76255	0.691799	8.32981	8.09755e-17	3.14479e-15
ENSTBEG00000012435	96.2498	4.88469	0.587695	8.3116	9.4422e-17	3.60153e-15
ENSTBEG00000004324	91.2488	10.9984	1.32609	8.2939	1.09597e-16	4.10699e-15
ENSTBEG00000008306	68.9838	7.76951	0.942483	8.24366	1.67027e-16	6.10074e-15
ENSTBEG00000002768	2029.75	4.29033	0.520507	8.2426	1.68513e-16	6.10074e-15
ENSTBEG00000009605	105.102	5.51029	0.671405	8.20711	2.26575e-16	8.06608e-15
ENSTBEG00000000599	105.903	9.41776	1.15373	8.16286	3.2717e-16	1.14563e-14
ENSTBEG00000004274	103.484	9.29399	1.14155	8.14155	3.9025e-16	1.34447e-14
ENSTBEG00000002784	68.0249	10.5658	1.29959	8.13013	4.28814e-16	1.45388e-14
ENSTBEG00000011070	140.866	4.27572	0.526296	8.12417	4.50431e-16	1.50331e-14
ENSTBEG00000015373	142.076	4.38576	0.545001	8.04725	8.46759e-16	2.78258e-14
ENSTBEG00000002483	88.7038	5.14566	0.64407	7.98929	1.35722e-15	4.39247e-14
ENSTBEG00000009703	208.427	4.11895	0.5223	7.88618	3.11589e-15	9.93363e-14
ENSTBEG00000002811	60.8527	4.52531	0.59181	7.64656	2.06429e-14	6.48431e-13
ENSTBEG00000015501	192.815	-4.45005	0.588923	-7.55625	4.14849e-14	1.28423e-12
ENSTBEG00000016602	43.7019	7.05169	0.933573	7.55344	4.23903e-14	1.29351e-12
ENSTBEG00000014392	75.0337	4.68013	0.625986	7.47641	7.63785e-14	2.29781e-12
ENSTBEG00000015953	367.403	4.95122	0.673054	7.35634	1.89022e-13	5.60764e-12
ENSTBEG00000006895	43.0509	9.91766	1.35139	7.33886	2.15417e-13	6.30316e-12
ENSTBEG00000014409	250.454	3.72107	0.5084	7.31919	2.49475e-13	7.20107e-12
ENSTBEG00000007002	66.6892	4.78342	0.653839	7.3159	2.55659e-13	7.28116e-12
ENSTBEG00000011168	807.17	3.83515	0.525302	7.30084	2.85967e-13	8.03718e-12
ENSTBEG00000013328	1739.68	3.49272	0.479068	7.29066	3.08446e-13	8.55638e-12
ENSTBEG00000017212	57.4298	8.43344	1.16267	7.25348	4.06204e-13	1.11237e-11
ENSTBEG00000005162	82.7666	5.36105	0.742107	7.22409	5.04464e-13	1.36397e-11
ENSTBEG00000004803	43.1947	6.34569	0.882365	7.19168	6.39998e-13	1.70879e-11
ENSTBEG00000004115	7201.87	2.9133	0.408045	7.13965	9.3569e-13	2.46745e-11
ENSTBEG00000016187	33.4567	9.54526	1.33922	7.12747	1.02234e-12	2.66095e-11
ENSTBEG00000011248	66.6026	4.01331	0.5632	7.12591	1.03398e-12	2.66095e-11
ENSTBEG00000014925	31.8601	9.47505	1.34217	7.05948	1.67122e-12	4.24968e-11
ENSTBEG00000017117	31.7121	9.46888	1.34322	7.04941	1.79683e-12	4.51534e-11
ENSTBEG00000017328	50.3918	10.1474	1.44147	7.03967	1.92701e-12	4.78616e-11
ENSTBEG00000002396	84.9887	3.50876	0.499671	7.02213	2.18505e-12	5.36469e-11
ENSTBEG00000002358	224.418	3.32678	0.474286	7.01429	2.31119e-12	5.60989e-11
ENSTBEG00000000900	53.1577	5.47927	0.781741	7.00906	2.39917e-12	5.70627e-11
ENSTBEG00000007216	82.2298	4.74151	0.676511	7.00876	2.40433e-12	5.70627e-11
ENSTBEG00000004057	38.1583	7.38583	1.05638	6.99166	2.71661e-12	6.37658e-11
ENSTBEG00000002745	264.38	5.06762	0.737795	6.86859	6.48375e-12	1.50536e-10
ENSTBEG00000003193	47.076	9.07477	1.32925	6.827	8.67091e-12	1.99151e-10
ENSTBEG00000005535	84.9425	4.3931	0.643888	6.82277	8.92994e-12	2.02919e-10
ENSTBEG00000012070	984.748	2.63899	0.389239	6.77987	1.20286e-11	2.70455e-10
ENSTBEG00000010514	166.774	3.3472	0.496538	6.74107	1.57224e-11	3.49823e-10
ENSTBEG00000009154	40.4523	8.85343	1.31986	6.70784	1.97525e-11	4.32924e-10
ENSTBEG00000010150	91.8606	4.79293	0.714613	6.70703	1.98626e-11	4.32924e-10
ENSTBEG00000004605	54.5266	4.53102	0.675895	6.70374	2.03154e-11	4.38319e-10
ENSTBEG00000011927	39.5954	4.37185	0.657254	6.65168	2.89758e-11	6.18922e-10
ENSTBEG00000002910	34.3404	6.81417	1.02982	6.61683	3.66979e-11	7.76106e-10
ENSTBEG00000007294	28.4706	6.2267	0.942241	6.60839	3.88517e-11	8.13599e-10
ENSTBEG00000001078	650.858	4.91982	0.744729	6.60619	3.9434e-11	8.17777e-10
ENSTBEG00000014710	525.613	2.66275	0.403258	6.60308	4.02715e-11	8.27115e-10
ENSTBEG00000004257	44.0677	4.87799	0.742802	6.56701	5.13364e-11	1.04433e-09
ENSTBEG00000012130	37.3856	8.73802	1.33103	6.56484	5.20903e-11	1.04967e-09
ENSTBEG00000009950	114.816	3.45512	0.527694	6.54758	5.8477e-11	1.16735e-09
ENSTBEG00000011469	214.548	2.89531	0.444522	6.51331	7.35113e-11	1.45389e-09
ENSTBEG00000017609	73.856	4.31833	0.663757	6.50589	7.72326e-11	1.51348e-09
ENSTBEG00000007432	29.9785	5.13195	0.794317	6.46083	1.0413e-10	2.02201e-09
ENSTBEG00000009427	21.8597	8.92959	1.38346	6.45455	1.08544e-10	2.08873e-09
ENSTBEG00000016474	35.9032	7.73535	1.20464	6.42127	1.35141e-10	2.57733e-09
ENSTBEG00000015477	31.4523	5.77003	0.905531	6.37198	1.86601e-10	3.52726e-09
ENSTBEG00000015593	28.5077	6.95094	1.0913	6.36941	1.89759e-10	3.55549e-09
ENSTBEG00000002858	41.4022	8.90059	1.40824	6.32036	2.60949e-10	4.84684e-09
ENSTBEG00000004034	19.66	8.77505	1.39915	6.27171	3.57115e-10	6.57585e-09
ENSTBEG00000002276	50.9315	-8.18892	1.31079	-6.2473	4.17607e-10	7.62401e-09
ENSTBEG00000012523	24.9026	6.70502	1.07385	6.24388	4.26858e-10	7.72685e-09
ENSTBEG00000015604	35.6139	6.89858	1.10716	6.23085	4.63897e-10	8.32676e-09
ENSTBEG00000008151	75.0031	3.3941	0.549152	6.18062	6.38493e-10	1.13652e-08
ENSTBEG00000004386	25.0476	5.21497	0.844106	6.1781	6.48796e-10	1.14531e-08
ENSTBEG00000006598	284.665	2.94115	0.477609	6.15808	7.36333e-10	1.28919e-08
ENSTBEG00000000783	95.0225	3.65344	0.593618	6.15454	7.52975e-10	1.30761e-08
ENSTBEG00000001666	36.223	6.37977	1.03841	6.14378	8.05825e-10	1.3881e-08
ENSTBEG00000001658	27.9484	8.31725	1.35517	6.13741	8.38792e-10	1.43333e-08
ENSTBEG00000014311	29.0364	5.57073	0.909907	6.1223	9.22321e-10	1.56355e-08
ENSTBEG00000005139	73.8472	3.34811	0.549108	6.09737	1.07828e-09	1.81355e-08
ENSTBEG00000013380	25.8285	7.36722	1.22211	6.0283	1.6569e-09	2.76496e-08
ENSTBEG00000003522	604.195	2.90966	0.489172	5.94813	2.71219e-09	4.49088e-08
ENSTBEG00000016516	156.929	4.22283	0.712545	5.92641	3.09633e-09	5.0875e-08
ENSTBEG00000007420	17.7686	8.64983	1.46184	5.91709	3.27682e-09	5.34297e-08
ENSTBEG00000003689	22.549	8.01258	1.37359	5.83332	5.43341e-09	8.79225e-08
ENSTBEG00000000688	23.3151	4.96131	0.864525	5.73877	9.53666e-09	1.5245e-07
ENSTBEG00000012905	21.6575	7.13248	1.24296	5.73829	9.56381e-09	1.5245e-07
ENSTBEG00000015348	22.3168	5.4305	0.946976	5.73457	9.77593e-09	1.54677e-07
ENSTBEG00000010781	52.7823	-4.69156	0.819803	-5.72279	1.04787e-08	1.64577e-07
ENSTBEG00000012989	21.0021	7.90218	1.38295	5.71401	1.10343e-08	1.72038e-07
ENSTBEG00000011513	150.415	2.9507	0.51963	5.67845	1.35917e-08	2.10376e-07
ENSTBEG00000008496	175.519	-2.72233	0.480613	-5.66427	1.4765e-08	2.26892e-07
ENSTBEG00000002481	39.5845	4.00594	0.709839	5.64345	1.66677e-08	2.54301e-07
ENSTBEG00000000273	19.2636	6.23447	1.11078	5.61268	1.99216e-08	3.0179e-07
ENSTBEG00000005874	12.9717	8.17989	1.46023	5.60177	2.12172e-08	3.19154e-07
ENSTBEG00000017484	47.8222	-5.65777	1.01032	-5.59997	2.1439e-08	3.20236e-07
ENSTBEG00000012510	81.8032	-3.50436	0.626091	-5.5972	2.17839e-08	3.23128e-07
ENSTBEG00000017011	1015.68	2.55544	0.456869	5.59338	2.22695e-08	3.28052e-07
ENSTBEG00000003324	19.1243	7.77715	1.3935	5.58102	2.39117e-08	3.49831e-07
ENSTBEG00000017492	18.2299	5.59852	1.01559	5.51258	3.53613e-08	5.13822e-07
ENSTBEG00000010592	20.1562	5.24348	0.952873	5.50281	3.73791e-08	5.39471e-07
ENSTBEG00000005623	39.2291	4.64229	0.846373	5.48492	4.13664e-08	5.93011e-07
ENSTBEG00000010544	12.3204	8.09418	1.47656	5.48178	4.21077e-08	5.99614e-07
ENSTBEG00000016995	145.272	-3.42298	0.625085	-5.47603	4.34982e-08	6.15312e-07
ENSTBEG00000003720	36.9717	3.6594	0.674023	5.4292	5.66087e-08	7.95501e-07
ENSTBEG00000016641	340.17	2.50696	0.463076	5.41371	6.17322e-08	8.6183e-07
ENSTBEG00000008054	17.7613	6.29328	1.16306	5.41096	6.26881e-08	8.69493e-07
ENSTBEG00000009299	33.2473	3.48988	0.648591	5.3807	7.41963e-08	1.02247e-06
ENSTBEG00000002147	28.0304	6.58786	1.22822	5.36375	8.15115e-08	1.11608e-06
ENSTBEG00000009221	19.0226	6.8701	1.28596	5.3424	9.17215e-08	1.24788e-06
ENSTBEG00000009907	17.434	4.86441	0.918836	5.2941	1.19602e-07	1.6169e-06
ENSTBEG00000000630	23.7478	6.74007	1.27627	5.28107	1.28429e-07	1.72531e-06
ENSTBEG00000016573	70.0748	2.64164	0.502321	5.25888	1.44936e-07	1.9349e-06
ENSTBEG00000001917	37.8954	3.31049	0.634357	5.21865	1.80233e-07	2.39117e-06
ENSTBEG00000009902	94.4753	-2.93045	0.562411	-5.21051	1.88321e-07	2.48305e-06
ENSTBEG00000008624	199.424	2.90651	0.55857	5.20348	1.95596e-07	2.56314e-06
ENSTBEG00000008163	18.3819	5.57647	1.07284	5.19786	2.01599e-07	2.6257e-06
ENSTBEG00000013112	10.6784	7.8834	1.51707	5.19648	2.03096e-07	2.62917e-06
ENSTBEG00000001153	38.3496	3.33056	0.644624	5.16667	2.38304e-07	3.0588e-06
ENSTBEG00000005595	10.7266	7.89937	1.52911	5.16601	2.39148e-07	3.0588e-06
ENSTBEG00000013056	69.6322	3.32602	0.646728	5.14285	2.70602e-07	3.44051e-06
ENSTBEG00000010944	20.7621	4.45375	0.867969	5.13123	2.87857e-07	3.63824e-06
ENSTBEG00000015069	31.077	5.0152	0.978002	5.12801	2.92818e-07	3.67918e-06
ENSTBEG00000003998	18.2194	6.92351	1.35383	5.11403	3.15358e-07	3.93921e-06
ENSTBEG00000003128	23.7795	4.69799	0.920768	5.10225	3.35639e-07	4.16817e-06
ENSTBEG00000005240	16.4308	7.57111	1.48698	5.09159	3.55073e-07	4.38403e-06
ENSTBEG00000002969	575.155	3.3988	0.669787	5.07446	3.88606e-07	4.77047e-06
ENSTBEG00000006034	10.0597	7.83028	1.54392	5.07167	3.94335e-07	4.81314e-06
ENSTBEG00000016038	15.5923	4.86571	0.965717	5.03844	4.69338e-07	5.69605e-06
ENSTBEG00000002259	9.89743	7.809	1.55965	5.0069	5.5314e-07	6.67518e-06
ENSTBEG00000011530	9.20078	7.68754	1.53688	5.00206	5.67222e-07	6.80666e-06
ENSTBEG00000013807	74.3337	2.61436	0.522831	5.00038	5.72168e-07	6.82766e-06
ENSTBEG00000002657	41.8775	3.82036	0.765104	4.99326	5.93696e-07	7.04519e-06
ENSTBEG00000010866	13.8754	5.5042	1.10577	4.97768	6.43497e-07	7.59398e-06
ENSTBEG00000008835	35.51	-4.69738	0.944171	-4.97513	6.52025e-07	7.65233e-06
ENSTBEG00000014383	22.2997	3.79287	0.763269	4.96924	6.72143e-07	7.84534e-06
ENSTBEG00000006508	16.2319	4.77238	0.966621	4.93718	7.92622e-07	9.20131e-06
ENSTBEG00000004436	9.24584	7.70896	1.56313	4.93176	8.14923e-07	9.40906e-06
ENSTBEG00000011381	12.8382	7.1904	1.45936	4.92709	8.34623e-07	9.5847e-06
ENSTBEG00000002189	12.5441	7.15136	1.45682	4.90888	9.16e-07	1.0463e-05
ENSTBEG00000013686	153.67	-3.66116	0.746708	-4.90307	9.43495e-07	1.07197e-05
ENSTBEG00000001510	38.3238	2.93455	0.600061	4.89043	1.00616e-06	1.13713e-05
ENSTBEG00000002787	43.8245	-4.35065	0.889859	-4.88914	1.01275e-06	1.13854e-05
ENSTBEG00000002262	110.381	-3.22259	0.659583	-4.8858	1.0301e-06	1.15198e-05
ENSTBEG00000011942	41.1812	-6.13169	1.25905	-4.87009	1.11546e-06	1.24095e-05
ENSTBEG00000011399	30.362	3.28939	0.678391	4.84881	1.24205e-06	1.37462e-05
ENSTBEG00000012102	67.3687	3.3636	0.693875	4.84756	1.24988e-06	1.37505e-05
ENSTBEG00000011964	10.1644	7.85463	1.62061	4.8467	1.25531e-06	1.37505e-05
ENSTBEG00000011533	285.568	8.12146	1.67684	4.8433	1.277e-06	1.39167e-05
ENSTBEG00000012081	8.38689	7.55231	1.56034	4.84017	1.29729e-06	1.40661e-05
ENSTBEG00000005072	12.6529	7.19382	1.48881	4.83193	1.35219e-06	1.45226e-05
ENSTBEG00000003256	8.65151	7.59719	1.57233	4.83181	1.353e-06	1.45226e-05
ENSTBEG00000012196	8.32725	7.53671	1.56197	4.82512	1.39916e-06	1.4943e-05
ENSTBEG00000015443	34.3462	-5.71161	1.19063	-4.79714	1.60948e-06	1.71037e-05
ENSTBEG00000004681	30.3863	3.71298	0.777807	4.77365	1.80912e-06	1.91301e-05
ENSTBEG00000012379	9.55894	7.7532	1.62915	4.75904	1.94518e-06	2.04675e-05
ENSTBEG00000004360	21.4879	3.64262	0.765841	4.75636	1.97114e-06	2.0639e-05
ENSTBEG00000003488	23.1121	3.523	0.741672	4.75007	2.03341e-06	2.11872e-05
ENSTBEG00000013644	48.2653	-3.85209	0.811873	-4.74469	2.08822e-06	2.16526e-05
ENSTBEG00000008118	17.1919	-6.62397	1.3971	-4.74122	2.12438e-06	2.19211e-05
ENSTBEG00000003381	8.06263	7.48965	1.58076	4.738	2.15842e-06	2.21653e-05
ENSTBEG00000015923	34.4565	-4.05269	0.856701	-4.73057	2.23887e-06	2.28815e-05
ENSTBEG00000001442	50.0761	2.70346	0.571959	4.72667	2.28228e-06	2.3214e-05
ENSTBEG00000016338	139.702	7.9922	1.69542	4.714	2.42905e-06	2.44976e-05
ENSTBEG00000001206	52.5631	-3.2661	0.692881	-4.7138	2.43141e-06	2.44976e-05
ENSTBEG00000003755	15.2788	5.00302	1.06282	4.70731	2.51009e-06	2.51716e-05
ENSTBEG00000003440	15.006	4.52614	0.962487	4.70255	2.56935e-06	2.56455e-05
ENSTBEG00000012620	20.8719	3.50812	0.74761	4.69245	2.69954e-06	2.68196e-05
ENSTBEG00000010121	12.43	7.12844	1.52096	4.68679	2.77526e-06	2.74442e-05
ENSTBEG00000009180	12.3516	5.23149	1.11783	4.68005	2.86799e-06	2.82306e-05
ENSTBEG00000002662	36.5083	3.17008	0.678707	4.67077	3.00072e-06	2.94015e-05
ENSTBEG00000002507	26.2879	-6.25397	1.34909	-4.63569	3.55751e-06	3.46979e-05
ENSTBEG00000006558	7.67839	7.42097	1.60163	4.63339	3.5973e-06	3.49265e-05
ENSTBEG00000000469	11.5794	6.11425	1.32255	4.62306	3.78127e-06	3.65465e-05
ENSTBEG00000010785	40.5826	3.17226	0.68695	4.6179	3.87646e-06	3.72392e-05
ENSTBEG00000002801	89.9214	-2.74692	0.594921	-4.61729	3.8878e-06	3.72392e-05
ENSTBEG00000012679	32.0881	4.17747	0.907518	4.60318	4.16079e-06	3.96761e-05
ENSTBEG00000010520	7.52997	7.4096	1.6106	4.60053	4.21413e-06	4.00061e-05
ENSTBEG00000004784	14.496	4.80822	1.04993	4.57957	4.65942e-06	4.3868e-05
ENSTBEG00000006128	185.742	-3.26904	0.71385	-4.57945	4.66201e-06	4.3868e-05
ENSTBEG00000014595	13.6148	4.64705	1.01541	4.57653	4.72755e-06	4.42897e-05
ENSTBEG00000006264	15.2143	4.18252	0.916139	4.56538	4.98587e-06	4.65058e-05
ENSTBEG00000013862	10.5483	6.91991	1.51679	4.56222	5.06162e-06	4.70071e-05
ENSTBEG00000001752	10.0715	6.84793	1.50424	4.55242	5.30331e-06	4.90384e-05
ENSTBEG00000016891	7.68955	7.42813	1.63782	4.53537	5.7502e-06	5.29415e-05
ENSTBEG00000016928	17.0242	3.89875	0.864545	4.5096	6.49503e-06	5.95425e-05
ENSTBEG00000004857	85.1339	-3.47568	0.772874	-4.49708	6.88919e-06	6.28859e-05
ENSTBEG00000003820	48.6168	2.9037	0.646538	4.49115	7.08394e-06	6.43885e-05
ENSTBEG00000007477	6.87839	7.27443	1.62775	4.46902	7.85774e-06	7.11192e-05
ENSTBEG00000004540	34.7201	-3.92039	0.879761	-4.4562	8.34246e-06	7.51878e-05
ENSTBEG00000008814	26.7268	-4.32739	0.972273	-4.4508	8.55512e-06	7.67457e-05
ENSTBEG00000000031	14.2495	-6.3505	1.42708	-4.45	8.58718e-06	7.67457e-05
ENSTBEG00000006807	131.26	-2.83882	0.63869	-4.44476	8.79897e-06	7.83108e-05
ENSTBEG00000004319	52.6565	-3.04166	0.685558	-4.43677	9.13171e-06	8.0935e-05
ENSTBEG00000006990	6.9238	7.28982	1.64473	4.43223	9.32617e-06	8.2317e-05
ENSTBEG00000009555	24.9145	3.90802	0.885545	4.41313	1.01889e-05	8.95614e-05
ENSTBEG00000004058	28.9854	3.00482	0.681197	4.41109	1.02851e-05	9.00369e-05
ENSTBEG00000004055	16.9283	6.81023	1.54872	4.39733	1.09591e-05	9.55459e-05
ENSTBEG00000001546	6.61104	7.20824	1.64059	4.3937	1.11438e-05	9.67605e-05
ENSTBEG00000011860	20.1461	4.56337	1.04028	4.38668	1.15096e-05	9.95325e-05
ENSTBEG00000010446	20.9649	3.64586	0.832007	4.38201	1.17589e-05	0.000101278
ENSTBEG00000012285	9.97166	5.34959	1.2242	4.36986	1.24329e-05	0.000106653
ENSTBEG00000007410	56.9059	-2.88918	0.662073	-4.36384	1.27801e-05	0.00010881
ENSTBEG00000007328	30.8636	-3.35021	0.76774	-4.36373	1.27862e-05	0.00010881
ENSTBEG00000003753	8.80163	6.63441	1.53241	4.32939	1.4952e-05	0.000126736
ENSTBEG00000012568	387.439	2.69777	0.624279	4.32141	1.55034e-05	0.00013089
ENSTBEG00000017642	28.7436	-4.01255	0.92964	-4.31624	1.58709e-05	0.000133466
ENSTBEG00000011523	10.8418	5.1471	1.19451	4.30896	1.64026e-05	0.000137396
ENSTBEG00000016067	20.2409	3.83709	0.891629	4.30346	1.68151e-05	0.000140301
ENSTBEG00000007686	6.40367	7.14256	1.66512	4.28951	1.7907e-05	0.00014883
ENSTBEG00000006243	27.4904	3.58801	0.843764	4.25239	2.11502e-05	0.000175104
ENSTBEG00000008582	20.2987	-5.87096	1.38228	-4.2473	2.16362e-05	0.000178436
ENSTBEG00000012479	14.7715	4.1711	0.986587	4.22781	2.35982e-05	0.000193868
ENSTBEG00000004337	6.24375	7.13639	1.68975	4.22333	2.40717e-05	0.000197001
ENSTBEG00000000660	5.931	7.04481	1.67133	4.21508	2.49686e-05	0.000203446
ENSTBEG00000003813	6.25526	7.12948	1.69171	4.21435	2.50497e-05	0.000203446
ENSTBEG00000017300	20.4305	3.76626	0.900318	4.18326	2.8736e-05	0.000232501
ENSTBEG00000011678	10.5656	5.4475	1.30401	4.17748	2.9475e-05	0.00023758
ENSTBEG00000016981	17.9585	3.83509	0.919959	4.16876	3.06255e-05	0.000245925
ENSTBEG00000015287	27.1369	-4.26056	1.02244	-4.16704	3.08579e-05	0.000246863
ENSTBEG00000005083	9.49966	5.96408	1.43367	4.16	3.18252e-05	0.000253651
ENSTBEG00000005468	57.0339	-2.73395	0.659267	-4.14696	3.36926e-05	0.000267536
ENSTBEG00000007507	29.5825	3.24837	0.784114	4.14273	3.43201e-05	0.00027151
ENSTBEG00000003394	5.94795	7.0583	1.70509	4.13955	3.47982e-05	0.000274277
ENSTBEG00000001905	20.2104	3.50941	0.848642	4.13533	3.54447e-05	0.000278345
ENSTBEG00000016071	11.0406	4.9073	1.18864	4.12851	3.65128e-05	0.000285031
ENSTBEG00000007399	25.9842	-3.7289	0.903276	-4.12819	3.6563e-05	0.000285031
ENSTBEG00000003683	28.9667	-3.39071	0.822296	-4.12347	3.73208e-05	0.000289881
ENSTBEG00000014528	5.62062	6.97735	1.69376	4.11945	3.79781e-05	0.000293918
ENSTBEG00000013259	5.66603	6.99727	1.70264	4.10965	3.96265e-05	0.000305568
ENSTBEG00000003173	16.1331	3.28264	0.79935	4.10664	4.01455e-05	0.000308456
ENSTBEG00000005864	7.68218	6.44172	1.57492	4.09019	4.31014e-05	0.000329976
ENSTBEG00000003015	18.0119	4.07916	0.997606	4.08895	4.33336e-05	0.000329976
ENSTBEG00000003286	34.5709	2.70571	0.661779	4.08854	4.34098e-05	0.000329976
ENSTBEG00000000325	5.76835	7.02745	1.72164	4.08183	4.46834e-05	0.00033775
ENSTBEG00000007794	36.1171	-3.08874	0.756769	-4.08149	4.47487e-05	0.00033775
ENSTBEG00000016728	14.8486	3.61958	0.887699	4.07748	4.5526e-05	0.000342407
ENSTBEG00000009884	26.0121	3.03485	0.745534	4.07071	4.68703e-05	0.000351281
ENSTBEG00000003289	21.6946	-4.38544	1.08543	-4.04028	5.33863e-05	0.000398717
ENSTBEG00000011736	6.00793	7.06313	1.75762	4.01858	5.8551e-05	0.000435766
ENSTBEG00000010250	24.9758	2.86993	0.71509	4.01339	5.98524e-05	0.000443906
ENSTBEG00000008065	139.938	-2.37196	0.592136	-4.00576	6.18176e-05	0.000456894
ENSTBEG00000004493	15.152	3.94052	0.984503	4.00255	6.26647e-05	0.000461558
ENSTBEG00000010886	7.56014	6.43981	1.61339	3.99149	6.56592e-05	0.000481952
ENSTBEG00000008507	16.381	-5.5568	1.39308	-3.98885	6.63948e-05	0.000484822
ENSTBEG00000013487	45.8979	3.16799	0.79429	3.98846	6.65042e-05	0.000484822
ENSTBEG00000017468	29.7305	-4.01999	1.01619	-3.95594	7.62346e-05	0.000553867
ENSTBEG00000014074	5.14829	6.84674	1.73335	3.95	7.81507e-05	0.000565864
ENSTBEG00000006088	7.81259	5.66388	1.43646	3.94295	8.04844e-05	0.000580793
ENSTBEG00000000244	35.3436	-2.85514	0.724382	-3.94148	8.09791e-05	0.000582395
ENSTBEG00000005364	17.9795	-5.69822	1.44649	-3.93933	8.17079e-05	0.000585665
ENSTBEG00000017347	32.7786	-3.02896	0.771623	-3.92545	8.65687e-05	0.000618431
ENSTBEG00000005797	10.0974	-5.85446	1.4933	-3.92048	8.83742e-05	0.000629224
ENSTBEG00000016394	21.0175	3.43311	0.876619	3.91631	8.99165e-05	0.000638078
ENSTBEG00000005094	19.8288	-5.08122	1.30446	-3.89525	9.80974e-05	0.000693828
ENSTBEG00000008778	6.77951	6.28374	1.61381	3.89372	9.87173e-05	0.000695908
ENSTBEG00000011695	19.6548	-4.97025	1.27973	-3.88381	0.000102832	0.000722527
ENSTBEG00000009160	24.9974	3.5649	0.921155	3.87004	0.000108819	0.000762088
ENSTBEG00000013700	15.2106	-5.44963	1.41107	-3.86204	0.000112443	0.000784897
ENSTBEG00000012043	8.31163	6.59739	1.71081	3.85631	0.000115112	0.000800909
ENSTBEG00000011502	8.92677	4.57286	1.18676	3.85322	0.000116574	0.00080845
ENSTBEG00000007474	10.6234	4.77533	1.23977	3.85178	0.000117261	0.000810578
ENSTBEG00000001860	23.2837	2.80586	0.728652	3.85075	0.000117755	0.000811371
ENSTBEG00000009271	25.2253	-3.07485	0.799285	-3.847	0.000119573	0.00081896
ENSTBEG00000003139	8.74131	4.50569	1.17125	3.8469	0.000119623	0.00081896
ENSTBEG00000008632	18.236	-4.76432	1.24552	-3.82517	0.000130682	0.000891808
ENSTBEG00000015098	6.69108	6.27411	1.64245	3.81998	0.000133461	0.000907874
ENSTBEG00000012096	21.1615	-3.87899	1.0169	-3.81452	0.000136449	0.000925256
ENSTBEG00000017422	7.56716	5.58211	1.46713	3.80477	0.000141934	0.000959401
ENSTBEG00000009435	21.8663	3.06018	0.805918	3.79713	0.000146381	0.000986338
ENSTBEG00000017547	19.6196	-4.85926	1.28195	-3.79052	0.000150332	0.00100978
ENSTBEG00000016276	9.32762	4.65643	1.22928	3.78793	0.000151909	0.00101676
ENSTBEG00000015235	18.1674	4.49606	1.18716	3.78725	0.000152323	0.00101676
ENSTBEG00000002971	7.38982	5.5918	1.47771	3.78411	0.000154261	0.00102648
ENSTBEG00000011083	21.4021	-3.66825	0.970412	-3.7801	0.000156765	0.00103991
ENSTBEG00000012829	42.5412	-2.43949	0.648108	-3.76402	0.000167202	0.00110571
ENSTBEG00000010322	6.18791	6.1333	1.6318	3.7586	0.000170864	0.00112486
ENSTBEG00000003293	10.6917	4.51312	1.20088	3.75818	0.000171152	0.00112486
ENSTBEG00000010272	9.16124	4.69801	1.25982	3.72912	0.000192151	0.001259
ENSTBEG00000006623	33.3622	-3.0108	0.81175	-3.70903	0.000208055	0.00135904
ENSTBEG00000017412	42.2358	-2.50589	0.675938	-3.70727	0.000209504	0.00136433
ENSTBEG00000004244	8.83022	-5.65851	1.52996	-3.69847	0.000216907	0.00140825
ENSTBEG00000008164	24.5458	-3.31416	0.902268	-3.67314	0.000239588	0.00155079
ENSTBEG00000017118	4.34863	6.598	1.79731	3.67103	0.000241572	0.00155891
ENSTBEG00000002353	34.7186	-2.88279	0.785654	-3.66929	0.000243223	0.00156483
ENSTBEG00000015835	15.563	3.26871	0.89499	3.65223	0.000259976	0.0016676
ENSTBEG00000016264	9.19623	4.60526	1.26287	3.64668	0.000265655	0.00169892
ENSTBEG00000015421	6.90134	5.44094	1.49452	3.6406	0.000272001	0.00173431
ENSTBEG00000016229	12.9496	-5.20539	1.43034	-3.63926	0.000273423	0.00173819
ENSTBEG00000015129	23.9542	-3.68	1.01193	-3.6366	0.000276259	0.001751
ENSTBEG00000006868	96.0529	-1.80528	0.497	-3.63236	0.000280838	0.00177476
ENSTBEG00000014474	8.07672	5.1759	1.42841	3.62355	0.000290587	0.00183096
ENSTBEG00000001566	21.1246	2.97723	0.82367	3.61459	0.000300819	0.00188985
ENSTBEG00000014293	19.7298	-3.76988	1.04359	-3.61242	0.000303354	0.00190019
ENSTBEG00000005854	4.20056	6.55459	1.81623	3.6089	0.000307501	0.00192054
ENSTBEG00000007823	104.163	1.74241	0.482948	3.60786	0.000308728	0.00192258
ENSTBEG00000002998	28.692	-2.6398	0.733621	-3.59831	0.000320286	0.00198875
ENSTBEG00000005924	14.8961	3.05073	0.85312	3.57597	0.000348935	0.00216036
ENSTBEG00000002316	7.48217	4.46686	1.24974	3.57422	0.000351271	0.00216553
ENSTBEG00000006417	15.0412	-4.56687	1.27786	-3.57383	0.000351797	0.00216553
ENSTBEG00000009296	8.26578	-5.57169	1.5681	-3.55315	0.00038065	0.0023364
ENSTBEG00000003804	22.177	2.89536	0.815252	3.55149	0.000383052	0.00234441
ENSTBEG00000008052	8.52749	4.54473	1.28323	3.54164	0.000397647	0.00242678
ENSTBEG00000013254	4.03826	6.50567	1.83882	3.53796	0.000403234	0.00245387
ENSTBEG00000006863	7.98864	4.42946	1.25326	3.53436	0.000408768	0.00248048
ENSTBEG00000000584	8.4312	-5.6028	1.58924	-3.52545	0.000422766	0.00255815
ENSTBEG00000000872	24.7245	-3.19152	0.909076	-3.51073	0.000446875	0.0026964
ENSTBEG00000007878	4.06705	6.48559	1.85122	3.50341	0.000459337	0.00276379
ENSTBEG00000001346	7.6587	-5.45324	1.56269	-3.48965	0.00048366	0.00289889
ENSTBEG00000005656	7.66475	4.68956	1.34403	3.48918	0.000484506	0.00289889
ENSTBEG00000007489	21.4048	-3.29461	0.944649	-3.48765	0.000487284	0.00290737
ENSTBEG00000009828	12.1517	3.63534	1.04363	3.48335	0.000495178	0.00294624
ENSTBEG00000001174	4.5272	6.69987	1.92552	3.47951	0.000502332	0.00297046
ENSTBEG00000009533	4.0386	6.47754	1.86193	3.47893	0.000503421	0.00297046
ENSTBEG00000016295	4.0386	6.47754	1.86193	3.47893	0.000503421	0.00297046
ENSTBEG00000014687	9.82792	3.66059	1.05251	3.47796	0.000505238	0.00297297
ENSTBEG00000015048	7.80433	-5.48301	1.59132	-3.44557	0.00056985	0.00334395
ENSTBEG00000016288	4.6763	6.68533	1.94512	3.43698	0.000588243	0.00344243
ENSTBEG00000001239	7.7362	-5.47671	1.59509	-3.43348	0.000595896	0.00347769
ENSTBEG00000013651	11.8431	-5.08186	1.48559	-3.42078	0.000624426	0.00363426
ENSTBEG00000001623	3.75668	6.38518	1.87047	3.41367	0.000640949	0.00372029
ENSTBEG00000002543	6.04328	5.3264	1.56343	3.40688	0.00065711	0.00379964
ENSTBEG00000005536	6.74441	4.92636	1.44619	3.40643	0.000658177	0.00379964
ENSTBEG00000001611	14.3675	-4.37832	1.28594	-3.40477	0.000662201	0.00381256
ENSTBEG00000000164	15.0763	3.0137	0.885433	3.40364	0.000664934	0.00381801
ENSTBEG00000015039	112.475	-1.89001	0.55727	-3.39155	0.000694974	0.0039798
ENSTBEG00000013243	8.14798	3.84323	1.13415	3.38863	0.000702419	0.00401168
ENSTBEG00000006195	7.46769	-5.42618	1.60678	-3.37704	0.000732702	0.00415466
ENSTBEG00000017698	20.48	2.57875	0.763639	3.37693	0.000733009	0.00415466
ENSTBEG00000007050	17.737	3.06967	0.909042	3.37682	0.00073329	0.00415466
ENSTBEG00000009005	14.4576	-4.39946	1.30343	-3.3753	0.000737357	0.00416665
ENSTBEG00000001033	3.84512	6.39984	1.89774	3.37235	0.000745291	0.00420037
ENSTBEG00000002314	5.21206	5.86303	1.73959	3.37036	0.000750709	0.00421977
ENSTBEG00000012867	18.0297	3.07724	0.915231	3.36225	0.000773094	0.0043342
ENSTBEG00000015758	3.78786	6.4114	1.91094	3.35511	0.000793338	0.00443605
ENSTBEG00000004757	3.65402	6.36673	1.89808	3.35429	0.000795685	0.00443755
ENSTBEG00000005626	5.13063	5.89391	1.76102	3.34687	0.000817303	0.00454625
ENSTBEG00000000521	36.5193	3.24828	0.971943	3.34205	0.000831628	0.00461392
ENSTBEG00000016658	3.86207	6.42196	1.92336	3.33892	0.000841037	0.00465403
ENSTBEG00000008123	5.04049	5.80518	1.7512	3.31498	0.000916493	0.00505847
ENSTBEG00000004305	7.85765	4.67687	1.42196	3.28904	0.0010053	0.0055238
ENSTBEG00000007968	7.56302	4.18127	1.27135	3.28885	0.00100597	0.0055238
ENSTBEG00000017298	12.0792	3.71286	1.13045	3.28441	0.00102195	0.00558801
ENSTBEG00000003868	4.76337	5.71842	1.74122	3.28415	0.0010229	0.00558801
ENSTBEG00000012248	22.0544	2.94749	0.898238	3.28142	0.00103286	0.00562803
ENSTBEG00000006753	3.43208	6.27303	1.92635	3.25643	0.00112823	0.00613208
ENSTBEG00000016539	19.1827	3.21536	0.988129	3.25399	0.00113795	0.00616921
ENSTBEG00000001456	39.216	-2.15265	0.663101	-3.24634	0.001169	0.0063215
ENSTBEG00000008432	23.0024	-3.30083	1.0178	-3.24311	0.00118231	0.00637733
ENSTBEG00000010333	83.2188	-1.81411	0.560682	-3.23554	0.00121412	0.00653238
ENSTBEG00000004340	38.5029	-2.56546	0.797712	-3.21602	0.00129982	0.00697593
ENSTBEG00000015325	12.6893	3.75802	1.17046	3.21073	0.001324	0.00708789
ENSTBEG00000008919	6.30745	-5.17702	1.61776	-3.2001	0.00137378	0.00733147
ENSTBEG00000004670	19.2454	-2.73417	0.854545	-3.19956	0.00137637	0.00733147
ENSTBEG00000016012	6.54013	-5.23271	1.64327	-3.18433	0.00145088	0.00770914
ENSTBEG00000017400	15.9823	-3.29395	1.03526	-3.18177	0.0014638	0.00775849
ENSTBEG00000013922	5.33478	5.14291	1.61742	3.1797	0.00147425	0.00779457
ENSTBEG00000000536	155.618	-1.85332	0.583088	-3.17845	0.00148066	0.00780911
ENSTBEG00000001882	4.7387	5.78428	1.82084	3.1767	0.00148961	0.00783698
ENSTBEG00000010852	7.71302	4.8308	1.52119	3.17567	0.00149491	0.00784554
ENSTBEG00000016243	3.29858	6.18805	1.94929	3.17451	0.00150088	0.00785754
ENSTBEG00000014450	12.6643	-3.74817	1.18125	-3.17307	0.00150839	0.00787754
ENSTBEG00000002867	21.2705	-2.75972	0.870785	-3.16923	0.00152842	0.00795248
ENSTBEG00000011666	9.51898	-4.75123	1.49933	-3.1689	0.00153018	0.00795248
ENSTBEG00000000110	25.8647	-2.47522	0.781793	-3.16608	0.0015451	0.00801053
ENSTBEG00000001916	9.26357	-4.70947	1.48793	-3.16511	0.00155023	0.00801765
ENSTBEG00000005401	13.5805	-3.64332	1.15155	-3.16385	0.00155695	0.00803294
ENSTBEG00000013785	4.67528	5.68312	1.7977	3.16132	0.00157053	0.00808352
ENSTBEG00000001520	3.32703	6.19849	1.96169	3.15978	0.0015789	0.00810702
ENSTBEG00000007131	3.22437	6.17772	1.9576	3.15575	0.00160084	0.0082
ENSTBEG00000007274	6.60252	-5.24111	1.66302	-3.15156	0.00162403	0.0082989
ENSTBEG00000010709	15.7517	-3.39607	1.07796	-3.15045	0.00163019	0.00831048
ENSTBEG00000013054	3.28435	6.1833	1.96589	3.1453	0.00165919	0.00841064
ENSTBEG00000003844	17.5741	2.97929	0.947332	3.14492	0.00166131	0.00841064
ENSTBEG00000013519	511.646	1.43437	0.4561	3.14486	0.00166165	0.00841064
ENSTBEG00000009212	9.092	-4.71302	1.50077	-3.14039	0.00168721	0.00851984
ENSTBEG00000008031	10.0659	3.40563	1.08539	3.13772	0.00170269	0.00857772
ENSTBEG00000004039	6.11866	-5.13727	1.63778	-3.13673	0.00170842	0.00858632
ENSTBEG00000010597	11.482	-4.16451	1.33114	-3.12853	0.00175681	0.00879824
ENSTBEG00000003250	3.26978	6.21229	1.98622	3.12769	0.00176183	0.00879824
ENSTBEG00000017267	12.2746	-4.13327	1.32173	-3.12716	0.00176502	0.00879824
ENSTBEG00000002547	6.52764	-5.21792	1.66876	-3.12682	0.00176706	0.00879824
ENSTBEG00000010945	6.31546	4.07026	1.30484	3.11936	0.00181242	0.00900307
ENSTBEG00000017469	9.08738	-4.71374	1.51227	-3.117	0.00182702	0.00905458
ENSTBEG00000017206	28.9391	-2.19697	0.705731	-3.11304	0.00185169	0.00915558
ENSTBEG00000009558	3.16473	6.13546	1.97222	3.11095	0.00186489	0.00917838
ENSTBEG00000016448	3.16473	6.13546	1.97222	3.11095	0.00186489	0.00917838
ENSTBEG00000000863	23.5484	-3.18787	1.02521	-3.10948	0.00187416	0.00918486
ENSTBEG00000012746	12.4111	3.42688	1.10211	3.10938	0.00187481	0.00918486
ENSTBEG00000001582	21.0303	-2.9196	0.943188	-3.09546	0.00196509	0.00960187
ENSTBEG00000006698	21.7814	-2.45799	0.794211	-3.09488	0.00196892	0.00960187
ENSTBEG00000004775	5.65011	4.84746	1.56729	3.0929	0.00198214	0.0096443
ENSTBEG00000010619	7.20733	3.80862	1.23212	3.09111	0.0019941	0.00967991
ENSTBEG00000015193	9087.83	1.18901	0.384737	3.09045	0.00199852	0.00967991
ENSTBEG00000010038	758.052	1.42784	0.464496	3.07395	0.00211242	0.0102084
ENSTBEG00000004569	8.75751	-4.62261	1.50563	-3.07021	0.00213908	0.0103139
ENSTBEG00000015061	9.00774	-4.66912	1.52482	-3.06208	0.00219805	0.0105744
ENSTBEG00000011538	9.18277	3.11657	1.01892	3.05869	0.00222304	0.0106706
ENSTBEG00000013010	4.10203	5.51403	1.80765	3.05038	0.00228549	0.0109405
ENSTBEG00000014359	9.14607	3.46658	1.13664	3.04986	0.00228951	0.0109405
ENSTBEG00000014547	3.23894	6.14823	2.01795	3.04677	0.00231318	0.0110228
ENSTBEG00000005079	5.6647	-5.02155	1.64843	-3.04626	0.00231706	0.0110228
ENSTBEG00000017042	3.00243	6.07004	1.99578	3.04144	0.00235452	0.0111761
ENSTBEG00000004424	3.0763	6.1186	2.01663	3.03407	0.00241276	0.0114181
ENSTBEG00000001897	3.07664	6.08134	2.00463	3.03364	0.00241619	0.0114181
ENSTBEG00000009288	28.0795	-2.1857	0.721609	-3.02892	0.00245432	0.0115727
ENSTBEG00000013194	9.13195	-4.72288	1.56039	-3.02673	0.00247212	0.011631
ENSTBEG00000016171	37.6442	-2.31213	0.765899	-3.01885	0.00253739	0.0119118
ENSTBEG00000015703	9.45231	3.39798	1.12693	3.01526	0.00256763	0.0120273
ENSTBEG00000016359	8.7289	3.57382	1.18579	3.01388	0.00257934	0.0120298
ENSTBEG00000011500	580.222	1.2426	0.412357	3.0134	0.00258338	0.0120298
ENSTBEG00000007759	9.10546	3.80603	1.26312	3.0132	0.00258506	0.0120298
ENSTBEG00000009200	19.4244	-2.55176	0.847113	-3.0123	0.00259276	0.0120394
ENSTBEG00000008165	13.1865	2.99523	0.996745	3.00501	0.0026557	0.0123048
ENSTBEG00000008395	3.21048	6.13844	2.04363	3.0037	0.00266719	0.0123048
ENSTBEG00000015473	3.21048	6.13844	2.04363	3.0037	0.00266719	0.0123048
ENSTBEG00000007969	18.2355	-2.5968	0.864995	-3.0021	0.00268122	0.0123228
ENSTBEG00000017324	38.2717	1.88326	0.627348	3.00194	0.00268263	0.0123228
ENSTBEG00000000215	75.5772	-1.61956	0.540502	-2.99639	0.00273194	0.0125224
ENSTBEG00000006266	8.34555	-4.55516	1.52194	-2.99298	0.00276265	0.012636
ENSTBEG00000001154	5.91232	4.34996	1.45616	2.98727	0.00281478	0.0128409
ENSTBEG00000008907	8.64929	-4.64275	1.55444	-2.98676	0.00281947	0.0128409
ENSTBEG00000004015	10.4585	-4.1496	1.39508	-2.97444	0.0029352	0.0133396
ENSTBEG00000008329	2.91434	6.013	2.02373	2.97126	0.00296585	0.0134502
ENSTBEG00000006409	3.11932	6.0994	2.05345	2.97031	0.00297496	0.013463
ENSTBEG00000016291	8.3364	3.57749	1.20613	2.96609	0.00301615	0.0136205
ENSTBEG00000010722	12.307	-3.19926	1.0821	-2.95654	0.00311114	0.0140198
ENSTBEG00000012880	5.67703	4.25057	1.44041	2.95094	0.00316808	0.0142411
ENSTBEG00000012885	30.929	-2.04304	0.692461	-2.9504	0.00317358	0.0142411
ENSTBEG00000010287	6.71872	4.56707	1.55233	2.94206	0.00326034	0.0145998
ENSTBEG00000010622	2.95702	6.0307	2.05516	2.93441	0.0033418	0.0149332
ENSTBEG00000017526	24.7004	-2.46737	0.842765	-2.9277	0.00341477	0.0152274
ENSTBEG00000008697	2.85436	6.0067	2.05526	2.9226	0.0034712	0.0154468
ENSTBEG00000015507	8.11846	-4.50265	1.5421	-2.91982	0.00350235	0.015553
ENSTBEG00000014996	6.09077	3.7205	1.27557	2.91673	0.00353719	0.0156752
ENSTBEG00000009723	2.8259	5.9952	2.05926	2.91134	0.00359883	0.0159153
ENSTBEG00000002382	5.24378	-4.90862	1.68764	-2.90857	0.0036309	0.0159897
ENSTBEG00000017073	8.03718	-4.48796	1.54315	-2.90831	0.00363385	0.0159897
ENSTBEG00000000248	42.3	-1.94413	0.668556	-2.90795	0.00363811	0.0159897
ENSTBEG00000005594	3.80107	5.41458	1.86519	2.90296	0.00369656	0.0161826
ENSTBEG00000016520	19.6116	2.64459	0.911015	2.90291	0.00369714	0.0161826
ENSTBEG00000005295	17.4414	-2.51233	0.86607	-2.90083	0.00372171	0.0162237
ENSTBEG00000009432	3.40124	6.21796	2.14351	2.90083	0.00372172	0.0162237
ENSTBEG00000015326	70.0939	-1.97034	0.68421	-2.87973	0.00398019	0.0173151
ENSTBEG00000008258	4.41585	4.84135	1.68163	2.87896	0.00398993	0.0173221
ENSTBEG00000009017	6.59933	4.0726	1.4219	2.86421	0.00418056	0.0181129
ENSTBEG00000007666	7.83601	-4.4617	1.55923	-2.86147	0.00421681	0.018233
ENSTBEG00000010960	10.756	-3.61448	1.26345	-2.8608	0.0042257	0.0182345
ENSTBEG00000017217	5.10098	-4.86742	1.70504	-2.85472	0.00430742	0.018542
ENSTBEG00000016406	33.2651	-2.49126	0.872836	-2.85422	0.0043143	0.018542
ENSTBEG00000007072	3.19319	6.14801	2.15622	2.85129	0.00435425	0.0186761
ENSTBEG00000016190	16.1225	-2.56686	0.902116	-2.84537	0.00443593	0.0189883
ENSTBEG00000015561	2.70663	5.89765	2.07402	2.84358	0.00446098	0.0190573
ENSTBEG00000015200	5.09842	-4.87602	1.71659	-2.84053	0.00450391	0.0192023
ENSTBEG00000000121	4.99221	-4.83484	1.70337	-2.8384	0.00453403	0.0192922
ENSTBEG00000012347	5.04427	4.63175	1.63236	2.83746	0.00454745	0.0193109
ENSTBEG00000003721	7.40881	-4.36641	1.54322	-2.82942	0.00466321	0.0197596
ENSTBEG00000000693	5.02345	-4.85338	1.71568	-2.82884	0.00467164	0.0197596
ENSTBEG00000013724	2.69206	5.93429	2.09955	2.82645	0.00470666	0.0198684
ENSTBEG00000007009	79.5493	-1.4509	0.513597	-2.82499	0.00472828	0.0199203
ENSTBEG00000009099	10.5722	3.14735	1.1183	2.8144	0.00488689	0.020548
ENSTBEG00000007574	3.03361	6.09892	2.16802	2.81313	0.00490612	0.0205883
ENSTBEG00000008943	7.36844	-4.35777	1.5499	-2.81164	0.00492903	0.020644
ENSTBEG00000005557	6.45241	3.87614	1.38044	2.80789	0.00498665	0.0208371
ENSTBEG00000012565	30.2702	-2.09209	0.745211	-2.80738	0.00499465	0.0208371
ENSTBEG00000011554	2.63242	5.88515	2.10092	2.80122	0.00509095	0.0211958
ENSTBEG00000001842	9.03364	3.82241	1.36484	2.80062	0.00510048	0.0211958
ENSTBEG00000012891	4.79574	-4.78232	1.71309	-2.79163	0.00524436	0.0217514
ENSTBEG00000007828	14.7033	2.51944	0.903453	2.78868	0.00529226	0.0219075
ENSTBEG00000016047	5.02511	-4.8427	1.73744	-2.78727	0.00531548	0.0219272
ENSTBEG00000006116	4.76306	-4.77198	1.7126	-2.78639	0.00532989	0.0219272
ENSTBEG00000009307	13.457	-2.84442	1.02094	-2.78607	0.00533516	0.0219272
ENSTBEG00000014648	9.25757	-3.82927	1.37452	-2.78589	0.00533809	0.0219272
ENSTBEG00000002039	7.12066	-4.31275	1.55465	-2.7741	0.0055355	0.0226945
ENSTBEG00000012682	11.6603	-3.37155	1.21662	-2.77125	0.00558419	0.0228503
ENSTBEG00000007635	2.67817	5.88629	2.12492	2.77013	0.00560339	0.0228637
ENSTBEG00000013540	9.05597	-3.80011	1.37204	-2.76968	0.00561118	0.0228637
ENSTBEG00000013387	11.6448	-3.37277	1.21796	-2.76919	0.0056196	0.0228637
ENSTBEG00000008239	2.98786	6.0927	2.20459	2.76365	0.00571596	0.023195
ENSTBEG00000016926	9.10651	-3.80239	1.37605	-2.76326	0.00572273	0.023195
ENSTBEG00000012101	7.42389	-4.37813	1.59361	-2.7473	0.0060088	0.0243083
ENSTBEG00000016191	33.2877	-1.8259	0.664911	-2.74609	0.0060311	0.0243524
ENSTBEG00000006804	4.95269	-4.83572	1.76331	-2.74241	0.00609905	0.0245803
ENSTBEG00000008761	4.01738	4.7079	1.72469	2.7297	0.00633912	0.0254997
ENSTBEG00000007214	34.441	-1.87958	0.689574	-2.72571	0.00641637	0.025762
ENSTBEG00000009233	3.55101	6.34866	2.33687	2.71674	0.00659281	0.0264207
ENSTBEG00000001989	4.77542	4.40442	1.62479	2.71077	0.00671277	0.0268511
ENSTBEG00000017020	10.8486	-3.27198	1.20917	-2.70597	0.00681044	0.0271908
ENSTBEG00000003508	2.47012	5.80659	2.14686	2.70469	0.00683689	0.027216
ENSTBEG00000012031	6.90353	-4.30802	1.59295	-2.70443	0.00684223	0.027216
ENSTBEG00000008485	2.52976	5.85673	2.17026	2.69863	0.00696246	0.0276428
ENSTBEG00000008262	2.39625	5.74548	2.13554	2.6904	0.00713658	0.0282347
ENSTBEG00000016684	4.13631	4.80759	1.78698	2.69034	0.00713798	0.0282347
ENSTBEG00000017399	4.65557	-4.74619	1.7653	-2.68861	0.00717504	0.0283288
ENSTBEG00000002659	6.73709	3.4045	1.26669	2.68772	0.0071942	0.028352
ENSTBEG00000011602	4.45554	-4.67527	1.74485	-2.67947	0.00737397	0.029007
ENSTBEG00000012153	37.31	-1.97947	0.739171	-2.67797	0.00740705	0.0290156
ENSTBEG00000011986	17.4436	-2.37428	0.886648	-2.67782	0.00741038	0.0290156
ENSTBEG00000011104	6.65795	-4.24985	1.58723	-2.67752	0.0074169	0.0290156
ENSTBEG00000006556	4.50289	3.74011	1.3986	2.67419	0.0074911	0.0292523
ENSTBEG00000014044	9.88889	-3.25208	1.21767	-2.67074	0.00756835	0.0295
ENSTBEG00000015046	7.02691	-4.28685	1.60625	-2.66885	0.0076111	0.0295914
ENSTBEG00000006637	2.41048	5.75217	2.1556	2.66848	0.00761951	0.0295914
ENSTBEG00000015523	7.4616	4.24324	1.59471	2.66082	0.00779503	0.0302181
ENSTBEG00000016270	6.18802	3.89162	1.46394	2.65832	0.00785303	0.0303878
ENSTBEG00000014496	4.43973	-4.67606	1.76017	-2.65659	0.0078935	0.0304699
ENSTBEG00000000362	7.37633	3.06938	1.15556	2.6562	0.00790277	0.0304699
ENSTBEG00000017272	11.0319	2.71739	1.02394	2.65386	0.00795767	0.0306263
ENSTBEG00000005216	6.66357	-4.21399	1.5898	-2.65063	0.00803411	0.0308648
ENSTBEG00000017199	106.235	1.25158	0.472412	2.64934	0.00806481	0.0309272
ENSTBEG00000001420	2.47046	5.75994	2.17517	2.64804	0.00809598	0.0309911
ENSTBEG00000013055	17.3828	3.09166	1.16845	2.64595	0.00814622	0.0311276
ENSTBEG00000003664	5.47656	3.61036	1.36568	2.64364	0.00820193	0.0312364
ENSTBEG00000009313	5.52506	3.91783	1.48203	2.64356	0.00820394	0.0312364
ENSTBEG00000013014	8.36666	-3.67328	1.39036	-2.64197	0.00824257	0.0313276
ENSTBEG00000008553	3.32907	6.25641	2.37357	2.63587	0.00839227	0.0318399
ENSTBEG00000007370	3.70012	4.60298	1.75136	2.62823	0.0085831	0.0324677
ENSTBEG00000009380	11.0131	-3.23406	1.23073	-2.62776	0.00859499	0.0324677
ENSTBEG00000004418	10.2429	-3.17582	1.20872	-2.62743	0.00860334	0.0324677
ENSTBEG00000017751	2.33662	5.68749	2.16835	2.62296	0.00871694	0.0328384
ENSTBEG00000016992	25.2326	-2.03115	0.77636	-2.61625	0.00889019	0.0333792
ENSTBEG00000005540	2.32239	5.68039	2.17124	2.61619	0.00889175	0.0333792
ENSTBEG00000014949	4.0362	4.11328	1.57318	2.61463	0.00893247	0.0334539
ENSTBEG00000009810	16.9078	-2.42007	0.925729	-2.61423	0.00894297	0.0334539
ENSTBEG00000015700	4.44465	-4.66191	1.78423	-2.61284	0.00897935	0.0335313
ENSTBEG00000012109	2.99199	5.05526	1.93637	2.61069	0.00903605	0.0336841
ENSTBEG00000006802	2.64665	5.89013	2.25813	2.60841	0.00909645	0.0338502
ENSTBEG00000015387	4.3625	-4.64729	1.78335	-2.60593	0.00916254	0.0340369
ENSTBEG00000013959	13.8209	2.59704	0.997439	2.60371	0.009222	0.0341982
ENSTBEG00000014334	8.86419	-3.60768	1.38653	-2.60195	0.0092695	0.0343148
ENSTBEG00000000677	98.0444	1.59416	0.613158	2.59992	0.00932442	0.0344584
ENSTBEG00000000048	6.30287	-4.11834	1.58675	-2.59545	0.00944668	0.0348499
ENSTBEG00000013046	2.35084	5.6953	2.19768	2.59151	0.00955561	0.035191
ENSTBEG00000001805	4.16182	-4.57994	1.77381	-2.58197	0.00982369	0.036116
ENSTBEG00000005625	4.38022	-4.64511	1.8037	-2.57532	0.0100147	0.0367551
ENSTBEG00000009928	13.1555	-2.71473	1.05515	-2.57284	0.0100868	0.0369563
ENSTBEG00000006148	2.24818	5.66617	2.20349	2.57145	0.0101272	0.0369774
ENSTBEG00000014686	2.24818	5.66617	2.20349	2.57145	0.0101272	0.0369774
ENSTBEG00000001543	5.01169	3.53043	1.37583	2.56604	0.0102866	0.0374952
ENSTBEG00000015533	2.23395	5.65895	2.20667	2.56447	0.0103334	0.0375375
ENSTBEG00000015609	2.23395	5.65895	2.20667	2.56447	0.0103334	0.0375375
ENSTBEG00000014426	4.12203	-4.56695	1.78316	-2.56115	0.0104326	0.0378338
ENSTBEG00000006838	16.655	-2.17528	0.85008	-2.55892	0.0104998	0.0379166
ENSTBEG00000016043	6.29567	-4.12535	1.61217	-2.55888	0.0105011	0.0379166
ENSTBEG00000004308	5.96449	3.08969	1.20787	2.55796	0.0105289	0.0379166
ENSTBEG00000017048	7.1025	2.91794	1.14088	2.55763	0.010539	0.0379166
ENSTBEG00000012156	6.56149	-4.19006	1.63837	-2.55745	0.0105442	0.0379166
ENSTBEG00000012053	4.12395	-4.56844	1.78744	-2.55585	0.0105927	0.0380105
ENSTBEG00000004196	4.73011	3.95967	1.54967	2.55517	0.0106136	0.0380105
ENSTBEG00000017742	4.12857	-4.56644	1.78737	-2.55484	0.0106237	0.0380105
ENSTBEG00000009534	42.2113	1.50265	0.589384	2.54953	0.0107868	0.0385295
ENSTBEG00000014657	4.0517	-4.54016	1.7831	-2.54622	0.0108895	0.0388252
ENSTBEG00000003669	2.84392	4.99144	1.96103	2.54531	0.0109181	0.0388252
ENSTBEG00000005251	9.24735	-3.40094	1.33626	-2.54512	0.0109241	0.0388252
ENSTBEG00000011912	2.83738	4.98571	1.96131	2.54203	0.011021	0.0391043
ENSTBEG00000011738	8.19882	-3.49252	1.37545	-2.53918	0.0111114	0.0393596
ENSTBEG00000016094	6.54164	2.99247	1.17916	2.5378	0.0111552	0.0393905
ENSTBEG00000017255	4.10779	-4.56465	1.7987	-2.53774	0.0111569	0.0393905
ENSTBEG00000011581	4.45575	3.82137	1.5147	2.52286	0.0116405	0.0410299
ENSTBEG00000010082	4.09285	-4.55329	1.8076	-2.51898	0.0117696	0.0414167
ENSTBEG00000016498	8.93859	2.76964	1.10168	2.51401	0.0119366	0.0419352
ENSTBEG00000012859	41.3083	-1.74129	0.692957	-2.51284	0.0119764	0.042006
ENSTBEG00000014072	7.73304	-3.71411	1.47884	-2.5115	0.012022	0.0420968
ENSTBEG00000001203	4.29701	4.1981	1.67437	2.50727	0.0121667	0.0425337
ENSTBEG00000005790	3.94101	-4.49758	1.79797	-2.50147	0.0123679	0.0431625
ENSTBEG00000014060	179.982	1.12946	0.451617	2.50092	0.012387	0.0431625
ENSTBEG00000011206	256.438	-1.19394	0.477524	-2.50028	0.0124097	0.0431711
ENSTBEG00000004161	2.91813	5.00176	2.00257	2.49767	0.0125012	0.0433521
ENSTBEG00000007536	2.81546	4.97993	1.99386	2.49764	0.0125023	0.0433521
ENSTBEG00000001729	7.99232	-3.75685	1.5054	-2.49558	0.0125751	0.0435338
ENSTBEG00000005331	39.7868	-1.61413	0.647381	-2.49332	0.0126554	0.043741
ENSTBEG00000001179	79.9244	1.48402	0.595336	2.49274	0.0126762	0.043742
ENSTBEG00000004107	4.54075	3.53092	1.41718	2.49151	0.0127201	0.0438228
ENSTBEG00000017122	12.5067	2.65185	1.0655	2.48884	0.0128161	0.0440824
ENSTBEG00000011268	3.40466	4.42428	1.78161	2.4833	0.013017	0.0447014
ENSTBEG00000005959	5.69598	3.48753	1.40519	2.4819	0.0130686	0.0448065
ENSTBEG00000004981	9.13238	-3.11093	1.25438	-2.48005	0.0131363	0.0449666
ENSTBEG00000012927	4.09892	4.32305	1.74423	2.47848	0.0131944	0.0450931
ENSTBEG00000008952	2.60431	5.8358	2.35721	2.47572	0.0132967	0.0453702
ENSTBEG00000017623	5.98604	2.93114	1.18459	2.4744	0.013346	0.0454657
ENSTBEG00000008048	7.63759	-3.54726	1.43631	-2.4697	0.0135227	0.0459943
ENSTBEG00000015467	9.97709	-3.11164	1.261	-2.46761	0.0136019	0.0461902
ENSTBEG00000005633	8.2074	2.77972	1.12687	2.46676	0.0136341	0.0462259
ENSTBEG00000012396	5.99282	3.15064	1.28004	2.46136	0.0138411	0.0468534
ENSTBEG00000000038	3.39985	4.2458	1.72586	2.46011	0.0138894	0.0469425
ENSTBEG00000009366	16.7021	2.72436	1.11509	2.44318	0.0145586	0.0490081
ENSTBEG00000001447	2.08588	5.5737	2.28264	2.44178	0.0146152	0.0490081
ENSTBEG00000002829	2.08588	5.5737	2.28264	2.44178	0.0146152	0.0490081
ENSTBEG00000011586	2.08588	5.5737	2.28264	2.44178	0.0146152	0.0490081
ENSTBEG00000017377	2.08588	5.5737	2.28264	2.44178	0.0146152	0.0490081
ENSTBEG00000014742	28.6306	-1.81679	0.744265	-2.44106	0.0146443	0.0490285
ENSTBEG00000011698	4.27004	-4.61917	1.8931	-2.44001	0.0146869	0.0490941
ENSTBEG00000016196	2.11468	5.53405	2.27002	2.43788	0.0147735	0.0493065
ENSTBEG00000012740	13.9129	2.5829	1.06286	2.43015	0.0150926	0.0502928
ENSTBEG00000014286	3.73399	-4.41955	1.81933	-2.42922	0.0151312	0.050343
ENSTBEG00000007757	7.1936	-3.59685	1.48219	-2.42672	0.0152361	0.0506133
ENSTBEG00000011674	2.02624	5.51024	2.27217	2.4251	0.0153042	0.0507604
ENSTBEG00000014738	4.3516	3.90042	1.60971	2.42306	0.0153905	0.0509443
ENSTBEG00000015314	3.75187	-4.42876	1.82805	-2.42266	0.0154073	0.0509443
ENSTBEG00000002551	304.597	1.1647	0.481323	2.41979	0.0155297	0.0512695
ENSTBEG00000000690	5.652	-3.95471	1.63481	-2.41906	0.0155608	0.0512929
ENSTBEG00000009372	5.8287	-4.03611	1.66906	-2.41819	0.0155977	0.0513355
ENSTBEG00000012889	3.8879	-4.48747	1.85714	-2.41633	0.0156777	0.0515192
ENSTBEG00000003930	22.7661	-1.85968	0.770338	-2.4141	0.015774	0.0517562
ENSTBEG00000002109	3.82703	-4.45226	1.84478	-2.41344	0.0158029	0.0517715
ENSTBEG00000001185	5.55206	-3.92814	1.62948	-2.41067	0.0159234	0.0519317
ENSTBEG00000010363	754.964	0.993315	0.412143	2.41012	0.0159473	0.0519317
ENSTBEG00000003274	8.20847	-3.06349	1.27114	-2.41004	0.0159509	0.0519317
ENSTBEG00000013420	4.79389	3.69982	1.53527	2.40988	0.0159576	0.0519317
ENSTBEG00000008136	6.52952	-4.18639	1.73744	-2.40952	0.0159734	0.0519317
ENSTBEG00000013621	3.69442	-4.40149	1.82737	-2.40864	0.016012	0.0519782
ENSTBEG00000015641	5.91575	3.70419	1.54353	2.39982	0.0164029	0.0531664
ENSTBEG00000002974	170.241	-1.23873	0.516623	-2.39774	0.0164967	0.0533452
ENSTBEG00000007175	7.70676	3.23709	1.3502	2.39749	0.0165081	0.0533452
ENSTBEG00000000466	3.4643	4.47152	1.86608	2.39621	0.0165655	0.0533831
ENSTBEG00000005179	5.63342	-4.00498	1.67144	-2.39612	0.0165698	0.0533831
ENSTBEG00000015431	4.41115	3.77584	1.5783	2.39235	0.0167408	0.053853
ENSTBEG00000010423	8.31284	-2.96878	1.2419	-2.39052	0.0168246	0.0540413
ENSTBEG00000003164	7.13963	-3.42457	1.4338	-2.38846	0.0169193	0.0542637
ENSTBEG00000015751	3.6779	-4.39217	1.84188	-2.38461	0.0170972	0.0547519
ENSTBEG00000007134	3.89616	4.00853	1.68331	2.38134	0.0172497	0.0550975
ENSTBEG00000013518	3.30581	4.42962	1.86025	2.38119	0.0172567	0.0550975
ENSTBEG00000001644	8.17816	-3.21314	1.35234	-2.37598	0.0175023	0.0557984
ENSTBEG00000011262	6.31296	3.11315	1.31084	2.37492	0.0175529	0.0558764
ENSTBEG00000005560	3.80141	-4.45508	1.87683	-2.37373	0.0176094	0.0559726
ENSTBEG00000002121	1.95238	5.43313	2.28946	2.37311	0.0176392	NA
ENSTBEG00000017604	12.3059	-2.38419	1.00576	-2.37055	0.0177618	0.0563733
ENSTBEG00000001524	8.98738	-2.80309	1.1829	-2.36968	0.0178033	0.0564213
ENSTBEG00000014284	3.56813	-4.35218	1.84216	-2.36253	0.0181505	0.0574177
ENSTBEG00000016260	2.64835	4.89964	2.07427	2.3621	0.0181715	0.0574177
ENSTBEG00000012696	12.5929	3.21869	1.36684	2.35484	0.0185306	0.0584657
ENSTBEG00000004630	5.36065	-3.87201	1.64536	-2.35329	0.0186083	0.0586245
ENSTBEG00000001462	1.93815	5.42498	2.31675	2.34163	0.0191997	NA
ENSTBEG00000007363	7.71112	-3.37559	1.44378	-2.33802	0.0193864	0.0609857
ENSTBEG00000013182	7.81867	-3.40974	1.46159	-2.33291	0.0196531	0.0617338
ENSTBEG00000011245	3.49794	-4.33041	1.85784	-2.33088	0.0197595	0.0619769
ENSTBEG00000006606	7.71247	2.72234	1.16975	2.32729	0.0199501	0.0624289
ENSTBEG00000003477	64.8579	1.26382	0.543117	2.32698	0.0199665	0.0624289
ENSTBEG00000017308	121.364	1.05857	0.455001	2.32651	0.0199913	0.0624289
ENSTBEG00000001097	3.57832	-4.35887	1.87532	-2.32433	0.0201079	0.0625299
ENSTBEG00000001431	13.3747	-2.22636	0.957874	-2.32427	0.020111	0.0625299
ENSTBEG00000011376	13.2808	2.882	1.23996	2.32426	0.0201114	0.0625299
ENSTBEG00000002185	15.0767	-2.08248	0.897189	-2.32112	0.0202806	0.0629069
ENSTBEG00000003747	21.1008	-1.90616	0.821297	-2.32091	0.0202916	0.0629069
ENSTBEG00000001701	10.6468	2.62881	1.13329	2.31962	0.0203613	0.0630316
ENSTBEG00000007673	3.19007	4.32464	1.86518	2.31861	0.020416	0.0631095
ENSTBEG00000013916	7.52505	2.58975	1.1175	2.31745	0.0204793	0.063189
ENSTBEG00000010695	3.4889	-4.3273	1.86759	-2.31705	0.0205009	0.063189
ENSTBEG00000008643	7.7741	-2.97635	1.28489	-2.31643	0.0205346	0.0631983
ENSTBEG00000016683	14.7512	-2.55124	1.10162	-2.31591	0.0205631	0.0631983
ENSTBEG00000006780	7.43975	-3.31703	1.43402	-2.31309	0.0207176	0.0635817
ENSTBEG00000012645	13.1919	-2.15273	0.931598	-2.31079	0.0208444	0.0638313
ENSTBEG00000015752	27.3431	-1.54971	0.670716	-2.31053	0.0208587	0.0638313
ENSTBEG00000010409	5.04039	-3.82568	1.65741	-2.30823	0.0209862	0.0641295
ENSTBEG00000015198	3.4259	-4.29293	1.86423	-2.30278	0.021291	0.0649678
ENSTBEG00000001388	2.15975	5.63263	2.4482	2.30072	0.0214073	0.0652298
ENSTBEG00000006861	5.11343	-3.84864	1.67428	-2.29868	0.0215232	0.0654895
ENSTBEG00000015613	11.9975	2.96704	1.29261	2.29539	0.0217106	0.0659656
ENSTBEG00000004690	2.14552	5.62487	2.45239	2.29362	0.0218121	0.0660861
ENSTBEG00000014464	2.14552	5.62487	2.45239	2.29362	0.0218121	0.0660861
ENSTBEG00000007943	16.3757	-2.07705	0.906626	-2.29096	0.0219655	0.0663672
ENSTBEG00000016803	3.58997	-4.36975	1.90774	-2.29053	0.0219905	0.0663672
ENSTBEG00000000531	4.96172	-3.80937	1.66319	-2.2904	0.0219981	0.0663672
ENSTBEG00000002522	8.66322	3.13573	1.37223	2.28513	0.022305	0.0671981
ENSTBEG00000017688	4.5248	3.44536	1.50899	2.28322	0.0224175	0.0673869
ENSTBEG00000010136	3.71092	3.4016	1.48997	2.28299	0.0224308	0.0673869
ENSTBEG00000008426	3.66239	-4.37909	1.91921	-2.28171	0.0225064	0.0674658
ENSTBEG00000007042	7.88338	-2.86779	1.25699	-2.28148	0.0225202	0.0674658
ENSTBEG00000008322	65.7336	1.35972	0.599304	2.26883	0.0232785	0.0696086
ENSTBEG00000003547	8.39313	-2.83678	1.25053	-2.26847	0.0233006	0.0696086
ENSTBEG00000007967	6.52766	-3.29459	1.45372	-2.26631	0.0234325	0.0699048
ENSTBEG00000005015	1.8043	5.33498	2.35781	2.26269	0.023655	NA
ENSTBEG00000000321	14.4905	-1.99183	0.883377	-2.25479	0.0241466	0.0719346
ENSTBEG00000011735	1.79008	5.32596	2.36257	2.25431	0.0241769	NA
ENSTBEG00000012483	1.79008	5.32596	2.36257	2.25431	0.0241769	NA
ENSTBEG00000006514	2.44132	5.81274	2.57885	2.25401	0.0241957	0.0719806
ENSTBEG00000014713	8.63348	2.50587	1.1165	2.2444	0.0248064	0.0736946
ENSTBEG00000014146	9.79	-2.4052	1.07272	-2.24215	0.0249517	0.0740235
ENSTBEG00000009970	19.4574	8.76444	3.91121	2.24085	0.0250357	0.0741696
ENSTBEG00000010692	10.402	-2.40673	1.07861	-2.23132	0.0256598	0.0758559
ENSTBEG00000008091	126.61	1.1111	0.498011	2.23108	0.0256759	0.0758559
ENSTBEG00000003681	6.6077	2.63198	1.1836	2.22371	0.0261678	0.0771818
ENSTBEG00000010118	9.99773	2.91388	1.31062	2.22328	0.026197	0.0771818
ENSTBEG00000016414	11.2745	-2.24321	1.01005	-2.2209	0.0263579	0.0775489
ENSTBEG00000012368	3.29364	-4.24235	1.91083	-2.22016	0.026408	0.0775895
ENSTBEG00000006643	8.9764	-2.5629	1.15666	-2.21578	0.0267063	0.0782913
ENSTBEG00000013236	4.99796	-3.80568	1.71769	-2.21558	0.0267202	0.0782913
ENSTBEG00000005898	5.53346	2.71601	1.22818	2.21141	0.0270076	0.0790248
ENSTBEG00000014934	2.07199	5.51466	2.50262	2.20355	0.0275558	0.0805188
ENSTBEG00000001181	18.0309	-1.90119	0.864119	-2.20015	0.0277963	0.0811104
ENSTBEG00000016922	3.397	-4.29427	1.9543	-2.19734	0.0279959	0.0815816
ENSTBEG00000002457	3.22864	-4.21799	1.92155	-2.1951	0.0281564	0.0818043
ENSTBEG00000014542	4.61326	-3.6972	1.68442	-2.19494	0.0281677	0.0818043
ENSTBEG00000015307	3.4604	3.94932	1.7995	2.19467	0.0281873	0.0818043
ENSTBEG00000013461	3.20637	-4.20607	1.91799	-2.19295	0.0283109	0.0820515
ENSTBEG00000013185	490.915	1.10394	0.50457	2.18789	0.0286777	0.0830022
ENSTBEG00000014084	3.32888	-4.2438	1.94248	-2.18473	0.0289085	0.0834618
ENSTBEG00000016930	4.83088	-3.71692	1.70138	-2.18465	0.0289147	0.0834618
ENSTBEG00000004697	7.24283	-2.8637	1.31117	-2.18407	0.0289569	0.0834709
ENSTBEG00000001844	4.71521	-3.71917	1.70419	-2.18237	0.0290822	0.0837192
ENSTBEG00000009525	6.06878	-3.34615	1.53364	-2.18183	0.0291219	0.0837207
ENSTBEG00000001020	19.3748	-1.689	0.774434	-2.18094	0.0291876	0.0837967
ENSTBEG00000004258	14.4401	-2.00406	0.919518	-2.17946	0.0292973	0.0839986
ENSTBEG00000007288	1.73044	5.24746	2.41171	2.17583	0.0295682	NA
ENSTBEG00000008999	1.73044	5.24746	2.41171	2.17583	0.0295682	NA
ENSTBEG00000000545	12.3711	-2.27024	1.04542	-2.1716	0.0298855	0.0855374
ENSTBEG00000000430	14.7682	-1.96776	0.906476	-2.17078	0.029948	0.0855374
ENSTBEG00000008681	2.99693	4.18022	1.92575	2.1707	0.0299541	0.0855374
ENSTBEG00000002922	4.28095	3.3732	1.55619	2.1676	0.0301891	0.0860934
ENSTBEG00000011122	3.18657	-4.19333	1.93734	-2.16448	0.0304278	0.0865733
ENSTBEG00000009535	1.74467	5.25762	2.42908	2.16445	0.0304299	NA
ENSTBEG00000013476	1.74467	5.25762	2.42908	2.16445	0.0304299	NA
ENSTBEG00000015554	16.243	-1.85589	0.857486	-2.16434	0.0304385	0.0865733
ENSTBEG00000000662	4.85616	-3.70983	1.71702	-2.16062	0.030725	0.0872722
ENSTBEG00000009762	1.92358	5.46681	2.53165	2.15939	0.0308198	NA
ENSTBEG00000002645	14.4176	-2.50125	1.15897	-2.15816	0.0309155	0.0876967
ENSTBEG00000017627	7.07113	-2.8329	1.31433	-2.1554	0.0311302	0.0881884
ENSTBEG00000003153	1.92392	5.41797	2.51419	2.15496	0.0311653	NA
ENSTBEG00000007114	4.73251	-3.68207	1.70994	-2.15334	0.0312921	0.0885298
ENSTBEG00000003739	6.25485	-3.2217	1.49675	-2.15247	0.0313605	0.0886057
ENSTBEG00000015308	2.87201	4.23479	1.96838	2.15141	0.0314438	0.0887239
ENSTBEG00000007770	2.9601	4.29048	1.99531	2.15028	0.0315332	0.088771
ENSTBEG00000000065	9.35976	-2.5193	1.17169	-2.15015	0.0315436	0.088771
ENSTBEG00000004156	4.93953	-3.74841	1.7447	-2.14845	0.031678	0.0890319
ENSTBEG00000014946	3.10179	-4.15986	1.94053	-2.14367	0.0320595	0.089898
ENSTBEG00000016586	3.45881	3.50644	1.63582	2.14353	0.0320704	0.089898
ENSTBEG00000013685	3.03858	-4.12574	1.92553	-2.14266	0.0321408	0.0899773
ENSTBEG00000002246	3.34366	3.67513	1.71637	2.14122	0.0322561	0.090182
ENSTBEG00000015597	3.54956	-4.33521	2.0316	-2.13389	0.032852	0.091728
ENSTBEG00000003470	24.321	-1.94572	0.912132	-2.13315	0.0329123	0.0917763
ENSTBEG00000011713	5.74283	-3.98382	1.86888	-2.13166	0.0330351	0.0919985
ENSTBEG00000017103	20.772	-1.71449	0.804644	-2.13075	0.03311	0.0920871
ENSTBEG00000006506	7.49269	-2.92495	1.37449	-2.12802	0.0333353	0.0925592
ENSTBEG00000016062	3.11895	-4.15852	1.95451	-2.12765	0.0333664	0.0925592
ENSTBEG00000000337	2.80503	4.18056	1.96647	2.12591	0.0335103	0.092838
ENSTBEG00000005570	3.17404	-4.19586	1.97471	-2.1248	0.0336036	0.0929759
ENSTBEG00000001811	4.46946	-3.65281	1.7218	-2.12151	0.0338786	0.0936153
ENSTBEG00000001902	4.53666	-3.60698	1.70162	-2.11973	0.0340292	0.0939101
ENSTBEG00000001888	4.73813	-3.67316	1.73386	-2.11849	0.0341336	0.0939874
ENSTBEG00000004735	4.41758	3.21633	1.51831	2.11835	0.0341453	0.0939874
ENSTBEG00000014275	6.01902	-3.17207	1.49844	-2.11691	0.0342676	0.0942029
ENSTBEG00000013846	3.35216	-4.2515	2.01248	-2.11256	0.034638	0.0950988
ENSTBEG00000000895	2.75481	3.93485	1.8636	2.11142	0.0347363	0.095246
ENSTBEG00000000254	2.09736	4.55004	2.15672	2.1097	0.034884	0.0954063
ENSTBEG00000013011	2.09736	4.55004	2.15672	2.1097	0.034884	0.0954063
ENSTBEG00000006006	7.33354	-2.76916	1.3158	-2.10455	0.0353306	0.096504
ENSTBEG00000016319	5.77528	-3.27292	1.55562	-2.10393	0.0353843	0.0965274
ENSTBEG00000001831	1.87851	5.35899	2.54954	2.10194	0.0355582	NA
ENSTBEG00000003980	16.0618	-1.9256	0.916103	-2.10194	0.0355583	0.0968782
ENSTBEG00000000456	11.3359	-2.08435	0.992574	-2.09995	0.0357333	0.097014
ENSTBEG00000013160	7.03006	-2.68915	1.28061	-2.0999	0.0357377	0.097014
ENSTBEG00000003652	2.94383	-4.07821	1.94217	-2.09982	0.0357444	0.097014
ENSTBEG00000009478	4.98344	-3.81813	1.82097	-2.09675	0.0360156	0.0973263
ENSTBEG00000010248	2.96654	-4.08233	1.9471	-2.09662	0.036027	0.0973263
ENSTBEG00000016490	9.17712	-2.38811	1.13927	-2.09619	0.0360658	0.0973263
ENSTBEG00000016629	6.15097	2.6882	1.28245	2.09614	0.0360695	0.0973263
ENSTBEG00000013240	55.8733	-1.19023	0.567872	-2.09594	0.0360873	0.0973263
ENSTBEG00000005886	2.97379	-4.09497	1.95569	-2.09387	0.0362713	0.0976994
ENSTBEG00000008318	4.43458	-3.57498	1.70802	-2.09305	0.0363445	0.097773
ENSTBEG00000010651	6.12607	-3.18744	1.52358	-2.09207	0.0364319	0.0978849
ENSTBEG00000009870	5.69841	-3.25254	1.5552	-2.09139	0.0364929	0.0979256
ENSTBEG00000011901	7.2098	-2.71651	1.29945	-2.0905	0.0365728	0.0980168
ENSTBEG00000003758	7.40187	-2.75437	1.31794	-2.08991	0.036626	0.0980365
ENSTBEG00000004808	4.77839	3.18709	1.52551	2.08919	0.0366905	0.0980861
ENSTBEG00000016861	4.39614	-3.56176	1.70746	-2.08599	0.0369794	0.098735
ENSTBEG00000005442	2.95956	-4.09206	1.96269	-2.08492	0.0370761	0.0988697
ENSTBEG00000010237	3.38654	3.91213	1.8787	2.08237	0.0373091	0.0993669
ENSTBEG00000015647	6.467	-3.08004	1.48101	-2.07969	0.037554	0.0998945
ENSTBEG00000012557	31.7411	-1.83157	0.883192	-2.07381	0.0380972	0.101214
ENSTBEG00000010921	2.88866	-4.05247	1.95509	-2.07277	0.0381933	0.101256
ENSTBEG00000002572	19.6665	-1.67446	0.807898	-2.07262	0.0382078	0.101256
ENSTBEG00000017720	3.10662	-4.1532	2.00519	-2.07123	0.0383376	0.101474
ENSTBEG00000008137	2.9965	-4.09936	1.98135	-2.06897	0.038549	0.101907
ENSTBEG00000014891	3.01172	3.52848	1.7068	2.0673	0.0387056	0.102194
ENSTBEG00000002877	11.1345	-2.13041	1.03291	-2.06253	0.039157	0.103258
ENSTBEG00000010317	16.1926	-1.87427	0.91028	-2.059	0.0394938	0.104018
ENSTBEG00000004848	4.17006	-3.53962	1.72325	-2.05404	0.039972	0.105148
ENSTBEG00000004682	5.50915	3.08633	1.50353	2.05272	0.0401001	0.10524
ENSTBEG00000013274	19.0581	-1.56664	0.763222	-2.05266	0.0401054	0.10524
ENSTBEG00000017114	4.83622	-3.72391	1.81603	-2.05058	0.0403076	0.10564
ENSTBEG00000003067	59.4899	-1.29159	0.630034	-2.05003	0.0403616	0.105652
ENSTBEG00000000489	2.95907	-4.07475	1.99031	-2.0473	0.0406289	0.106222
ENSTBEG00000000850	13.9431	-2.22549	1.08737	-2.04668	0.0406898	0.106251
ENSTBEG00000014119	2.03772	4.47796	2.18908	2.04559	0.0407963	0.106399
ENSTBEG00000002342	2.95118	4.18508	2.0509	2.04061	0.0412894	0.10746
ENSTBEG00000008326	7.46382	-2.64146	1.29454	-2.04047	0.0413037	0.10746
ENSTBEG00000006956	4.41103	-3.5524	1.74404	-2.03688	0.0416624	0.108253
ENSTBEG00000007986	7.11414	-3.42882	1.68376	-2.0364	0.04171	0.108253
ENSTBEG00000008650	2.84737	-4.02208	1.97679	-2.03465	0.0418863	0.108559
ENSTBEG00000002445	18.9244	-1.61053	0.791718	-2.03422	0.0419293	0.108559
ENSTBEG00000013801	5.62202	-3.03789	1.49556	-2.03127	0.0422274	0.109198
ENSTBEG00000013950	2.84694	-4.03145	1.98622	-2.02971	0.042386	0.109476
ENSTBEG00000008566	31.5419	1.2591	0.621267	2.02667	0.0426963	0.109785
ENSTBEG00000015823	6.30149	-3.03628	1.49822	-2.02659	0.042704	0.109785
ENSTBEG00000010408	15.0001	-1.81165	0.893981	-2.0265	0.0427137	0.109785
ENSTBEG00000015587	2.82431	-4.0106	1.9792	-2.02637	0.0427266	0.109785
ENSTBEG00000002632	3.62792	-4.37386	2.15885	-2.02602	0.0427629	0.109785
ENSTBEG00000005683	2.79391	-4.00241	1.97859	-2.02286	0.0430873	0.110486
ENSTBEG00000015123	29.7674	-1.30707	0.646318	-2.02234	0.0431415	0.110492
ENSTBEG00000007661	1.71587	5.29867	2.62211	2.02077	0.0433039	NA
ENSTBEG00000014054	2.53848	3.96293	1.96454	2.01723	0.0436711	0.111714
ENSTBEG00000006021	2.65351	4.86858	2.41447	2.01642	0.0437561	0.111798
ENSTBEG00000009787	6.9553	-2.65562	1.31898	-2.01338	0.0440744	0.112424
ENSTBEG00000008365	7.27962	-2.90234	1.44174	-2.01308	0.0441063	0.112424
ENSTBEG00000011337	6.71113	-2.74881	1.36729	-2.0104	0.0443886	0.112792
ENSTBEG00000015818	2.86297	-4.02544	2.00244	-2.01027	0.0444025	0.112792
ENSTBEG00000010809	7.58182	-2.53099	1.25907	-2.01021	0.0444094	0.112792
ENSTBEG00000010124	11.298	1.76732	0.879606	2.00922	0.0445141	0.112907
ENSTBEG00000003784	6.86903	-2.63266	1.31083	-2.00839	0.0446013	0.112907
ENSTBEG00000004429	4.82336	3.33283	1.66013	2.00757	0.0446887	0.112907
ENSTBEG00000008506	2.89094	-4.06064	2.0227	-2.00753	0.0446933	0.112907
ENSTBEG00000002592	2.74586	-3.97675	1.98115	-2.00729	0.0447187	0.112907
ENSTBEG00000015989	2.50475	4.85809	2.42136	2.00635	0.0448188	0.113026
ENSTBEG00000006515	2.85756	-4.03069	2.01005	-2.00527	0.044934	0.113183
ENSTBEG00000003958	5.54372	-3.03843	1.5162	-2.00398	0.0450719	0.113254
ENSTBEG00000013483	4.21988	-3.49621	1.74483	-2.00375	0.0450967	0.113254
ENSTBEG00000003136	5.45524	-3.19655	1.59547	-2.00352	0.0451214	0.113254
ENSTBEG00000007291	6.82371	-2.63704	1.3193	-1.99882	0.0456281	0.114392
ENSTBEG00000011733	4.36483	-3.59963	1.80189	-1.99769	0.0457501	0.114563
ENSTBEG00000002417	63.5425	-1.21423	0.610163	-1.99001	0.0465895	0.116528
ENSTBEG00000001733	2.97409	-4.07704	2.05011	-1.98869	0.046735	0.116681
ENSTBEG00000016642	10.5291	-2.13875	1.07569	-1.98826	0.0467834	0.116681
ENSTBEG00000011585	3.36353	-4.27871	2.15229	-1.98798	0.0468144	0.116681
ENSTBEG00000009826	65.2875	-1.05858	0.535128	-1.97817	0.0479094	0.119271
ENSTBEG00000017523	4.45943	-3.6563	1.84936	-1.97707	0.048034	0.119323
ENSTBEG00000011631	2.68243	-3.94261	1.99424	-1.977	0.048042	0.119323
ENSTBEG00000007664	1.62778	5.20556	2.63512	1.97545	0.0482166	NA
ENSTBEG00000003393	9.26469	-2.19899	1.11357	-1.97472	0.0482996	0.119823
ENSTBEG00000005304	1.70198	5.23214	2.65213	1.9728	0.048518	NA
ENSTBEG00000001581	4.93474	-3.8082	1.93055	-1.9726	0.0485417	0.120284
ENSTBEG00000005629	4.09596	-3.44282	1.74709	-1.9706	0.0487699	0.12071
ENSTBEG00000000564	4.67539	3.20042	1.63173	1.96136	0.0498366	0.123154
ENSTBEG00000013205	8.10822	-2.37441	1.21078	-1.96105	0.0498729	0.123154
ENSTBEG00000011319	7.29658	-2.46756	1.26003	-1.95833	0.0501912	0.123705
ENSTBEG00000016325	101.62	1.06139	0.542034	1.95816	0.0502117	0.123705
ENSTBEG00000003581	3.40328	-4.27966	2.1866	-1.95722	0.0503211	0.123832
ENSTBEG00000007176	4.39349	3.48009	1.78005	1.95505	0.0505776	0.124197
ENSTBEG00000013717	72.2052	-1.39816	0.715182	-1.95497	0.0505861	0.124197
ENSTBEG00000002408	3.98655	-3.41225	1.74586	-1.95448	0.0506447	0.124199
ENSTBEG00000005509	9.97055	-2.1309	1.09185	-1.95164	0.0509809	0.12488
ENSTBEG00000007203	3.85328	-3.42326	1.75503	-1.95055	0.0511109	0.125055
ENSTBEG00000000789	1.42007	5.00223	2.56573	1.94963	0.0512198	NA
ENSTBEG00000001255	1.42007	5.00223	2.56573	1.94963	0.0512198	NA
ENSTBEG00000006615	1.42007	5.00223	2.56573	1.94963	0.0512198	NA
ENSTBEG00000011087	1.42007	5.00223	2.56573	1.94963	0.0512198	NA
ENSTBEG00000014356	1.42007	5.00223	2.56573	1.94963	0.0512198	NA
ENSTBEG00000013705	27.233	-1.34649	0.691126	-1.94825	0.0513852	0.125582
ENSTBEG00000007605	8.33738	-2.31675	1.19056	-1.94594	0.0516621	0.126114
ENSTBEG00000003536	4.12267	3.22549	1.65797	1.94545	0.0517212	0.126115
ENSTBEG00000013902	7.10587	-2.54886	1.31105	-1.94414	0.0518785	0.126241
ENSTBEG00000003003	2.59846	3.97018	2.04223	1.94404	0.051891	0.126241
ENSTBEG00000008612	4.3298	-3.54381	1.82359	-1.94332	0.0519779	0.126308
ENSTBEG00000010878	34.7592	-1.46579	0.755369	-1.9405	0.0523191	0.126993
ENSTBEG00000009375	2.61822	-3.91029	2.01705	-1.93861	0.0525485	0.127405
ENSTBEG00000017753	3.62994	3.25947	1.68326	1.9364	0.0528186	0.127914
ENSTBEG00000006070	4.74925	3.23348	1.671	1.93506	0.052983	0.128167
ENSTBEG00000011909	3.43756	-4.30351	2.22534	-1.93387	0.0531288	0.128375
ENSTBEG00000016626	6.23143	-2.6323	1.36367	-1.93031	0.053568	0.12929
ENSTBEG00000017320	2.22042	3.84003	1.99339	1.92639	0.0540562	0.130321
ENSTBEG00000007798	2.76466	-3.99743	2.07765	-1.92402	0.0543523	0.130887
ENSTBEG00000004420	2.39695	3.93457	2.04718	1.92195	0.0546126	0.131366
ENSTBEG00000011331	2.30117	3.89665	2.02865	1.92081	0.0547553	0.131561
ENSTBEG00000016141	19.1244	-1.57003	0.819163	-1.91662	0.0552858	0.132686
ENSTBEG00000016345	2.0564	4.52047	2.36636	1.91031	0.0560934	0.134473
ENSTBEG00000001604	6.05603	-2.75462	1.44269	-1.90936	0.0562155	0.134615
ENSTBEG00000002521	2.96802	3.2355	1.69704	1.90655	0.0565782	0.135332
ENSTBEG00000001480	2.28281	4.72213	2.48083	1.90345	0.0569823	0.136146
ENSTBEG00000011061	2.16078	3.76993	1.98127	1.90279	0.0570682	0.136199
ENSTBEG00000015485	2.665	-3.92034	2.06292	-1.90038	0.0573833	0.136798
ENSTBEG00000003499	2.23499	3.77542	1.98795	1.89915	0.0575447	0.137029
ENSTBEG00000007861	7.94671	-2.70724	1.43021	-1.89289	0.0583719	0.138845
ENSTBEG00000017037	9.77991	-2.09126	1.10512	-1.89235	0.0584446	0.138863
ENSTBEG00000002100	66.2628	-1.01134	0.535368	-1.88905	0.0588851	0.139697
ENSTBEG00000004716	3.83171	-3.42382	1.81275	-1.88874	0.0589265	0.139697
ENSTBEG00000014398	1.85006	5.34637	2.83239	1.88758	0.0590823	NA
ENSTBEG00000001830	1.77551	5.35665	2.84167	1.88504	0.0594249	NA
ENSTBEG00000012772	3.07139	-4.14814	2.20072	-1.8849	0.0594432	0.140766
ENSTBEG00000006114	5.76118	-2.8824	1.53205	-1.8814	0.0599172	0.14165
ENSTBEG00000009765	3.12137	-4.17205	2.2178	-1.88117	0.0599492	0.14165
ENSTBEG00000012302	1.86326	4.29155	2.28718	1.87635	0.0606077	NA
ENSTBEG00000010425	6.13575	-2.45424	1.30885	-1.8751	0.0607783	0.14345
ENSTBEG00000001188	2.48425	-3.83625	2.04764	-1.87349	0.0610004	0.143815
ENSTBEG00000010407	4.13084	-3.47629	1.85867	-1.8703	0.0614415	0.144696
ENSTBEG00000008440	5.5488	6.95889	3.72339	1.86896	0.0616277	0.144903
ENSTBEG00000000733	5.88385	-2.91001	1.55724	-1.8687	0.0616651	0.144903
ENSTBEG00000014696	1.36043	4.90265	2.62381	1.86853	0.0616886	NA
ENSTBEG00000016543	1.36043	4.90265	2.62381	1.86853	0.0616886	NA
ENSTBEG00000015640	2.46062	-3.82052	2.04738	-1.86605	0.0620338	0.145609
ENSTBEG00000009103	6.34567	-2.49327	1.33912	-1.86186	0.0626223	0.146829
ENSTBEG00000000930	1.3462	4.89052	2.63164	1.85835	0.0631192	NA
ENSTBEG00000004110	1.3462	4.89052	2.63164	1.85835	0.0631192	NA
ENSTBEG00000004831	1.3462	4.89052	2.63164	1.85835	0.0631192	NA
ENSTBEG00000008787	1.3462	4.89052	2.63164	1.85835	0.0631192	NA
ENSTBEG00000013704	1.3462	4.89052	2.63164	1.85835	0.0631192	NA
ENSTBEG00000011755	27.4772	1.3285	0.715084	1.85782	0.0631946	0.148008
ENSTBEG00000011914	3.72537	-3.298	1.7762	-1.85677	0.0633433	0.148194
ENSTBEG00000005695	4.28142	2.72156	1.46646	1.85586	0.063473	0.148335
ENSTBEG00000007649	3.54001	3.47791	1.87602	1.85388	0.0637564	0.148678
ENSTBEG00000007119	2.57402	-3.88758	2.09744	-1.85349	0.0638125	0.148678
ENSTBEG00000010190	3.94467	2.86802	1.54783	1.85293	0.0638927	0.148678
ENSTBEG00000009745	2.46176	-3.82585	2.0648	-1.85289	0.063898	0.148678
ENSTBEG00000015342	6.80622	7.25319	3.91942	1.85058	0.0642303	0.149288
ENSTBEG00000010780	1.4797	5.08565	2.74902	1.84999	0.0643154	NA
ENSTBEG00000017228	1.4797	5.08565	2.74902	1.84999	0.0643154	NA
ENSTBEG00000017229	1.4797	5.08565	2.74902	1.84999	0.0643154	NA
ENSTBEG00000006204	6.33763	-2.48638	1.3459	-1.84737	0.0646931	0.1502
ENSTBEG00000011543	3.66933	-3.34799	1.81545	-1.84417	0.0651584	0.150913
ENSTBEG00000017449	13.792	-1.64121	0.889987	-1.84408	0.0651715	0.150913
ENSTBEG00000017682	5.23307	-2.91149	1.57907	-1.8438	0.0652119	0.150913
ENSTBEG00000000125	14.4447	-1.65349	0.897393	-1.84255	0.0653943	0.151171
ENSTBEG00000001669	3.68386	-3.27324	1.7788	-1.84014	0.0657474	0.151823
ENSTBEG00000003603	1.5085	5.04043	2.74109	1.83884	0.0659386	NA
ENSTBEG00000004726	1.5085	5.04043	2.74109	1.83884	0.0659386	NA
ENSTBEG00000006037	2.44638	-3.81705	2.07596	-1.83869	0.0659603	0.15215
ENSTBEG00000001826	1.88196	4.38212	2.38353	1.8385	0.0659889	NA
ENSTBEG00000000288	2.45926	-3.82049	2.08003	-1.83674	0.0662481	0.152507
ENSTBEG00000005320	2.42047	-3.79009	2.06356	-1.83668	0.0662576	0.152507
ENSTBEG00000011578	2.42139	-3.8013	2.07024	-1.83617	0.0663331	0.152516
ENSTBEG00000006104	4.93003	-2.84764	1.55174	-1.83512	0.0664876	0.152699
ENSTBEG00000010596	2.49892	-3.82908	2.08708	-1.83466	0.0665554	0.152699
ENSTBEG00000000422	1.52273	5.05257	2.75614	1.83321	0.0667716	NA
ENSTBEG00000017050	2.44603	-3.80893	2.07879	-1.83229	0.0669086	0.153344
ENSTBEG00000001499	2.48596	-3.84354	2.1006	-1.82973	0.0672898	0.154053
ENSTBEG00000012798	9.54037	-2.00513	1.09619	-1.82918	0.0673727	0.154077
ENSTBEG00000004645	3.11654	-4.14684	2.26903	-1.82758	0.0676122	0.15446
ENSTBEG00000009505	21.078	-1.90974	1.04579	-1.82612	0.0678319	0.154796
ENSTBEG00000006160	8.09563	-2.24978	1.23403	-1.82311	0.068286	0.155666
ENSTBEG00000014068	1.43429	5.01143	2.75582	1.81849	0.0689892	NA
ENSTBEG00000015134	3.62904	-3.2577	1.79233	-1.81758	0.0691279	0.157417
ENSTBEG00000016988	1.49427	5.0295	2.77155	1.81469	0.0695718	NA
ENSTBEG00000016091	2.38146	-3.76482	2.08198	-1.80829	0.0705615	0.160511
ENSTBEG00000008945	2.35797	-3.76272	2.08604	-1.80376	0.0712688	0.161947
ENSTBEG00000013931	4.82418	-2.8003	1.55349	-1.80259	0.0714534	0.162194
ENSTBEG00000011415	12.4885	-1.78854	0.992617	-1.80185	0.0715697	0.162285
ENSTBEG00000017466	2.36473	-3.75579	2.08637	-1.80015	0.0718363	0.16256
ENSTBEG00000015138	2.35028	-3.75817	2.08775	-1.80011	0.0718431	0.16256
ENSTBEG00000011338	1.40584	4.9879	2.77335	1.79851	0.0720959	NA
ENSTBEG00000016940	1.40584	4.9879	2.77335	1.79851	0.0720959	NA
ENSTBEG00000009995	2.87535	-4.05379	2.25478	-1.79786	0.0721984	0.163191
ENSTBEG00000016534	1.65348	4.17202	2.32098	1.79753	0.072252	NA
ENSTBEG00000003881	8.25157	-2.08704	1.16174	-1.79648	0.0724186	0.163453
ENSTBEG00000005954	5.32206	-2.75746	1.53519	-1.79617	0.0724672	0.163453
ENSTBEG00000014480	1.64579	4.17204	2.32392	1.79526	0.0726119	NA
ENSTBEG00000003697	2.06856	4.57194	2.54801	1.79432	0.0727622	0.163945
ENSTBEG00000011553	2.31013	-3.72645	2.08598	-1.78643	0.0740299	0.166626
ENSTBEG00000008355	3.42695	-3.24881	1.82039	-1.78468	0.0743134	0.167088
ENSTBEG00000014172	4.71533	-2.77483	1.55626	-1.78302	0.0745833	0.167518
ENSTBEG00000005651	3.40951	-3.22787	1.8159	-1.77756	0.0754766	0.169347
ENSTBEG00000008145	2.07923	3.73462	2.10389	1.7751	0.0758816	0.170077
ENSTBEG00000016711	1.78698	4.34367	2.44843	1.77407	0.0760521	NA
ENSTBEG00000008468	3.47913	-3.1912	1.80058	-1.77232	0.0763423	0.170871
ENSTBEG00000017565	2.62059	3.32925	1.87953	1.77132	0.0765078	0.170871
ENSTBEG00000001354	3.0561	2.99663	1.692	1.77106	0.0765506	0.170871
ENSTBEG00000005634	4.18175	2.50703	1.41558	1.77103	0.0765559	0.170871
ENSTBEG00000009739	4.77556	-2.78205	1.57343	-1.76815	0.0770365	0.171764
ENSTBEG00000005019	5.76345	-2.34526	1.32682	-1.76758	0.0771304	0.171794
ENSTBEG00000015358	3.47088	-3.1852	1.80305	-1.76656	0.0773017	0.171996
ENSTBEG00000007103	3.51515	-3.29259	1.868	-1.76263	0.0779636	0.172922
ENSTBEG00000003200	3.51743	-3.19361	1.81185	-1.76262	0.077964	0.172922
ENSTBEG00000012198	3.01688	2.98375	1.69287	1.76254	0.0779776	0.172922
ENSTBEG00000000592	2.70581	3.64583	2.06895	1.76216	0.0780417	0.172922
ENSTBEG00000010120	15.8635	-1.4824	0.842722	-1.75906	0.0785675	0.173907
ENSTBEG00000011924	2.39819	-3.77451	2.14934	-1.75613	0.0790666	0.174831
ENSTBEG00000016289	2.84566	-4.01961	2.2905	-1.7549	0.079276	0.175112
ENSTBEG00000003455	7.34653	-2.1935	1.25049	-1.75411	0.0794118	0.175231
ENSTBEG00000012666	3.42453	-3.1696	1.81344	-1.74784	0.0804912	0.177429
ENSTBEG00000004277	2.42423	3.44854	1.9755	1.74566	0.0808707	0.177952
ENSTBEG00000006131	3.40802	-3.1575	1.80892	-1.74552	0.0808949	0.177952
ENSTBEG00000013580	2.84081	3.69643	2.11964	1.7439	0.0811771	0.17833
ENSTBEG00000016006	3.30088	-3.18762	1.82821	-1.74357	0.0812339	0.17833
ENSTBEG00000001523	1.19813	4.74568	2.72201	1.74345	0.0812555	NA
ENSTBEG00000007172	1.19813	4.74568	2.72201	1.74345	0.0812555	NA
ENSTBEG00000016313	1.19813	4.74568	2.72201	1.74345	0.0812555	NA
ENSTBEG00000016382	1.19813	4.74568	2.72201	1.74345	0.0812555	NA
ENSTBEG00000017237	1.19813	4.74568	2.72201	1.74345	0.0812555	NA
ENSTBEG00000002821	2.2623	-3.68924	2.11728	-1.74245	0.0814304	0.178578
ENSTBEG00000009089	5.45694	-2.77938	1.59573	-1.74176	0.0815502	0.178658
ENSTBEG00000003054	3.49103	-3.26417	1.8758	-1.74015	0.081833	0.178921
ENSTBEG00000013360	2.37141	-3.76867	2.16576	-1.74012	0.081838	0.178921
ENSTBEG00000017102	2.7799	-3.99465	2.29671	-1.7393	0.0819827	0.179054
ENSTBEG00000015930	4.39438	-3.54178	2.03935	-1.73672	0.0824367	0.179677
ENSTBEG00000000003	74.8121	-1.05221	0.605933	-1.73651	0.0824745	0.179677
ENSTBEG00000010744	2.71879	3.10792	1.79002	1.73625	0.0825202	0.179677
ENSTBEG00000007335	2.76338	-3.98339	2.29608	-1.73486	0.0827654	0.17976
ENSTBEG00000017471	2.76338	-3.98339	2.29608	-1.73486	0.0827654	0.17976
ENSTBEG00000009058	2.22285	-3.67447	2.11833	-1.7346	0.0828108	0.17976
ENSTBEG00000001504	5.51217	-2.7813	1.60497	-1.73293	0.0831084	0.180223
ENSTBEG00000008297	2.23937	-3.68997	2.13106	-1.73152	0.0833587	0.180582
ENSTBEG00000014835	3.91798	-3.45808	1.99825	-1.73055	0.0835312	0.180773
ENSTBEG00000013769	1.82058	4.26733	2.4696	1.72794	0.0839986	NA
ENSTBEG00000011235	6.41345	-3.02417	1.75289	-1.72525	0.0844829	0.182647
ENSTBEG00000001483	3.36132	-3.13354	1.81759	-1.72401	0.0847058	0.182944
ENSTBEG00000000039	1.7731	4.26748	2.47741	1.72256	0.0849689	NA
ENSTBEG00000014518	23.9224	-1.21248	0.704143	-1.72193	0.0850825	0.183572
ENSTBEG00000004494	9.26275	-1.92664	1.11993	-1.72032	0.0853748	0.184017
ENSTBEG00000002806	40.5156	-0.986409	0.574688	-1.71642	0.0860844	0.185359
ENSTBEG00000007624	8.17806	-1.97333	1.15114	-1.71425	0.0864827	0.186029
ENSTBEG00000011839	2.6274	-3.92296	2.2912	-1.71218	0.0868628	0.186659
ENSTBEG00000002955	4.48006	-2.88686	1.68771	-1.71052	0.0871701	0.187131
ENSTBEG00000003404	12.9095	-1.74373	1.02004	-1.70947	0.0873636	0.187358
ENSTBEG00000013024	2.8377	-4.03248	2.36318	-1.70638	0.087938	0.188401
ENSTBEG00000016334	9.07955	-1.92274	1.12718	-1.70581	0.0880443	0.188439
ENSTBEG00000008921	3.30224	-3.18738	1.87175	-1.70288	0.0885898	0.18932
ENSTBEG00000007183	5.23048	-2.71081	1.59211	-1.70265	0.0886331	0.18932
ENSTBEG00000002897	1.33197	4.88113	2.86957	1.701	0.0889432	NA
ENSTBEG00000009107	1.33197	4.88113	2.86957	1.701	0.0889432	NA
ENSTBEG00000003902	4.42709	2.52745	1.48677	1.69996	0.0891377	0.189984
ENSTBEG00000012464	6.21826	-2.31827	1.36427	-1.69928	0.089266	0.189984
ENSTBEG00000002694	2.16904	-3.64023	2.14244	-1.6991	0.0892997	0.189984
ENSTBEG00000012422	2.16904	-3.64023	2.14244	-1.6991	0.0892997	0.189984
ENSTBEG00000008847	2.20612	-3.66472	2.15778	-1.69838	0.0894369	0.190087
ENSTBEG00000002581	3.31269	-3.10479	1.82959	-1.69699	0.0896986	0.190454
ENSTBEG00000013398	2.22272	-3.65944	2.15881	-1.69512	0.0900534	0.191017
ENSTBEG00000004624	5.58284	-2.4573	1.45042	-1.6942	0.0902281	0.191065
ENSTBEG00000016098	4.50277	-2.89321	1.70794	-1.69397	0.0902703	0.191065
ENSTBEG00000012530	2.61993	3.01155	1.77821	1.69358	0.0903443	0.191065
ENSTBEG00000010829	2.96263	3.15763	1.86798	1.6904	0.090952	0.19216
ENSTBEG00000010753	2.13579	-3.61406	2.14097	-1.68805	0.091401	0.192918
ENSTBEG00000005544	3.32152	-3.11354	1.84521	-1.68736	0.0915345	0.193009
ENSTBEG00000005241	3.37783	-3.14312	1.86439	-1.68587	0.0918213	0.1931
ENSTBEG00000010821	24.5033	-1.40723	0.834728	-1.68585	0.0918238	0.1931
ENSTBEG00000004920	2.12811	-3.60902	2.14093	-1.68572	0.0918492	0.1931
ENSTBEG00000017374	2.63653	-3.91485	2.32378	-1.68469	0.092048	0.193328
ENSTBEG00000002565	2.19061	-3.6397	2.16134	-1.684	0.0921811	0.193417
ENSTBEG00000002313	1.27199	4.86142	2.89383	1.67992	0.0929725	NA
ENSTBEG00000005119	1.9721	3.41876	2.03569	1.67941	0.0930716	0.195094
ENSTBEG00000017584	9.31066	-2.17179	1.29403	-1.67831	0.0932868	0.195353
ENSTBEG00000009663	2.16882	-3.64608	2.17525	-1.67617	0.0937058	0.196039
ENSTBEG00000009584	2.20599	-3.64995	2.18176	-1.67294	0.0943397	0.197172
ENSTBEG00000001824	41.1533	-1.19798	0.716441	-1.67212	0.0944999	0.197272
ENSTBEG00000006317	2.12156	-3.61032	2.15968	-1.67169	0.0945856	0.197272
ENSTBEG00000006490	26.5702	-1.39941	0.837325	-1.67129	0.0946649	0.197272
ENSTBEG00000006011	2.10447	-3.5905	2.14928	-1.67056	0.0948084	0.197379
ENSTBEG00000001663	92.9399	-0.91873	0.550315	-1.66946	0.095026	0.197536
ENSTBEG00000010108	1.25776	4.84838	2.90433	1.66937	0.0950448	NA
ENSTBEG00000011247	1.25776	4.84838	2.90433	1.66937	0.0950448	NA
ENSTBEG00000015333	1.25776	4.84838	2.90433	1.66937	0.0950448	NA
ENSTBEG00000006738	3.35377	-3.1418	1.88245	-1.669	0.0951183	0.197536
ENSTBEG00000013602	3.97217	-3.39595	2.03499	-1.66878	0.0951614	0.197536
ENSTBEG00000006965	8.22386	-2.05251	1.23076	-1.66768	0.0953794	0.197797
ENSTBEG00000014997	4.79669	-2.58671	1.55277	-1.66587	0.09574	0.19834
ENSTBEG00000010747	4.37421	-2.6412	1.5859	-1.66543	0.0958273	0.19834
ENSTBEG00000015261	2.15345	-3.63614	2.18411	-1.66482	0.0959493	0.1984
ENSTBEG00000016491	4.35976	-2.64472	1.58939	-1.66399	0.0961154	0.198479
ENSTBEG00000017279	3.35262	-3.13466	1.88441	-1.66347	0.0962184	0.198479
ENSTBEG00000013029	2.11387	-3.60522	2.16763	-1.66321	0.0962707	0.198479
ENSTBEG00000005965	2.13501	-3.61724	2.17596	-1.66236	0.0964403	0.198479
ENSTBEG00000017692	2.6035	-3.89087	2.34065	-1.6623	0.096452	0.198479
ENSTBEG00000008202	1.62502	4.15256	2.5018	1.65983	0.0969483	NA
ENSTBEG00000005403	2.0891	-3.58024	2.15838	-1.65876	0.0971643	0.199753
ENSTBEG00000008261	4.4614	-2.67496	1.61373	-1.65762	0.0973935	0.200031
ENSTBEG00000007099	2.02728	3.62087	2.18615	1.65628	0.0976651	0.200338
ENSTBEG00000017637	2.86549	2.67434	1.61498	1.65596	0.0977304	0.200338
ENSTBEG00000001065	29.7505	1.08489	0.655435	1.65522	0.0978797	0.200452
ENSTBEG00000009031	2.11906	-3.60403	2.18008	-1.65317	0.0982966	0.201113
ENSTBEG00000014176	3.65851	-3.35409	2.0309	-1.65153	0.0986299	0.201601
ENSTBEG00000006322	6.25999	-2.33177	1.4129	-1.65035	0.0988709	0.201901
ENSTBEG00000001001	2.10769	3.76376	2.28196	1.64936	0.0990744	0.202123
ENSTBEG00000016052	1.48005	5.02335	3.04615	1.64908	0.0991318	NA
ENSTBEG00000012409	3.17737	-3.03921	1.84574	-1.64661	0.0996388	0.203081
ENSTBEG00000015201	3.2625	-3.08282	1.87372	-1.64529	0.0999095	0.203438
ENSTBEG00000014040	2.08198	-3.57837	2.17742	-1.6434	0.1003	0.204039
ENSTBEG00000001026	7.40803	-2.08332	1.26872	-1.64206	0.100577	0.204358
ENSTBEG00000014503	2.24977	-3.69388	2.25001	-1.64172	0.100648	0.204358
ENSTBEG00000011593	4.26423	-2.60872	1.59228	-1.63835	0.101348	0.205583
ENSTBEG00000016826	3.38394	-3.15011	1.92371	-1.63752	0.101522	0.205742
ENSTBEG00000005580	9.43351	-1.74863	1.06839	-1.63669	0.101696	0.205898
ENSTBEG00000008486	2.75458	3.0813	1.88333	1.63609	0.10182	0.205955
ENSTBEG00000000809	2.21974	2.98079	1.824	1.6342	0.102216	0.20656
ENSTBEG00000001562	2.44673	-3.82105	2.34009	-1.63286	0.102498	0.20675
ENSTBEG00000001527	44.3284	0.91467	0.560287	1.6325	0.102574	0.20675
ENSTBEG00000009495	2.50967	-3.84288	2.35416	-1.63237	0.102601	0.20675
ENSTBEG00000008470	28.4368	1.2132	0.743794	1.6311	0.102869	0.207095
ENSTBEG00000013020	35.1995	0.950213	0.583357	1.62887	0.10334	0.207848
ENSTBEG00000000579	2.53181	-3.84856	2.36732	-1.6257	0.104013	0.208936
ENSTBEG00000002575	36.0037	-1.11916	0.688591	-1.62529	0.104101	0.208936
ENSTBEG00000000475	15.9487	-1.54782	0.952536	-1.62494	0.104174	0.208936
ENSTBEG00000012403	9.64713	-1.69371	1.04357	-1.62299	0.104592	0.209576
ENSTBEG00000003797	1.21235	4.75885	2.93281	1.62262	0.10467	NA
ENSTBEG00000003814	1.21235	4.75885	2.93281	1.62262	0.10467	NA
ENSTBEG00000006383	3.74509	-3.31893	2.04601	-1.62215	0.104772	0.209646
ENSTBEG00000005732	2.42917	2.91293	1.79599	1.62191	0.104823	0.209646
ENSTBEG00000000132	2.02489	-3.53864	2.18308	-1.62093	0.105032	0.209867
ENSTBEG00000013660	3.20065	-3.04683	1.88133	-1.61951	0.105338	0.210283
ENSTBEG00000014579	2.98261	-3.02344	1.87129	-1.6157	0.10616	0.211725
ENSTBEG00000010350	2.39868	-3.79223	2.34936	-1.61415	0.106495	0.212194
ENSTBEG00000015993	4.93345	-2.60835	1.61929	-1.6108	0.107224	0.213147
ENSTBEG00000012675	2.06191	3.16616	1.96566	1.61074	0.107237	0.213147
ENSTBEG00000005715	4.25333	-2.57537	1.59904	-1.61058	0.107272	0.213147
ENSTBEG00000008563	2.4545	-3.81194	2.36836	-1.60952	0.107502	0.213405
ENSTBEG00000001550	3.17986	-3.04377	1.8931	-1.60783	0.107873	0.213944
ENSTBEG00000012095	16.5037	1.2187	0.758942	1.60579	0.108321	0.214493
ENSTBEG00000012325	18.4151	-1.31378	0.81822	-1.60565	0.108351	0.214493
ENSTBEG00000006268	32.5149	-1.1907	0.742422	-1.6038	0.108758	0.215098
ENSTBEG00000004435	9.27834	-1.62986	1.01684	-1.60286	0.108964	0.215308
ENSTBEG00000011801	1.99471	-3.52066	2.19724	-1.60231	0.109087	0.215351
ENSTBEG00000014138	5.42922	-2.22167	1.387	-1.60178	0.109205	0.215385
ENSTBEG00000013722	3.0604	-3.0725	1.91897	-1.60112	0.109351	0.215437
ENSTBEG00000015881	2.5153	-3.83639	2.39663	-1.60075	0.109433	0.215437
ENSTBEG00000002539	1.1839	4.73091	2.95596	1.60047	0.109495	NA
ENSTBEG00000003247	1.1839	4.73091	2.95596	1.60047	0.109495	NA
ENSTBEG00000007358	1.1839	4.73091	2.95596	1.60047	0.109495	NA
ENSTBEG00000009319	1.1839	4.73091	2.95596	1.60047	0.109495	NA
ENSTBEG00000010748	6.71183	-2.42577	1.51726	-1.59879	0.109868	0.215951
ENSTBEG00000014885	3.08512	-2.99448	1.87312	-1.59866	0.109896	0.215951
ENSTBEG00000012607	63.6814	0.878231	0.550558	1.59516	0.110676	0.217249
ENSTBEG00000011406	1.97876	-3.50645	2.1987	-1.59478	0.110761	0.217249
ENSTBEG00000010536	14.2765	-1.37644	0.864232	-1.59267	0.111233	0.217814
ENSTBEG00000009465	11.7645	-1.69167	1.06249	-1.59218	0.111345	0.217814
ENSTBEG00000001979	2.01891	-3.54294	2.22528	-1.59214	0.111354	0.217814
ENSTBEG00000009222	7.31748	-1.87801	1.18137	-1.58968	0.111906	0.218692
ENSTBEG00000008015	2.05892	-3.56271	2.24264	-1.58862	0.112146	0.218762
ENSTBEG00000012204	5.44688	-2.2324	1.40524	-1.58862	0.112146	0.218762
ENSTBEG00000017251	16.6025	-1.35411	0.853123	-1.58724	0.112458	0.21917
ENSTBEG00000016136	2.44196	-3.80868	2.40122	-1.58614	0.112707	0.219455
ENSTBEG00000010254	1.96282	-3.49206	2.20579	-1.58313	0.113391	NA
ENSTBEG00000012281	37.182	-0.93488	0.591016	-1.58182	0.113691	0.22117
ENSTBEG00000000797	146.594	0.910142	0.576232	1.57947	0.114228	0.222011
ENSTBEG00000015612	1.33163	4.94419	3.13139	1.57891	0.114356	NA
ENSTBEG00000005676	10.3113	-1.54328	0.977918	-1.57813	0.114536	0.222382
ENSTBEG00000016797	4.84039	-2.81127	1.78184	-1.57773	0.114627	0.222382
ENSTBEG00000008840	5.96923	-1.98526	1.25866	-1.57728	0.114731	0.222383
ENSTBEG00000006126	4.28294	-2.58383	1.63988	-1.57562	0.115112	0.222919
ENSTBEG00000010788	1.95399	-3.4795	2.21047	-1.5741	0.115464	NA
ENSTBEG00000007888	7.67282	-1.8206	1.15663	-1.57406	0.115474	0.223418
ENSTBEG00000007702	66.9163	0.871095	0.554291	1.57155	0.116055	0.224248
ENSTBEG00000000776	6.34218	-2.07592	1.32124	-1.5712	0.116137	0.224248
ENSTBEG00000005317	80.4962	0.796334	0.506946	1.57085	0.116218	0.224248
ENSTBEG00000009018	3.90202	-2.68024	1.71351	-1.56418	0.117775	0.226935
ENSTBEG00000011416	3.0036	-2.95013	1.88631	-1.56397	0.117824	0.226935
ENSTBEG00000003138	2.9574	-3.01507	1.92953	-1.5626	0.118148	0.227355
ENSTBEG00000009039	5.38126	-2.20047	1.40865	-1.56211	0.118261	0.227368
ENSTBEG00000016507	2.27183	-3.71387	2.3849	-1.55725	0.119412	0.229375
ENSTBEG00000010284	9.00982	-1.73997	1.11848	-1.55566	0.11979	0.229702
ENSTBEG00000014883	4.39464	-2.42815	1.56121	-1.5553	0.119875	0.229702
ENSTBEG00000005234	1.97221	-3.5074	2.25531	-1.55517	0.119905	0.229702
ENSTBEG00000015683	13.6057	1.24194	0.799573	1.55326	0.120361	0.230369
ENSTBEG00000002959	1.90765	-3.45331	2.22857	-1.54957	0.121246	NA
ENSTBEG00000011136	2.25645	-3.70434	2.39166	-1.54886	0.121416	0.232146
ENSTBEG00000009060	8.14826	-1.71206	1.10594	-1.54806	0.121607	0.232146
ENSTBEG00000002556	1.9868	-3.52116	2.27461	-1.54803	0.121616	0.232146
ENSTBEG00000008585	6.37407	-1.97075	1.27515	-1.54551	0.122224	0.233098
ENSTBEG00000006728	1.89917	-3.45135	2.23651	-1.54319	0.122785	NA
ENSTBEG00000003712	5.05117	-2.10467	1.36765	-1.5389	0.12383	0.23595
ENSTBEG00000005367	132.416	-0.728245	0.473734	-1.53725	0.124233	0.236508
ENSTBEG00000007834	1.92979	-3.456	2.24821	-1.53722	0.124238	NA
ENSTBEG00000000037	17.9289	-1.33367	0.869125	-1.5345	0.124906	0.237578
ENSTBEG00000011889	5.17262	-2.16265	1.41337	-1.53014	0.125982	0.239411
ENSTBEG00000017453	3.83077	-2.64051	1.72618	-1.52969	0.126094	0.239411
ENSTBEG00000007106	3.05059	-3.07542	2.01132	-1.52906	0.126251	0.239495
ENSTBEG00000001784	16.3105	-1.40555	0.921373	-1.52549	0.127137	0.240962
ENSTBEG00000004294	1.13849	4.63187	3.04137	1.52295	0.127771	NA
ENSTBEG00000005837	1.13849	4.63187	3.04137	1.52295	0.127771	NA
ENSTBEG00000006017	1.13849	4.63187	3.04137	1.52295	0.127771	NA
ENSTBEG00000008886	1.13849	4.63187	3.04137	1.52295	0.127771	NA
ENSTBEG00000012137	1.13849	4.63187	3.04137	1.52295	0.127771	NA
ENSTBEG00000012769	1.13849	4.63187	3.04137	1.52295	0.127771	NA
ENSTBEG00000015504	1.13849	4.63187	3.04137	1.52295	0.127771	NA
ENSTBEG00000017134	2.92524	-2.89506	1.9068	-1.51828	0.128943	0.244168
ENSTBEG00000004802	1.8823	-3.42182	2.25643	-1.51648	0.129399	NA
ENSTBEG00000013052	2.24771	-3.68006	2.43029	-1.51425	0.129963	0.245883
ENSTBEG00000001927	1.12426	4.61665	3.05385	1.51175	0.130598	NA
ENSTBEG00000002236	1.12426	4.61665	3.05385	1.51175	0.130598	NA
ENSTBEG00000002983	1.12426	4.61665	3.05385	1.51175	0.130598	NA
ENSTBEG00000007926	1.12426	4.61665	3.05385	1.51175	0.130598	NA
ENSTBEG00000009401	1.12426	4.61665	3.05385	1.51175	0.130598	NA
ENSTBEG00000011897	1.12426	4.61665	3.05385	1.51175	0.130598	NA
ENSTBEG00000011246	2.90082	-2.88253	1.90774	-1.51097	0.130797	0.247241
ENSTBEG00000004514	1.92153	-3.44735	2.28249	-1.51035	0.130955	NA
ENSTBEG00000008469	1.86073	-3.42276	2.26762	-1.5094	0.131196	NA
ENSTBEG00000016873	2.8608	-2.86618	1.89899	-1.50931	0.131219	0.24782
ENSTBEG00000006162	5.66707	-2.12733	1.41309	-1.50544	0.13221	0.249471
ENSTBEG00000011584	9.57334	-1.58151	1.05149	-1.50407	0.132564	0.249918
ENSTBEG00000000338	0.976189	4.43245	2.94773	1.50368	0.132663	NA
ENSTBEG00000001432	0.976189	4.43245	2.94773	1.50368	0.132663	NA
ENSTBEG00000001850	0.976189	4.43245	2.94773	1.50368	0.132663	NA
ENSTBEG00000002347	0.976189	4.43245	2.94773	1.50368	0.132663	NA
ENSTBEG00000003638	0.976189	4.43245	2.94773	1.50368	0.132663	NA
ENSTBEG00000008013	0.976189	4.43245	2.94773	1.50368	0.132663	NA
ENSTBEG00000009135	0.976189	4.43245	2.94773	1.50368	0.132663	NA
ENSTBEG00000011470	0.976189	4.43245	2.94773	1.50368	0.132663	NA
ENSTBEG00000015608	0.976189	4.43245	2.94773	1.50368	0.132663	NA
ENSTBEG00000017125	0.976189	4.43245	2.94773	1.50368	0.132663	NA
ENSTBEG00000012210	3.16853	2.79765	1.86277	1.50188	0.133128	0.25076
ENSTBEG00000002041	3.30414	-3.18534	2.12425	-1.49952	0.13374	0.25169
ENSTBEG00000001686	5.92195	-1.96043	1.30927	-1.49734	0.134304	0.252529
ENSTBEG00000010965	1.8346	-3.39453	2.26797	-1.49673	0.134465	NA
ENSTBEG00000001498	4.45102	-2.91579	1.94827	-1.49661	0.134496	0.252667
ENSTBEG00000002053	5.56861	-2.11179	1.41174	-1.49588	0.134686	0.252704
ENSTBEG00000002478	2.85619	-2.8731	1.921	-1.49562	0.134752	0.252704
ENSTBEG00000008677	4.23454	-2.35647	1.57811	-1.49322	0.135379	0.253657
ENSTBEG00000015453	30.8758	-0.997906	0.669019	-1.49159	0.135805	0.254234
ENSTBEG00000006015	3.31533	-3.11596	2.09117	-1.49006	0.136209	0.254766
ENSTBEG00000004035	2.72772	-3.95422	2.66197	-1.48545	0.137424	0.256814
ENSTBEG00000005303	5.21518	-2.13512	1.44006	-1.48266	0.138165	0.257973
ENSTBEG00000015560	5.91548	-2.2011	1.48606	-1.48116	0.138564	0.258492
ENSTBEG00000000316	7.40978	-1.87728	1.26945	-1.47882	0.139189	0.25943
ENSTBEG00000002343	1.05005	4.57931	3.09911	1.47762	0.139509	NA
ENSTBEG00000003460	1.05005	4.57931	3.09911	1.47762	0.139509	NA
ENSTBEG00000010869	1.05005	4.57931	3.09911	1.47762	0.139509	NA
ENSTBEG00000012376	1.05005	4.57931	3.09911	1.47762	0.139509	NA
ENSTBEG00000012539	1.05005	4.57931	3.09911	1.47762	0.139509	NA
ENSTBEG00000001614	1.60038	4.10307	2.77682	1.47762	0.13951	NA
ENSTBEG00000006664	1.40309	3.91667	2.65178	1.47699	0.139677	NA
ENSTBEG00000000202	1.85362	-3.42003	2.31708	-1.47601	0.139941	NA
ENSTBEG00000015774	2.67373	-2.85201	1.93308	-1.47538	0.140111	0.260922
ENSTBEG00000000036	1.3954	3.91673	2.65621	1.47456	0.140332	NA
ENSTBEG00000003383	3.83411	-2.40166	1.63111	-1.47241	0.14091	0.26208
ENSTBEG00000015469	3.21268	-3.07156	2.08643	-1.47216	0.140979	0.26208
ENSTBEG00000001466	1.8129	-3.37673	2.29447	-1.47168	0.141107	NA
ENSTBEG00000001371	1.03583	4.56354	3.11346	1.46574	0.142718	NA
ENSTBEG00000005841	1.03583	4.56354	3.11346	1.46574	0.142718	NA
ENSTBEG00000007427	1.03583	4.56354	3.11346	1.46574	0.142718	NA
ENSTBEG00000003776	6.72477	-2.01648	1.37707	-1.46433	0.143104	0.265801
ENSTBEG00000011140	2.84735	-2.85968	1.95688	-1.46135	0.143921	0.267085
ENSTBEG00000003533	8.12183	-1.78948	1.2255	-1.46021	0.144233	0.267432
ENSTBEG00000003852	3.65081	-2.58167	1.77065	-1.45804	0.144831	0.268307
ENSTBEG00000010225	1.77289	-3.35449	2.30568	-1.45488	0.145702	NA
ENSTBEG00000001250	5.46602	-1.9659	1.35284	-1.45316	0.146179	0.270571
ENSTBEG00000004707	1.75716	-3.33077	2.29938	-1.44855	0.147463	NA
ENSTBEG00000000464	2.05656	-3.56934	2.46537	-1.44779	0.147676	0.273105
ENSTBEG00000011833	1.75602	-3.32286	2.29842	-1.44572	0.148256	NA
ENSTBEG00000011848	4.32849	-2.37445	1.64268	-1.44547	0.148327	0.273718
ENSTBEG00000004119	6.7028	-1.71637	1.18754	-1.44531	0.14837	0.273718
ENSTBEG00000009079	4.20449	-2.35021	1.62618	-1.44523	0.148392	0.273718
ENSTBEG00000000523	10.6259	-1.4179	0.981414	-1.44475	0.148528	0.273732
ENSTBEG00000015081	2.72705	-2.7809	1.92785	-1.44248	0.149166	0.274672
ENSTBEG00000009909	20.4805	1.15299	0.799714	1.44176	0.149371	0.274812
ENSTBEG00000010941	3.00694	-3.05074	2.11674	-1.44125	0.149515	0.27484
ENSTBEG00000013035	3.74051	-2.37442	1.64894	-1.43997	0.149876	0.275188
ENSTBEG00000006362	3.81049	-2.40285	1.66903	-1.43967	0.149962	0.275188
ENSTBEG00000010219	1.72562	-3.31019	2.30345	-1.43706	0.150701	NA
ENSTBEG00000013393	14.4573	-1.23658	0.861572	-1.43526	0.151212	0.277243
ENSTBEG00000000718	2.00342	3.0113	2.0991	1.43457	0.15141	0.277369
ENSTBEG00000003190	11.2777	1.20851	0.842784	1.43395	0.151585	0.277451
ENSTBEG00000015433	1.77987	-3.33779	2.32789	-1.43382	0.151623	NA
ENSTBEG00000012739	2.71858	-2.78219	1.942	-1.43264	0.151961	0.277902
ENSTBEG00000003330	2.02773	-3.55088	2.47978	-1.43193	0.152163	0.278032
ENSTBEG00000000301	1.72345	3.46376	2.4222	1.43001	0.152715	NA
ENSTBEG00000013627	1.72345	3.46376	2.4222	1.43001	0.152715	NA
ENSTBEG00000007021	3.12505	-3.01935	2.11467	-1.42781	0.153347	0.279956
ENSTBEG00000005061	2.59514	-2.79771	1.96139	-1.42639	0.153755	0.280462
ENSTBEG00000011075	5.44779	-1.95384	1.37026	-1.42588	0.153902	0.28049
ENSTBEG00000006886	12.5404	1.18816	0.833612	1.42531	0.154067	0.280516
ENSTBEG00000015186	72.2484	-0.77099	0.541074	-1.42493	0.154179	0.280516
ENSTBEG00000000263	2.68589	-2.75851	1.93888	-1.42273	0.154813	0.281431
ENSTBEG00000003519	3.06084	-2.9918	2.10409	-1.4219	0.155055	0.28163
ENSTBEG00000008933	3.65381	-2.33988	1.6466	-1.42104	0.155305	0.281846
ENSTBEG00000013707	2.06319	-3.55309	2.50259	-1.41976	0.155676	0.282279
ENSTBEG00000010329	1.7793	-3.3344	2.35096	-1.41832	0.156098	NA
ENSTBEG00000004469	6.86915	-1.91307	1.35022	-1.41686	0.156525	0.283577
ENSTBEG00000006257	2.15837	-3.61286	2.55185	-1.41578	0.15684	0.283793
ENSTBEG00000000801	2.66226	-2.74095	1.93633	-1.41554	0.15691	0.283793
ENSTBEG00000004520	2.02388	-3.54527	2.50994	-1.41249	0.157806	0.285055
ENSTBEG00000001634	4.43456	-2.4121	1.70798	-1.41226	0.157875	0.285055
ENSTBEG00000007651	4.39169	-2.25789	1.59966	-1.41148	0.158103	0.285226
ENSTBEG00000008142	1.70177	-3.29539	2.33552	-1.41099	0.158248	NA
ENSTBEG00000005486	7.01167	-1.68658	1.1958	-1.41042	0.158416	0.285549
ENSTBEG00000006189	2.06254	-3.56697	2.53242	-1.40852	0.158977	0.28632
ENSTBEG00000003737	1.7247	-3.29432	2.34077	-1.40737	0.159319	NA
ENSTBEG00000001933	1.972	-3.5106	2.49455	-1.40731	0.159336	0.286724
ENSTBEG00000003817	2.0389	-3.54876	2.52539	-1.40523	0.159952	0.287591
ENSTBEG00000008502	2.49053	-3.82249	2.7215	-1.40455	0.160154	0.287711
ENSTBEG00000000561	1.68548	-3.26647	2.33126	-1.40116	0.161166	NA
ENSTBEG00000002907	3.103	-3.00499	2.14528	-1.40075	0.16129	0.289508
ENSTBEG00000000731	1.10969	4.68263	3.34384	1.40037	0.161401	NA
ENSTBEG00000001539	1.10969	4.68263	3.34384	1.40037	0.161401	NA
ENSTBEG00000002892	1.10969	4.68263	3.34384	1.40037	0.161401	NA
ENSTBEG00000003281	1.10969	4.68263	3.34384	1.40037	0.161401	NA
ENSTBEG00000012881	1.10969	4.68263	3.34384	1.40037	0.161401	NA
ENSTBEG00000017150	1.10969	4.68263	3.34384	1.40037	0.161401	NA
ENSTBEG00000017215	1.10969	4.68263	3.34384	1.40037	0.161401	NA
ENSTBEG00000001875	121.29	-0.66154	0.472582	-1.39984	0.16156	0.28975
ENSTBEG00000012805	1.94701	-3.49144	2.49505	-1.39935	0.161708	NA
ENSTBEG00000003792	1.15272	4.65433	3.32633	1.39924	0.161742	NA
ENSTBEG00000005607	1.15272	4.65433	3.32633	1.39924	0.161742	NA
ENSTBEG00000005713	1.15272	4.65433	3.32633	1.39924	0.161742	NA
ENSTBEG00000010683	1.15272	4.65433	3.32633	1.39924	0.161742	NA
ENSTBEG00000011937	1.15272	4.65433	3.32633	1.39924	0.161742	NA
ENSTBEG00000013511	1.15272	4.65433	3.32633	1.39924	0.161742	NA
ENSTBEG00000016102	1.15272	4.65433	3.32633	1.39924	0.161742	NA
ENSTBEG00000005280	1.3025	3.77068	2.69565	1.3988	0.161873	NA
ENSTBEG00000012407	23.6653	-0.950652	0.679772	-1.39849	0.161967	0.290082
ENSTBEG00000004317	1.72413	-3.29055	2.35309	-1.3984	0.161994	NA
ENSTBEG00000006949	8.39873	-1.50069	1.07321	-1.39832	0.162017	0.290082
ENSTBEG00000002578	0.990416	4.45184	3.18532	1.39761	0.16223	NA
ENSTBEG00000003144	0.990416	4.45184	3.18532	1.39761	0.16223	NA
ENSTBEG00000003961	0.990416	4.45184	3.18532	1.39761	0.16223	NA
ENSTBEG00000005153	0.990416	4.45184	3.18532	1.39761	0.16223	NA
ENSTBEG00000005415	0.990416	4.45184	3.18532	1.39761	0.16223	NA
ENSTBEG00000007018	0.990416	4.45184	3.18532	1.39761	0.16223	NA
ENSTBEG00000010911	0.990416	4.45184	3.18532	1.39761	0.16223	NA
ENSTBEG00000011684	0.990416	4.45184	3.18532	1.39761	0.16223	NA
ENSTBEG00000002707	5.84957	-1.79729	1.28813	-1.39528	0.162932	0.291254
ENSTBEG00000010203	12.6691	1.34674	0.965239	1.39524	0.162944	0.291254
ENSTBEG00000012457	2.1098	-3.60234	2.58369	-1.39426	0.163238	0.291536
ENSTBEG00000010811	3.64304	-2.31558	1.66166	-1.39353	0.16346	0.291638
ENSTBEG00000010319	68.8925	-0.786918	0.56484	-1.39317	0.163568	0.291638
ENSTBEG00000014783	5.33311	-1.95407	1.40454	-1.39126	0.164148	0.292382
ENSTBEG00000002487	3.72128	-2.35067	1.69005	-1.39089	0.16426	0.292382
ENSTBEG00000011795	3.65587	-2.35763	1.6959	-1.3902	0.164469	0.292512
ENSTBEG00000003655	314.943	-0.741403	0.533897	-1.38866	0.164935	0.292904
ENSTBEG00000005571	2.59941	-2.70335	1.94686	-1.38857	0.164964	0.292904
ENSTBEG00000002418	3.38714	-2.44709	1.76493	-1.38651	0.165592	0.293774
ENSTBEG00000016805	1.9893	-3.52353	2.54512	-1.38443	0.166228	0.294658
ENSTBEG00000017262	23.0367	-1.02604	0.742798	-1.38132	0.16718	0.295856
ENSTBEG00000003244	33.895	-0.870564	0.63024	-1.38132	0.167181	0.295856
ENSTBEG00000013681	1.68662	-3.27464	2.37315	-1.37987	0.167628	NA
ENSTBEG00000007270	1.98574	-3.49644	2.53636	-1.37853	0.16804	0.297131
ENSTBEG00000001094	2.64103	2.6645	1.93414	1.37761	0.168323	0.297384
ENSTBEG00000000035	9.31218	-1.51047	1.09715	-1.37672	0.168598	0.297625
ENSTBEG00000000207	1.64603	-3.24682	2.35842	-1.37669	0.168607	NA
ENSTBEG00000000967	4.53102	-2.45817	1.78714	-1.37547	0.168984	0.298041
ENSTBEG00000006058	25.351	0.882675	0.641918	1.37506	0.169113	0.298041
ENSTBEG00000015849	3.97678	-2.24328	1.6321	-1.37447	0.169295	0.298116
ENSTBEG00000004530	0.961961	4.41731	3.2173	1.37299	0.169756	NA
ENSTBEG00000004610	0.961961	4.41731	3.2173	1.37299	0.169756	NA
ENSTBEG00000007079	0.961961	4.41731	3.2173	1.37299	0.169756	NA
ENSTBEG00000007344	0.961961	4.41731	3.2173	1.37299	0.169756	NA
ENSTBEG00000008592	0.961961	4.41731	3.2173	1.37299	0.169756	NA
ENSTBEG00000007267	2.55443	-2.68396	1.95646	-1.37185	0.170111	0.299307
ENSTBEG00000016564	2.58952	2.62159	1.91386	1.36979	0.170753	0.300188
ENSTBEG00000009095	21.153	-1.01734	0.743232	-1.3688	0.171061	0.300482
ENSTBEG00000001171	2.80129	-2.94051	2.15061	-1.36729	0.171535	0.301068
ENSTBEG00000005144	1.11003	4.60706	3.37018	1.36701	0.171623	NA
ENSTBEG00000008873	1.11003	4.60706	3.37018	1.36701	0.171623	NA
ENSTBEG00000017745	1.11003	4.60706	3.37018	1.36701	0.171623	NA
ENSTBEG00000015845	7.68334	-1.57734	1.15419	-1.36662	0.171744	0.301187
ENSTBEG00000002237	2.42173	-2.70266	1.97831	-1.36615	0.171893	0.301201
ENSTBEG00000013725	1.93883	-3.46517	2.53827	-1.36517	0.1722	NA
ENSTBEG00000004165	1.62895	-3.22123	2.36147	-1.36408	0.172543	NA
ENSTBEG00000001960	1.60589	-3.20122	2.35038	-1.362	0.173198	NA
ENSTBEG00000007767	2.37193	-3.75184	2.75503	-1.36182	0.173256	0.302769
ENSTBEG00000000741	2.73609	-2.78473	2.04501	-1.36172	0.173287	0.302769
ENSTBEG00000010111	2.56787	-2.68782	1.97412	-1.36153	0.173348	0.302769
ENSTBEG00000009978	3.95749	-2.72264	1.99973	-1.3615	0.173355	0.302769
ENSTBEG00000012318	4.51663	-2.32753	1.7106	-1.36066	0.173623	0.302989
ENSTBEG00000011230	2.53905	-2.67407	1.96888	-1.35817	0.174409	0.304113
ENSTBEG00000013575	9.9679	-1.38333	1.01975	-1.35654	0.174928	0.304768
ENSTBEG00000017065	2.57116	-2.69301	1.98759	-1.35491	0.175445	0.305234
ENSTBEG00000012899	2.96166	-2.92745	2.1608	-1.3548	0.175481	0.305234
ENSTBEG00000007929	1.88551	-3.4463	2.54381	-1.35478	0.175488	NA
ENSTBEG00000012324	1.86052	-3.42641	2.53148	-1.35352	0.175889	NA
ENSTBEG00000011771	2.52003	-2.64689	1.96223	-1.34892	0.177363	0.308256
ENSTBEG00000015330	3.55079	-2.27302	1.68671	-1.34761	0.177785	0.308738
ENSTBEG00000007122	1.66839	-3.24217	2.4062	-1.34742	0.177845	NA
ENSTBEG00000003833	1.65302	-3.22876	2.39738	-1.34679	0.178049	NA
ENSTBEG00000014300	4.35766	-2.37017	1.76061	-1.34622	0.178232	0.309263
ENSTBEG00000004700	1.92096	-3.44845	2.5617	-1.34616	0.178252	NA
ENSTBEG00000005758	1.87396	-3.43473	2.5533	-1.34521	0.178557	NA
ENSTBEG00000000806	2.38215	-2.6707	1.98739	-1.34382	0.179005	0.310101
ENSTBEG00000008536	2.38215	-2.6707	1.98739	-1.34382	0.179005	0.310101
ENSTBEG00000002997	1.63145	-3.22935	2.40382	-1.34342	0.179135	NA
ENSTBEG00000003730	1.62873	-3.22951	2.40509	-1.34278	0.179344	NA
ENSTBEG00000005187	1.62873	-3.22951	2.40509	-1.34278	0.179344	NA
ENSTBEG00000013733	1.94481	-3.46348	2.58026	-1.3423	0.179499	NA
ENSTBEG00000004820	2.52794	-2.6435	1.9704	-1.34161	0.179724	0.310903
ENSTBEG00000005127	3.31004	-2.42132	1.80534	-1.3412	0.179856	0.310903
ENSTBEG00000010331	3.85761	-2.18829	1.63178	-1.34105	0.179905	0.310903
ENSTBEG00000011466	1.85535	2.91044	2.17161	1.34022	0.180173	NA
ENSTBEG00000010842	1449.86	0.746516	0.557202	1.33976	0.180324	0.311376
ENSTBEG00000005276	2.49754	-2.63583	1.97153	-1.33694	0.181242	0.312632
ENSTBEG00000004290	4.00559	-2.23311	1.67071	-1.33663	0.181344	0.312632
ENSTBEG00000011276	1.83745	-3.40888	2.55038	-1.33662	0.181348	NA
ENSTBEG00000004180	2.90401	-2.89836	2.17175	-1.33457	0.182017	0.313538
ENSTBEG00000005424	3.69737	-2.38158	1.78566	-1.33372	0.182294	0.313587
ENSTBEG00000015383	5.56204	-1.69821	1.27341	-1.33359	0.182338	0.313587
ENSTBEG00000015898	22.6379	-1.14451	0.858988	-1.3324	0.182729	0.314006
ENSTBEG00000007957	1.8754	-3.41635	2.56577	-1.33151	0.183021	NA
ENSTBEG00000006438	2.54412	2.56654	1.92768	1.33141	0.183053	0.314309
ENSTBEG00000017586	2.49983	-2.6532	1.99546	-1.32962	0.183644	0.314923
ENSTBEG00000010703	2.82905	-2.85326	2.14622	-1.32943	0.183705	0.314923
ENSTBEG00000005013	1.81246	-3.38831	2.55002	-1.32874	0.183935	NA
ENSTBEG00000007383	3.9449	-2.23217	1.68075	-1.32808	0.184152	0.315436
ENSTBEG00000000854	5.94744	-1.98843	1.49917	-1.32635	0.184723	0.316161
ENSTBEG00000012237	4.35419	-2.38652	1.80058	-1.32542	0.185033	0.316437
ENSTBEG00000013858	3.0933	2.64582	2.00092	1.3223	0.186068	0.317953
ENSTBEG00000008046	1.25709	3.66138	2.77102	1.32131	0.186397	NA
ENSTBEG00000009034	25.7003	-0.960807	0.727477	-1.32074	0.186589	0.318401
ENSTBEG00000002073	5.02389	-1.90928	1.4458	-1.32057	0.186645	0.318401
ENSTBEG00000001407	2.07763	3.03882	2.30308	1.31946	0.187016	0.318401
ENSTBEG00000004527	3.9033	-2.21173	1.67628	-1.31943	0.187025	0.318401
ENSTBEG00000010996	7.03898	-1.66335	1.2608	-1.31928	0.187075	0.318401
ENSTBEG00000005451	1.83675	-3.39228	2.57184	-1.31901	0.187166	NA
ENSTBEG00000014335	1.55954	-3.16936	2.40373	-1.31851	0.187332	NA
ENSTBEG00000000138	9.7522	-1.34725	1.02309	-1.31684	0.187893	0.319538
ENSTBEG00000012354	1.55919	-3.15605	2.40177	-1.31405	0.188828	NA
ENSTBEG00000007472	1.2096	3.66215	2.79143	1.31192	0.189546	NA
ENSTBEG00000013058	1.24286	3.64678	2.7801	1.31175	0.189606	NA
ENSTBEG00000007869	4.20768	-1.95969	1.49548	-1.31041	0.190056	0.322959
ENSTBEG00000006166	2.54524	-2.6574	2.02947	-1.3094	0.190397	0.322963
ENSTBEG00000001973	1.20192	3.66235	2.79697	1.3094	0.190398	NA
ENSTBEG00000017346	1.20192	3.66235	2.79697	1.3094	0.190398	NA
ENSTBEG00000009065	2.56708	-2.69001	2.05467	-1.30921	0.190462	0.322963
ENSTBEG00000004350	13.5223	-1.30718	0.998893	-1.30863	0.19066	0.322963
ENSTBEG00000012806	2.46851	-2.62919	2.00921	-1.30857	0.19068	0.322963
ENSTBEG00000017250	6.25622	-1.58577	1.2122	-1.30817	0.190814	0.322963
ENSTBEG00000016517	3.20547	-2.37113	1.81378	-1.30728	0.191116	0.323218
ENSTBEG00000009207	2.43411	-2.59125	1.98377	-1.30622	0.191477	0.323571
ENSTBEG00000014581	1.56574	-3.15426	2.41482	-1.30621	0.191481	NA
ENSTBEG00000001804	1.82599	-3.37766	2.58894	-1.30465	0.192011	NA
ENSTBEG00000006161	20.4638	-0.982771	0.753302	-1.30462	0.192023	0.324238
ENSTBEG00000007758	1.7721	-3.35516	2.57354	-1.30372	0.19233	NA
ENSTBEG00000011718	2.44066	-2.58803	1.98534	-1.30357	0.192379	0.324583
ENSTBEG00000007129	2.43297	-2.58281	1.98292	-1.30253	0.192735	0.324927
ENSTBEG00000005239	1.52651	-3.12361	2.40144	-1.30073	0.193351	NA
ENSTBEG00000007835	1.5194	-3.12116	2.39967	-1.30066	0.193374	NA
ENSTBEG00000006989	1.18769	3.6477	2.80673	1.29963	0.193729	NA
ENSTBEG00000005914	1.58959	-3.17109	2.44035	-1.29944	0.193793	NA
ENSTBEG00000002364	2.9782	-2.94643	2.26864	-1.29877	0.194024	0.326721
ENSTBEG00000011681	9.89764	-1.44069	1.10948	-1.29853	0.194105	0.326721
ENSTBEG00000010548	1.75673	-3.34302	2.57598	-1.29777	0.194368	NA
ENSTBEG00000001183	1.52687	-3.13742	2.41849	-1.29726	0.194541	NA
ENSTBEG00000006686	7.71226	-1.80983	1.39654	-1.29594	0.194996	0.327961
ENSTBEG00000013186	1.51997	-3.12577	2.41276	-1.29552	0.195142	NA
ENSTBEG00000017164	5.99571	-1.69434	1.31011	-1.29328	0.195913	0.329244
ENSTBEG00000016447	1.54268	-3.13327	2.42368	-1.29277	0.19609	NA
ENSTBEG00000012991	2.72718	-2.79277	2.16129	-1.29218	0.196296	0.329629
ENSTBEG00000015456	4.9078	-1.87954	1.45519	-1.2916	0.196494	0.329703
ENSTBEG00000021341	20.2234	0.945952	0.734215	1.28839	0.197612	0.331144
ENSTBEG00000005762	2.79183	-2.81858	2.18794	-1.28824	0.197663	0.331144
ENSTBEG00000003530	1.49555	-3.10466	2.41373	-1.28625	0.198356	NA
ENSTBEG00000008541	1.50266	-3.10713	2.41575	-1.2862	0.198374	NA
ENSTBEG00000001194	5.10765	-1.86782	1.45298	-1.28551	0.198615	0.332431
ENSTBEG00000014228	1.77332	-3.34091	2.59948	-1.28522	0.198715	NA
ENSTBEG00000012500	2.42665	-2.57943	2.00712	-1.28514	0.198743	0.332431
ENSTBEG00000010824	29.5746	0.908635	0.707834	1.28368	0.199253	0.332839
ENSTBEG00000002936	27.5436	-0.963009	0.750269	-1.28355	0.199298	0.332839
ENSTBEG00000014824	1.75096	-3.33974	2.60696	-1.28109	0.200164	NA
ENSTBEG00000011945	2.39318	-2.55687	1.9964	-1.28074	0.200286	0.334071
ENSTBEG00000008059	1.51057	-3.10485	2.42444	-1.28064	0.200318	NA
ENSTBEG00000014616	1.51057	-3.10485	2.42444	-1.28064	0.200318	NA
ENSTBEG00000017043	14.2377	-1.22856	0.959394	-1.28056	0.200349	0.334071
ENSTBEG00000004865	2.74063	-2.79876	2.18708	-1.27968	0.200657	0.334077
ENSTBEG00000009800	2.30235	-2.62873	2.05424	-1.27966	0.200665	0.334077
ENSTBEG00000009783	6.11075	-1.69947	1.33023	-1.27758	0.201399	0.335037
ENSTBEG00000009407	25.5406	-0.971981	0.763614	-1.27287	0.203064	0.337545
ENSTBEG00000006028	1.47192	-3.07826	2.42256	-1.27067	0.203848	NA
ENSTBEG00000017595	1.10694	3.60881	2.84062	1.27043	0.20393	NA
ENSTBEG00000011606	2.23145	-2.57057	2.02378	-1.27018	0.20402	0.338869
ENSTBEG00000010734	4.11891	-1.91211	1.50741	-1.26848	0.204627	0.339614
ENSTBEG00000002930	8.95455	-1.35601	1.07049	-1.26672	0.205257	0.340395
ENSTBEG00000016793	3.81975	-2.17541	1.71917	-1.26538	0.205734	0.340699
ENSTBEG00000003049	2.24875	-2.58479	2.04329	-1.26501	0.205867	0.340699
ENSTBEG00000011474	2.448	-2.58119	2.04073	-1.26484	0.20593	0.340699
ENSTBEG00000005347	7.49628	-1.42237	1.12491	-1.26442	0.206078	0.340699
ENSTBEG00000004079	1.73467	-3.3157	2.62479	-1.26322	0.206508	NA
ENSTBEG00000016188	2.37262	-2.5511	2.01999	-1.26293	0.206616	0.341323
ENSTBEG00000002610	2.74721	-2.80744	2.22385	-1.26243	0.206796	0.341357
ENSTBEG00000015488	1.48751	-3.08326	2.44415	-1.26148	0.207135	NA
ENSTBEG00000014753	16.4755	2.91892	2.31776	1.25937	0.207896	0.342908
ENSTBEG00000008147	1.69523	-3.29303	2.6233	-1.2553	0.20937	NA
ENSTBEG00000011088	1.48694	-3.07866	2.45406	-1.25452	0.209653	NA
ENSTBEG00000017061	1.98415	2.64889	2.11191	1.25427	0.209746	0.345692
ENSTBEG00000010568	1.46344	-3.07577	2.45414	-1.2533	0.210097	NA
ENSTBEG00000012084	1.66381	3.39296	2.71257	1.25083	0.210997	NA
ENSTBEG00000012049	1.4554	-3.05388	2.44195	-1.25059	0.211083	NA
ENSTBEG00000016862	1.4554	-3.05388	2.44195	-1.25059	0.211083	NA
ENSTBEG00000003001	0.828116	4.22729	3.38976	1.24708	0.212369	NA
ENSTBEG00000006179	0.828116	4.22729	3.38976	1.24708	0.212369	NA
ENSTBEG00000008190	0.828116	4.22729	3.38976	1.24708	0.212369	NA
ENSTBEG00000008529	0.828116	4.22729	3.38976	1.24708	0.212369	NA
ENSTBEG00000011174	0.828116	4.22729	3.38976	1.24708	0.212369	NA
ENSTBEG00000012038	0.828116	4.22729	3.38976	1.24708	0.212369	NA
ENSTBEG00000013190	0.828116	4.22729	3.38976	1.24708	0.212369	NA
ENSTBEG00000013715	0.828116	4.22729	3.38976	1.24708	0.212369	NA
ENSTBEG00000014792	0.828116	4.22729	3.38976	1.24708	0.212369	NA
ENSTBEG00000017129	0.828116	4.22729	3.38976	1.24708	0.212369	NA
ENSTBEG00000016893	4.82025	-1.99159	1.59787	-1.2464	0.212617	0.350154
ENSTBEG00000003102	1.70718	-3.28728	2.63905	-1.24563	0.2129	NA
ENSTBEG00000001782	1.47939	-3.0945	2.48586	-1.24484	0.213189	NA
ENSTBEG00000009381	1.70164	-3.27815	2.6361	-1.24356	0.213662	NA
ENSTBEG00000016941	9.55401	-1.46789	1.18043	-1.24351	0.213678	0.351435
ENSTBEG00000011703	2.61864	-2.80658	2.25732	-1.24332	0.213748	0.351435
ENSTBEG00000016037	2.14645	2.77696	2.23441	1.24282	0.213935	0.351435
ENSTBEG00000008227	1.7074	-3.28131	2.64031	-1.24278	0.21395	NA
ENSTBEG00000005601	4.07969	-1.91212	1.53893	-1.2425	0.214053	0.351435
ENSTBEG00000007057	3.23401	-2.11619	1.70507	-1.24112	0.214563	0.352002
ENSTBEG00000013711	5.56709	-1.67094	1.348	-1.23957	0.215135	0.352669
ENSTBEG00000013664	5.54393	-1.64138	1.3247	-1.23906	0.215322	0.352705
ENSTBEG00000003480	1.44003	-3.03899	2.45419	-1.23829	0.215609	NA
ENSTBEG00000015300	1.61035	2.8146	2.27385	1.23781	0.215785	NA
ENSTBEG00000016569	1.45883	3.2023	2.58724	1.23773	0.215816	NA
ENSTBEG00000009748	1.4406	-3.04393	2.46355	-1.23559	0.216613	NA
ENSTBEG00000001574	4.72968	-1.78302	1.44356	-1.23516	0.216772	0.354808
ENSTBEG00000002106	0.813888	4.20727	3.41083	1.2335	0.217388	NA
ENSTBEG00000004971	0.813888	4.20727	3.41083	1.2335	0.217388	NA
ENSTBEG00000005970	0.813888	4.20727	3.41083	1.2335	0.217388	NA
ENSTBEG00000008381	0.813888	4.20727	3.41083	1.2335	0.217388	NA
ENSTBEG00000009437	0.813888	4.20727	3.41083	1.2335	0.217388	NA
ENSTBEG00000011847	0.813888	4.20727	3.41083	1.2335	0.217388	NA
ENSTBEG00000014210	0.813888	4.20727	3.41083	1.2335	0.217388	NA
ENSTBEG00000014387	0.813888	4.20727	3.41083	1.2335	0.217388	NA
ENSTBEG00000014913	0.813888	4.20727	3.41083	1.2335	0.217388	NA
ENSTBEG00000017110	0.813888	4.20727	3.41083	1.2335	0.217388	NA
ENSTBEG00000017194	0.813888	4.20727	3.41083	1.2335	0.217388	NA
ENSTBEG00000017219	2.46302	-2.73982	2.22246	-1.23279	0.217656	0.355982
ENSTBEG00000009300	1.676	-3.27351	2.65705	-1.23201	0.217947	NA
ENSTBEG00000001949	1.41618	-3.02152	2.45386	-1.23133	0.218198	NA
ENSTBEG00000001621	5.46728	-1.6185	1.31465	-1.23112	0.218277	0.356725
ENSTBEG00000016577	1.74419	2.932	2.38175	1.23103	0.218312	NA
ENSTBEG00000016431	1.73204	-3.29543	2.6774	-1.23083	0.218386	NA
ENSTBEG00000001260	1.64525	-3.24787	2.6391	-1.23067	0.218445	NA
ENSTBEG00000010169	1.67124	-3.26153	2.65381	-1.229	0.219072	NA
ENSTBEG00000009038	1.47868	-3.0673	2.49962	-1.22711	0.219782	NA
ENSTBEG00000006102	18.2947	-0.975791	0.795624	-1.22645	0.220031	0.359316
ENSTBEG00000008289	1.40849	-3.01392	2.45895	-1.22569	0.220314	NA
ENSTBEG00000013098	2.30727	-2.49973	2.03975	-1.22551	0.220384	0.359618
ENSTBEG00000008403	15.5574	0.939854	0.767556	1.22447	0.220773	0.359978
ENSTBEG00000005309	1.44117	-3.0487	2.49196	-1.22341	0.221173	NA
ENSTBEG00000012713	1.62218	-3.22822	2.64159	-1.22207	0.22168	NA
ENSTBEG00000006223	1.6318	-3.23808	2.6531	-1.22049	0.22228	NA
ENSTBEG00000009567	2.2669	-2.46554	2.0228	-1.21887	0.222893	0.363157
ENSTBEG00000009068	1.65992	-3.24214	2.66073	-1.21852	0.223028	NA
ENSTBEG00000003738	3.1481	-2.0851	1.7117	-1.21814	0.22317	0.363332
ENSTBEG00000007980	2.18304	-2.52193	2.07227	-1.21699	0.223608	0.363768
ENSTBEG00000010537	1.96338	2.60121	2.1404	1.21529	0.224256	0.364544
ENSTBEG00000014235	3.79957	-2.00475	1.65047	-1.21466	0.224497	0.364658
ENSTBEG00000016219	6.5216	-1.39062	1.14536	-1.21413	0.224696	0.364705
ENSTBEG00000001939	1.10901	3.48631	2.87467	1.21277	0.225218	NA
ENSTBEG00000007722	2.38821	-2.55393	2.10591	-1.21275	0.225226	0.365287
ENSTBEG00000005112	2.52921	-2.66562	2.20116	-1.21101	0.225892	0.365824
ENSTBEG00000003840	2.30634	-2.47927	2.04731	-1.21099	0.225899	0.365824
ENSTBEG00000010348	1.39254	-2.99348	2.47251	-1.2107	0.226009	NA
ENSTBEG00000013399	13.6679	-1.06411	0.879717	-1.20961	0.226429	0.366404
ENSTBEG00000013620	1.59912	-3.20822	2.65333	-1.20913	0.226613	NA
ENSTBEG00000007979	9.50386	-1.20613	0.998166	-1.20835	0.226915	0.366802
ENSTBEG00000001573	4.56522	-1.84651	1.52848	-1.20807	0.227019	0.366802
ENSTBEG00000013830	1.63821	-3.22243	2.66907	-1.20733	0.227306	NA
ENSTBEG00000017553	3.17635	-2.08147	1.7271	-1.20518	0.228132	0.368323
ENSTBEG00000014445	16.0065	0.975068	0.810527	1.203	0.228974	0.369403
ENSTBEG00000008769	1.41639	-3.01168	2.505	-1.20227	0.22926	NA
ENSTBEG00000006455	9.68965	-1.14974	0.956456	-1.20208	0.229331	0.369699
ENSTBEG00000000981	1.41596	-3.03101	2.52278	-1.20146	0.229574	NA
ENSTBEG00000002462	0.887753	4.3623	3.63697	1.19943	0.230359	NA
ENSTBEG00000010242	0.887753	4.3623	3.63697	1.19943	0.230359	NA
ENSTBEG00000010791	0.887753	4.3623	3.63697	1.19943	0.230359	NA
ENSTBEG00000011123	0.887753	4.3623	3.63697	1.19943	0.230359	NA
ENSTBEG00000011184	0.887753	4.3623	3.63697	1.19943	0.230359	NA
ENSTBEG00000007365	2.53114	-2.66796	2.22524	-1.19895	0.230546	0.371378
ENSTBEG00000000104	1.40827	-3.02349	2.52311	-1.19832	0.230793	NA
ENSTBEG00000009854	1.62995	-3.21255	2.68161	-1.19799	0.23092	NA
ENSTBEG00000014433	16.183	-1.05264	0.879168	-1.19731	0.231186	0.372127
ENSTBEG00000009308	1.37695	-2.98832	2.4978	-1.19638	0.231548	NA
ENSTBEG00000008409	2.21366	-2.43216	2.03358	-1.196	0.231696	0.372668
ENSTBEG00000000865	1.43348	-3.04114	2.54275	-1.196	0.231696	NA
ENSTBEG00000007910	2.21344	-2.442	2.04778	-1.19251	0.23306	0.374406
ENSTBEG00000015497	2.48231	-2.6425	2.21623	-1.19234	0.233127	0.374406
ENSTBEG00000004523	2.57115	-2.68658	2.25464	-1.19157	0.233428	0.374608
ENSTBEG00000009511	1.37717	-2.97799	2.49986	-1.19127	0.233549	NA
ENSTBEG00000006482	18.6383	-1.01905	0.855918	-1.1906	0.233812	0.374941
ENSTBEG00000014694	1.59956	-3.19516	2.68481	-1.19009	0.234012	NA
ENSTBEG00000013116	1.37581	-2.97821	2.50947	-1.18679	0.235311	NA
ENSTBEG00000010382	1.39999	3.08457	2.59997	1.18639	0.23547	NA
ENSTBEG00000012533	3.6827	-2.06982	1.74663	-1.18504	0.236001	0.378168
ENSTBEG00000011906	1.35332	-2.95977	2.49856	-1.18459	0.23618	NA
ENSTBEG00000008735	3.85268	-1.81371	1.53203	-1.18386	0.236468	0.378615
ENSTBEG00000005481	2.09769	-2.46481	2.08313	-1.18323	0.23672	0.378615
ENSTBEG00000002937	3.51611	-2.27109	1.91978	-1.18299	0.236812	0.378615
ENSTBEG00000004225	10.2668	-1.10914	0.938374	-1.18198	0.237214	0.378975
ENSTBEG00000000080	1.3835	-2.98606	2.5292	-1.18063	0.237748	NA
ENSTBEG00000013723	1.03308	3.45377	2.92643	1.1802	0.237921	NA
ENSTBEG00000013291	1.58858	-3.18464	2.70137	-1.1789	0.238439	NA
ENSTBEG00000010478	2.33424	-2.65314	2.25083	-1.17874	0.238503	0.38075
ENSTBEG00000009886	1.34563	-2.95182	2.50814	-1.1769	0.239237	NA
ENSTBEG00000015070	4.93888	-1.61025	1.36905	-1.17618	0.239523	0.382092
ENSTBEG00000004500	99.0741	-0.640179	0.545218	-1.17417	0.240327	0.382903
ENSTBEG00000001605	9.9208	-1.33636	1.13828	-1.17401	0.24039	0.382903
ENSTBEG00000004553	2.44272	-2.60684	2.22233	-1.17302	0.240788	0.383136
ENSTBEG00000008338	4.6662	-1.94821	1.66134	-1.17267	0.240926	0.383136
ENSTBEG00000002636	10.5634	-1.09817	0.937115	-1.17187	0.24125	0.383136
ENSTBEG00000006777	4.97293	-1.6424	1.40153	-1.17186	0.241254	0.383136
ENSTBEG00000003101	2.37966	-2.66658	2.27657	-1.17131	0.241473	0.383199
ENSTBEG00000002713	32.5582	0.829071	0.70813	1.17079	0.241684	0.383249
ENSTBEG00000012585	1.35218	-2.94936	2.52006	-1.17035	0.241859	NA
ENSTBEG00000007930	6.45633	1.33983	1.14604	1.1691	0.242365	0.384044
ENSTBEG00000000798	2.42081	-2.60156	2.22848	-1.16742	0.243042	0.384832
ENSTBEG00000004434	19.2043	-0.847246	0.727705	-1.16427	0.244314	0.386559
ENSTBEG00000012447	2.47923	-2.62873	2.25874	-1.1638	0.244504	0.386573
ENSTBEG00000016879	1.58902	-3.17196	2.72904	-1.1623	0.245115	NA
ENSTBEG00000007442	1.52032	-3.13574	2.70062	-1.16112	0.245594	NA
ENSTBEG00000001274	2.48616	-2.64691	2.28073	-1.16055	0.245825	0.388374
ENSTBEG00000010822	2.28042	-2.61739	2.26092	-1.15767	0.247001	0.38993
ENSTBEG00000010071	6.04651	-1.51386	1.30862	-1.15684	0.247338	0.38993
ENSTBEG00000013488	3.66631	-1.96755	1.70087	-1.15679	0.247358	0.38993
ENSTBEG00000002523	1.33026	-2.93572	2.54067	-1.15549	0.24789	NA
ENSTBEG00000011851	1.37005	-2.97517	2.57685	-1.15458	0.248264	NA
ENSTBEG00000002120	1.52608	-3.1389	2.72044	-1.15382	0.248574	NA
ENSTBEG00000008194	2.15734	-2.37957	2.06254	-1.15371	0.248621	0.391633
ENSTBEG00000001059	3.79865	-1.79758	1.55879	-1.15319	0.248834	0.39168
ENSTBEG00000002145	1.322	-2.92241	2.53616	-1.1523	0.249199	NA
ENSTBEG00000003913	1.322	-2.92241	2.53616	-1.1523	0.249199	NA
ENSTBEG00000011535	1.322	-2.92241	2.53616	-1.1523	0.249199	NA
ENSTBEG00000000062	1.31295	-2.91449	2.53227	-1.15094	0.249758	NA
ENSTBEG00000005262	1.31352	-2.9198	2.53765	-1.15059	0.2499	NA
ENSTBEG00000016647	2.0406	-2.42058	2.10478	-1.15004	0.250128	0.393422
ENSTBEG00000002431	3.36636	-2.15994	1.87887	-1.1496	0.250309	0.393422
ENSTBEG00000013141	2.18695	-2.39374	2.08436	-1.14843	0.250791	0.393878
ENSTBEG00000006221	4.32782	-1.81013	1.57676	-1.148	0.250968	0.393878
ENSTBEG00000007993	1.31374	-2.90888	2.53951	-1.14545	0.252023	NA
ENSTBEG00000014919	3.95383	-1.83933	1.60647	-1.14495	0.25223	0.395568
ENSTBEG00000017715	2.20575	-2.43214	2.1259	-1.14405	0.252602	0.395861
ENSTBEG00000005618	1.48764	-3.10347	2.71652	-1.14244	0.25327	NA
ENSTBEG00000000969	2.99875	-2.00203	1.7576	-1.13907	0.254674	0.398815
ENSTBEG00000013156	2.38506	-2.56358	2.25285	-1.13793	0.255151	0.399137
ENSTBEG00000004945	22.7843	-0.834985	0.733936	-1.13768	0.255253	0.399137
ENSTBEG00000000217	0.75425	4.03741	3.55007	1.13728	0.255422	NA
ENSTBEG00000000658	0.75425	4.03741	3.55007	1.13728	0.255422	NA
ENSTBEG00000001180	0.75425	4.03741	3.55007	1.13728	0.255422	NA
ENSTBEG00000001348	0.75425	4.03741	3.55007	1.13728	0.255422	NA
ENSTBEG00000001677	0.75425	4.03741	3.55007	1.13728	0.255422	NA
ENSTBEG00000001837	0.75425	4.03741	3.55007	1.13728	0.255422	NA
ENSTBEG00000002304	0.75425	4.03741	3.55007	1.13728	0.255422	NA
ENSTBEG00000002399	0.75425	4.03741	3.55007	1.13728	0.255422	NA
ENSTBEG00000002601	0.75425	4.03741	3.55007	1.13728	0.255422	NA
ENSTBEG00000004729	0.75425	4.03741	3.55007	1.13728	0.255422	NA
ENSTBEG00000006262	0.75425	4.03741	3.55007	1.13728	0.255422	NA
ENSTBEG00000006797	0.75425	4.03741	3.55007	1.13728	0.255422	NA
ENSTBEG00000007059	0.75425	4.03741	3.55007	1.13728	0.255422	NA
ENSTBEG00000008310	0.75425	4.03741	3.55007	1.13728	0.255422	NA
ENSTBEG00000008700	0.75425	4.03741	3.55007	1.13728	0.255422	NA
ENSTBEG00000008763	0.75425	4.03741	3.55007	1.13728	0.255422	NA
ENSTBEG00000009029	0.75425	4.03741	3.55007	1.13728	0.255422	NA
ENSTBEG00000010245	0.75425	4.03741	3.55007	1.13728	0.255422	NA
ENSTBEG00000011691	0.75425	4.03741	3.55007	1.13728	0.255422	NA
ENSTBEG00000011893	0.75425	4.03741	3.55007	1.13728	0.255422	NA
ENSTBEG00000012190	0.75425	4.03741	3.55007	1.13728	0.255422	NA
ENSTBEG00000015313	0.75425	4.03741	3.55007	1.13728	0.255422	NA
ENSTBEG00000015556	0.75425	4.03741	3.55007	1.13728	0.255422	NA
ENSTBEG00000015903	0.75425	4.03741	3.55007	1.13728	0.255422	NA
ENSTBEG00000016439	0.75425	4.03741	3.55007	1.13728	0.255422	NA
ENSTBEG00000016493	0.75425	4.03741	3.55007	1.13728	0.255422	NA
ENSTBEG00000016736	0.75425	4.03741	3.55007	1.13728	0.255422	NA
ENSTBEG00000016809	0.75425	4.03741	3.55007	1.13728	0.255422	NA
ENSTBEG00000016863	0.75425	4.03741	3.55007	1.13728	0.255422	NA
ENSTBEG00000016902	0.75425	4.03741	3.55007	1.13728	0.255422	NA
ENSTBEG00000016953	0.75425	4.03741	3.55007	1.13728	0.255422	NA
ENSTBEG00000001964	1.29701	-2.8926	2.54356	-1.13722	0.255445	NA
ENSTBEG00000012822	224.276	0.500555	0.440209	1.13708	0.255503	0.399236
ENSTBEG00000004178	5.50101	-1.46348	1.2902	-1.1343	0.256669	0.400764
ENSTBEG00000014590	2.46081	-2.61546	2.31343	-1.13056	0.258242	0.402926
ENSTBEG00000016504	2.10218	-2.33948	2.07035	-1.12999	0.258479	0.403001
ENSTBEG00000012940	10.2356	-1.32233	1.17106	-1.12917	0.258827	0.403248
ENSTBEG00000013313	2.34855	-2.53995	2.25642	-1.12566	0.260311	0.405266
ENSTBEG00000010246	8.13846	-1.23692	1.09936	-1.12513	0.260536	0.40532
ENSTBEG00000007921	1.55001	-3.13406	2.78568	-1.12506	0.260563	NA
ENSTBEG00000014439	1.55001	-3.13406	2.78568	-1.12506	0.260563	NA
ENSTBEG00000005131	1.27395	-2.86749	2.5491	-1.12491	0.260629	NA
ENSTBEG00000000383	4.47767	-1.61451	1.43594	-1.12436	0.260861	0.405531
ENSTBEG00000008514	12.397	-1.01844	0.906688	-1.12326	0.261329	0.405963
ENSTBEG00000000879	1.45689	-3.07428	2.73718	-1.12315	0.261372	NA
ENSTBEG00000015834	1.45689	-3.07428	2.73718	-1.12315	0.261372	NA
ENSTBEG00000006832	11.012	-1.34213	1.19653	-1.12168	0.261997	0.406076
ENSTBEG00000006702	4.01704	-1.69276	1.50923	-1.12161	0.262028	0.406076
ENSTBEG00000013810	2.92628	-1.95885	1.7468	-1.12139	0.26212	0.406076
ENSTBEG00000017366	19.4499	-1.29795	1.15755	-1.12129	0.262162	0.406076
ENSTBEG00000003931	1.52993	-3.14523	2.80713	-1.12044	0.262525	NA
ENSTBEG00000001019	1.77895	-3.33533	2.9774	-1.12022	0.262622	NA
ENSTBEG00000005825	1.77895	-3.33533	2.9774	-1.12022	0.262622	NA
ENSTBEG00000014747	2.96572	-1.96845	1.75743	-1.12007	0.262684	0.406589
ENSTBEG00000014689	5.49963	-1.53049	1.36699	-1.11961	0.262881	0.4066
ENSTBEG00000014599	2.31587	-2.51515	2.25108	-1.11731	0.263862	0.407822
ENSTBEG00000009610	1.4492	-3.06686	2.74579	-1.11693	0.264024	NA
ENSTBEG00000016665	1.26626	-2.85904	2.56004	-1.11679	0.264083	NA
ENSTBEG00000000525	3.30847	-1.89393	1.69654	-1.11635	0.264273	0.408162
ENSTBEG00000007846	1.4727	-3.07455	2.75589	-1.11563	0.26458	NA
ENSTBEG00000016019	1.26569	-2.85337	2.56132	-1.11402	0.265269	NA
ENSTBEG00000011013	4.4077	-1.5983	1.43526	-1.1136	0.265453	0.409397
ENSTBEG00000009270	1.97967	-2.37746	2.1353	-1.11341	0.265533	0.409397
ENSTBEG00000001028	5.76941	-1.43906	1.29279	-1.11314	0.265648	0.409397
ENSTBEG00000016274	1.96948	-2.36227	2.1239	-1.11223	0.266038	0.409437
ENSTBEG00000006110	2.72959	-2.09924	1.88748	-1.11219	0.266057	0.409437
ENSTBEG00000010396	1.55954	2.57943	2.31961	1.11201	0.266134	NA
ENSTBEG00000013414	1.30662	-2.90603	2.61385	-1.11178	0.266232	NA
ENSTBEG00000000225	3.6024	-2.00859	1.8084	-1.1107	0.266695	0.410123
ENSTBEG00000002356	3.30948	-1.8819	1.69937	-1.10741	0.268116	0.412011
ENSTBEG00000002917	2.94016	-1.93301	1.74758	-1.10611	0.268681	0.412583
ENSTBEG00000013945	7.48961	1.1817	1.07063	1.10375	0.269703	0.413855
ENSTBEG00000003090	5.29657	-1.98032	1.79716	-1.10192	0.270497	0.4145
ENSTBEG00000016870	4.01362	-1.66398	1.5102	-1.10183	0.270537	0.4145
ENSTBEG00000009010	2.89553	-1.9409	1.76215	-1.10144	0.270706	0.4145
ENSTBEG00000009090	3.24627	-2.15848	1.96087	-1.10078	0.270992	0.414588
ENSTBEG00000012871	1.24953	-2.84222	2.58265	-1.10051	0.271112	NA
ENSTBEG00000015241	7.05702	-1.57176	1.42833	-1.10042	0.271151	0.414588
ENSTBEG00000004328	1.25721	-2.85077	2.59169	-1.09996	0.271347	NA
ENSTBEG00000001245	1.41653	-3.03301	2.76011	-1.09887	0.271824	NA
ENSTBEG00000005672	1.41653	-3.03301	2.76011	-1.09887	0.271824	NA
ENSTBEG00000008350	1.25031	-2.83629	2.58307	-1.09803	0.272192	NA
ENSTBEG00000005950	1.95639	-2.36867	2.15809	-1.09758	0.272389	NA
ENSTBEG00000001100	4.7422	-1.7458	1.59096	-1.09732	0.272501	0.416353
ENSTBEG00000002549	2.27089	-2.49265	2.27303	-1.09662	0.272808	0.416525
ENSTBEG00000001282	1.44636	-3.04814	2.78081	-1.09614	0.273019	NA
ENSTBEG00000009351	1.92336	-2.32494	2.12226	-1.0955	0.273299	NA
ENSTBEG00000010800	3.25501	-1.87373	1.71053	-1.09541	0.273338	0.417035
ENSTBEG00000008083	1.40884	-3.02542	2.76445	-1.0944	0.273779	NA
ENSTBEG00000009526	1.40884	-3.02542	2.76445	-1.0944	0.273779	NA
ENSTBEG00000012955	5.58693	-1.37159	1.2566	-1.0915	0.275051	0.418993
ENSTBEG00000000689	1.25088	-2.84199	2.60429	-1.09127	0.275153	NA
ENSTBEG00000015459	1.25088	-2.84199	2.60429	-1.09127	0.275153	NA
ENSTBEG00000008361	12.0847	0.916139	0.839547	1.09123	0.275172	0.418993
ENSTBEG00000004619	4.34521	-1.64115	1.50406	-1.09114	0.27521	0.418993
ENSTBEG00000005377	3.22334	-1.84453	1.69117	-1.09068	0.275413	0.419004
ENSTBEG00000003793	1.22646	-2.81625	2.58442	-1.0897	0.275844	NA
ENSTBEG00000002702	5.44871	-1.48444	1.36438	-1.08799	0.276598	0.41992
ENSTBEG00000001467	2.05333	-2.30065	2.11492	-1.08782	0.276675	0.41992
ENSTBEG00000008330	2.69748	-2.08401	1.91585	-1.08777	0.276695	0.41992
ENSTBEG00000006582	2.23699	-2.5787	2.37115	-1.08753	0.276801	0.41992
ENSTBEG00000003056	21.488	0.793804	0.730747	1.08629	0.27735	0.420341
ENSTBEG00000016326	2.30093	-2.49009	2.29287	-1.08601	0.277472	0.420341
ENSTBEG00000006576	3.21601	-1.85003	1.70445	-1.08541	0.277738	0.420446
ENSTBEG00000007939	2.0297	-2.27657	2.09915	-1.08452	0.278133	0.420745
ENSTBEG00000005080	1.22703	-2.82193	2.60299	-1.08411	0.278315	NA
ENSTBEG00000004847	2.02992	-2.26501	2.09025	-1.08361	0.27854	0.421062
ENSTBEG00000007228	1.42272	-3.02158	2.79355	-1.08163	0.279418	NA
ENSTBEG00000006446	4.172	-1.68532	1.55978	-1.08049	0.279925	0.422856
ENSTBEG00000000379	2.86171	-1.89646	1.75728	-1.0792	0.280497	0.423422
ENSTBEG00000000585	2.13337	-2.34548	2.17655	-1.07761	0.281206	0.424192
ENSTBEG00000005125	1.40928	-3.01022	2.7953	-1.07689	0.28153	NA
ENSTBEG00000004811	2.008	-2.25851	2.09984	-1.07557	0.282121	0.425
ENSTBEG00000015041	11.9783	-0.955075	0.888164	-1.07534	0.282224	0.425
ENSTBEG00000004556	1.25112	2.93682	2.73171	1.07508	0.282337	NA
ENSTBEG00000003521	2.00607	-2.2517	2.09516	-1.07471	0.282503	0.425
ENSTBEG00000000169	13.8404	-1.12751	1.0492	-1.07464	0.282538	0.425
ENSTBEG00000009442	4.72602	-1.54468	1.43805	-1.07415	0.282754	0.425027
ENSTBEG00000011869	0.932484	3.25218	3.03342	1.07211	0.283669	NA
ENSTBEG00000006709	3.13093	-2.09177	1.95199	-1.07161	0.283895	0.42584
ENSTBEG00000016111	4.26584	-1.60411	1.4973	-1.07133	0.284019	0.42584
ENSTBEG00000016075	15.9438	0.922998	0.861621	1.07123	0.284064	0.42584
ENSTBEG00000001240	2.83901	-1.90978	1.78289	-1.07117	0.284093	0.42584
ENSTBEG00000012326	1.52225	2.70399	2.52712	1.06999	0.284625	NA
ENSTBEG00000001004	1.39154	-3.00574	2.80957	-1.06983	0.284698	NA
ENSTBEG00000003728	1.20283	-2.78384	2.60634	-1.0681	0.285476	NA
ENSTBEG00000011867	0.891542	3.27006	3.06616	1.0665	0.286198	NA
ENSTBEG00000017007	1.39887	-3.00213	2.81634	-1.06597	0.286438	NA
ENSTBEG00000017638	2.26704	-2.48505	2.33175	-1.06574	0.28654	0.429208
ENSTBEG00000003660	2.84555	-1.90622	1.78954	-1.0652	0.286785	0.429273
ENSTBEG00000013135	7.40582	-1.15586	1.08636	-1.06398	0.287338	0.4298
ENSTBEG00000002704	1.2034	-2.78974	2.62323	-1.06348	0.287567	NA
ENSTBEG00000016601	1.23494	-2.81922	2.65605	-1.06143	0.288493	NA
ENSTBEG00000013964	6.21991	-1.27271	1.2014	-1.05935	0.289438	0.432503
ENSTBEG00000017218	2.25964	-2.44435	2.30793	-1.05911	0.28955	0.432503
ENSTBEG00000006229	1.19514	-2.77489	2.6225	-1.05811	0.290006	NA
ENSTBEG00000000749	0.885002	3.25134	3.07326	1.05795	0.29008	NA
ENSTBEG00000009668	15.8997	-0.92623	0.875604	-1.05782	0.290138	0.433078
ENSTBEG00000012385	1.27302	-2.84719	2.6936	-1.05702	0.290504	NA
ENSTBEG00000008811	12.2267	-0.935707	0.885661	-1.05651	0.290736	0.433668
ENSTBEG00000013619	37.2855	-0.904399	0.857179	-1.05509	0.291385	0.434333
ENSTBEG00000005297	1.34541	-2.95893	2.80765	-1.05388	0.291937	NA
ENSTBEG00000013118	1.34541	-2.95893	2.80765	-1.05388	0.291937	NA
ENSTBEG00000016599	3.77665	-1.55435	1.47495	-1.05384	0.291957	0.434882
ENSTBEG00000007010	1.98187	-2.2204	2.11281	-1.05092	0.293295	0.436502
ENSTBEG00000016257	1.3845	-2.97516	2.83153	-1.05072	0.293386	NA
ENSTBEG00000001233	3.39402	-1.81261	1.72535	-1.05058	0.293454	0.436502
ENSTBEG00000005313	1.20397	-2.79526	2.66417	-1.0492	0.294085	NA
ENSTBEG00000009581	1.20397	-2.79526	2.66417	-1.0492	0.294085	NA
ENSTBEG00000001413	0.768478	4.06739	3.87674	1.04918	0.294096	NA
ENSTBEG00000002010	0.768478	4.06739	3.87674	1.04918	0.294096	NA
ENSTBEG00000003678	0.768478	4.06739	3.87674	1.04918	0.294096	NA
ENSTBEG00000004481	0.768478	4.06739	3.87674	1.04918	0.294096	NA
ENSTBEG00000005085	0.768478	4.06739	3.87674	1.04918	0.294096	NA
ENSTBEG00000006054	0.768478	4.06739	3.87674	1.04918	0.294096	NA
ENSTBEG00000006792	0.768478	4.06739	3.87674	1.04918	0.294096	NA
ENSTBEG00000010496	0.768478	4.06739	3.87674	1.04918	0.294096	NA
ENSTBEG00000011973	0.768478	4.06739	3.87674	1.04918	0.294096	NA
ENSTBEG00000013138	0.768478	4.06739	3.87674	1.04918	0.294096	NA
ENSTBEG00000014690	0.768478	4.06739	3.87674	1.04918	0.294096	NA
ENSTBEG00000016925	0.768478	4.06739	3.87674	1.04918	0.294096	NA
ENSTBEG00000017455	0.768478	4.06739	3.87674	1.04918	0.294096	NA
ENSTBEG00000009560	1.33773	-2.95093	2.81304	-1.04902	0.29417	NA
ENSTBEG00000006469	3.47007	-1.97405	1.88216	-1.04882	0.294259	0.437395
ENSTBEG00000009545	1.37888	-2.9904	2.85359	-1.04794	0.294664	NA
ENSTBEG00000015462	1.58567	-3.19458	3.04867	-1.04786	0.294702	NA
ENSTBEG00000016159	1.58567	-3.19458	3.04867	-1.04786	0.294702	NA
ENSTBEG00000009353	1.37546	-2.96697	2.83283	-1.04735	0.294938	NA
ENSTBEG00000006652	2.37845	-2.68265	2.56354	-1.04646	0.295348	0.438435
ENSTBEG00000011092	9.26754	1.0872	1.03898	1.04642	0.295369	0.438435
ENSTBEG00000006435	2.83232	-1.89217	1.81222	-1.04411	0.296433	0.439615
ENSTBEG00000001659	47.9371	-0.565896	0.542147	-1.04381	0.296575	0.439615
ENSTBEG00000016671	2.0322	-2.28476	2.19015	-1.0432	0.296857	0.439727
ENSTBEG00000006296	3.22206	-2.12135	2.03702	-1.04139	0.297692	0.440659
ENSTBEG00000002754	2.15827	-2.39326	2.30127	-1.03997	0.298352	0.441329
ENSTBEG00000011653	3.31444	-1.85951	1.79003	-1.03882	0.298888	0.441817
ENSTBEG00000016014	1.8511	-2.25227	2.17039	-1.03773	0.299397	NA
ENSTBEG00000013372	1.34585	-2.94288	2.83795	-1.03697	0.299749	NA
ENSTBEG00000013716	1.1792	-2.75082	2.65479	-1.03617	0.300122	NA
ENSTBEG00000013336	5.01791	-1.84875	1.78676	-1.03469	0.300812	0.444353
ENSTBEG00000017069	5.68612	-1.53524	1.4846	-1.03412	0.301082	0.444444
ENSTBEG00000017650	1.31397	2.59991	2.51496	1.03378	0.30124	NA
ENSTBEG00000006100	1.15535	-2.72949	2.6415	-1.03331	0.301458	NA
ENSTBEG00000002928	5.60813	-1.34203	1.29916	-1.033	0.301603	0.444668
ENSTBEG00000013878	1.96592	-2.2012	2.13108	-1.0329	0.30165	0.444668
ENSTBEG00000010024	1.93724	-2.21106	2.14155	-1.03246	0.301858	NA
ENSTBEG00000010249	1.20148	-2.78415	2.69809	-1.0319	0.30212	NA
ENSTBEG00000012179	1.9682	-2.22356	2.15726	-1.03073	0.302665	0.445857
ENSTBEG00000009906	1.94401	-2.19435	2.13002	-1.0302	0.302916	NA
ENSTBEG00000004427	1.95938	-2.20816	2.14471	-1.02958	0.303205	NA
ENSTBEG00000013848	2.00365	-2.4102	2.3425	-1.0289	0.303527	0.446605
ENSTBEG00000004704	10.8613	-1.18544	1.15269	-1.02841	0.303757	0.446605
ENSTBEG00000003267	3.76334	-1.56645	1.52331	-1.02832	0.3038	0.446605
ENSTBEG00000016540	2.76582	-1.82166	1.77379	-1.02698	0.304428	0.446942
ENSTBEG00000006127	2.11136	-2.36556	2.3035	-1.02694	0.304448	0.446942
ENSTBEG00000013930	1.35183	-2.93899	2.86424	-1.0261	0.304845	NA
ENSTBEG00000011401	1.32042	-2.93023	2.856	-1.02599	0.304895	NA
ENSTBEG00000011111	1.14709	-2.71389	2.64921	-1.02441	0.30564	NA
ENSTBEG00000003897	11.2759	0.993751	0.970125	1.02435	0.305668	0.448285
ENSTBEG00000014469	2.84712	-1.8826	1.83828	-1.02411	0.305782	0.448285
ENSTBEG00000002820	0.740023	4.02061	3.93312	1.02224	0.306666	NA
ENSTBEG00000003774	0.740023	4.02061	3.93312	1.02224	0.306666	NA
ENSTBEG00000007638	0.740023	4.02061	3.93312	1.02224	0.306666	NA
ENSTBEG00000007987	0.740023	4.02061	3.93312	1.02224	0.306666	NA
ENSTBEG00000011975	0.740023	4.02061	3.93312	1.02224	0.306666	NA
ENSTBEG00000012515	0.740023	4.02061	3.93312	1.02224	0.306666	NA
ENSTBEG00000013976	0.740023	4.02061	3.93312	1.02224	0.306666	NA
ENSTBEG00000014345	0.740023	4.02061	3.93312	1.02224	0.306666	NA
ENSTBEG00000017465	0.740023	4.02061	3.93312	1.02224	0.306666	NA
ENSTBEG00000005528	1.32798	-2.91817	2.86071	-1.02009	0.307688	NA
ENSTBEG00000009142	1.32933	-2.91837	2.86107	-1.02003	0.307715	NA
ENSTBEG00000004812	1.92863	-2.18066	2.13831	-1.0198	0.307822	NA
ENSTBEG00000008442	6.63434	-1.42766	1.40305	-1.01754	0.308898	0.452543
ENSTBEG00000009835	14.6246	-0.871488	0.857129	-1.01675	0.309271	0.452779
ENSTBEG00000001459	1.48534	2.56874	2.5274	1.01635	0.30946	NA
ENSTBEG00000010909	1.52225	-3.1358	3.08673	-1.0159	0.309678	NA
ENSTBEG00000016518	1.29929	-2.91001	2.86581	-1.01542	0.309903	NA
ENSTBEG00000017033	1.29929	-2.91001	2.86581	-1.01542	0.309903	NA
ENSTBEG00000015030	1.13998	-2.71078	2.67059	-1.01505	0.310082	NA
ENSTBEG00000016469	1.13998	-2.71078	2.67059	-1.01505	0.310082	NA
ENSTBEG00000004086	1.17151	-2.74187	2.70206	-1.01473	0.310233	NA
ENSTBEG00000004661	3.06068	-2.00977	1.98228	-1.01387	0.310647	0.454308
ENSTBEG00000001124	3.8123	1.44945	1.42991	1.01367	0.310742	0.454308
ENSTBEG00000014126	1.28199	-2.88921	2.85457	-1.01214	0.311473	NA
ENSTBEG00000003002	3.11143	-1.78225	1.76112	-1.012	0.311537	0.45516
ENSTBEG00000002584	1.11842	2.65764	2.62856	1.01106	0.311987	NA
ENSTBEG00000002676	2.11597	-2.35528	2.32952	-1.01106	0.311989	0.455508
ENSTBEG00000012683	6.64901	-1.26507	1.25257	-1.00997	0.312508	0.455955
ENSTBEG00000015403	6.36378	1.23136	1.22021	1.00913	0.312911	0.456231
ENSTBEG00000005341	1.27957	2.98055	2.95443	1.00884	0.31305	NA
ENSTBEG00000000060	1.85032	-2.25884	2.24415	-1.00654	0.314154	NA
ENSTBEG00000011194	1.13862	-2.71098	2.6937	-1.00642	0.314215	NA
ENSTBEG00000013601	1.13862	-2.71098	2.6937	-1.00642	0.314215	NA
ENSTBEG00000015409	2.68874	-1.7958	1.78555	-1.00574	0.314541	0.458295
ENSTBEG00000001261	1.88884	-2.14638	2.1382	-1.00383	0.315463	NA
ENSTBEG00000014312	3.98415	-1.67172	1.67026	-1.00087	0.316887	0.461398
ENSTBEG00000015684	1.30434	-2.88911	2.88722	-1.00065	0.316995	NA
ENSTBEG00000003523	2.70296	-1.78239	1.78201	-1.00022	0.317206	0.461547
ENSTBEG00000005961	1.11556	-2.68261	2.68558	-0.998891	0.317847	NA
ENSTBEG00000016033	1.91959	-2.17464	2.17799	-0.998461	0.318056	NA
ENSTBEG00000005728	3.80831	-1.56784	1.57059	-0.998245	0.318161	0.462141
ENSTBEG00000012619	1.987	-2.37282	2.37734	-0.998099	0.318232	0.462141
ENSTBEG00000004655	1.4934	-3.10455	3.11059	-0.99806	0.31825	NA
ENSTBEG00000009327	17.2141	-0.904928	0.906849	-0.997882	0.318337	0.462141
ENSTBEG00000005088	1.12346	-2.67909	2.68494	-0.997823	0.318365	NA
ENSTBEG00000007944	1.12346	-2.67909	2.68494	-0.997823	0.318365	NA
ENSTBEG00000004094	8.91343	-1.05048	1.05302	-0.997587	0.318479	0.462141
ENSTBEG00000009639	1.95367	-2.3665	2.37865	-0.994893	0.319788	NA
ENSTBEG00000016917	1.77187	-2.20245	2.21452	-0.99455	0.319955	NA
ENSTBEG00000005273	1.20191	-2.76282	2.78118	-0.9934	0.320515	NA
ENSTBEG00000005815	1.10787	-2.67299	2.69099	-0.993313	0.320558	NA
ENSTBEG00000000821	1.28391	-2.89304	2.91286	-0.993195	0.320615	NA
ENSTBEG00000010228	1.88769	-2.13223	2.14727	-0.992995	0.320712	NA
ENSTBEG00000003176	1.96671	-2.19624	2.21473	-0.991649	0.321369	0.466018
ENSTBEG00000015623	2.71378	-2.1263	2.1455	-0.991051	0.321661	0.466124
ENSTBEG00000011066	1.25124	-2.85528	2.8846	-0.989834	0.322255	NA
ENSTBEG00000007321	1.11613	-2.68861	2.72113	-0.98805	0.323128	NA
ENSTBEG00000016212	12.1444	-0.912861	0.923921	-0.988029	0.323138	0.467948
ENSTBEG00000001283	1.86441	-2.124	2.15123	-0.98734	0.323476	NA
ENSTBEG00000000298	3.18973	-1.77867	1.80306	-0.986474	0.3239	0.468734
ENSTBEG00000005686	1.10018	-2.6633	2.69991	-0.986441	0.323917	NA
ENSTBEG00000008379	1.11577	-2.66955	2.70675	-0.986257	0.324007	NA
ENSTBEG00000007418	4.47411	-1.42485	1.44539	-0.985787	0.324238	0.468904
ENSTBEG00000008600	2.68303	-2.10696	2.13846	-0.985266	0.324493	0.468956
ENSTBEG00000014111	2.0391	-2.29293	2.32976	-0.98419	0.325022	0.469104
ENSTBEG00000000256	3.27964	-1.83956	1.86915	-0.984164	0.325035	0.469104
ENSTBEG00000010263	1.72517	-2.15554	2.19161	-0.983542	0.325341	NA
ENSTBEG00000013746	1.98442	-2.39035	2.43212	-0.982826	0.325693	0.469737
ENSTBEG00000010672	1.1152	-2.66317	2.71294	-0.981652	0.326271	NA
ENSTBEG00000006081	3.40869	-1.57519	1.60466	-0.98164	0.326277	0.469988
ENSTBEG00000008655	4.41688	-1.39255	1.41933	-0.981135	0.326526	0.469988
ENSTBEG00000013763	13.9549	-0.814668	0.830464	-0.980979	0.326603	0.469988
ENSTBEG00000009258	31.1213	-0.611971	0.624024	-0.980686	0.326748	0.469988
ENSTBEG00000012981	1.24931	-2.85054	2.90683	-0.980633	0.326774	NA
ENSTBEG00000000655	0.665815	3.95032	4.0292	0.980422	0.326878	NA
ENSTBEG00000005807	0.665815	3.95032	4.0292	0.980422	0.326878	NA
ENSTBEG00000006168	0.665815	3.95032	4.0292	0.980422	0.326878	NA
ENSTBEG00000006480	0.665815	3.95032	4.0292	0.980422	0.326878	NA
ENSTBEG00000010417	0.665815	3.95032	4.0292	0.980422	0.326878	NA
ENSTBEG00000013348	0.665815	3.95032	4.0292	0.980422	0.326878	NA
ENSTBEG00000011188	1.85558	-2.1042	2.14656	-0.980266	0.326955	NA
ENSTBEG00000006046	1.86521	-2.11894	2.16201	-0.980079	0.327047	NA
ENSTBEG00000009873	7.83842	-1.08655	1.11	-0.978871	0.327644	0.47096
ENSTBEG00000016042	1.28071	-2.85962	2.92636	-0.977193	0.328473	NA
ENSTBEG00000004048	1.26591	-2.84645	2.91295	-0.977173	0.328484	NA
ENSTBEG00000007647	1.26591	-2.84645	2.91295	-0.977173	0.328484	NA
ENSTBEG00000001641	0.606177	3.7589	3.84695	0.97711	0.328515	NA
ENSTBEG00000001929	0.606177	3.7589	3.84695	0.97711	0.328515	NA
ENSTBEG00000001940	0.606177	3.7589	3.84695	0.97711	0.328515	NA
ENSTBEG00000001988	0.606177	3.7589	3.84695	0.97711	0.328515	NA
ENSTBEG00000003368	0.606177	3.7589	3.84695	0.97711	0.328515	NA
ENSTBEG00000003553	0.606177	3.7589	3.84695	0.97711	0.328515	NA
ENSTBEG00000004600	0.606177	3.7589	3.84695	0.97711	0.328515	NA
ENSTBEG00000005011	0.606177	3.7589	3.84695	0.97711	0.328515	NA
ENSTBEG00000005702	0.606177	3.7589	3.84695	0.97711	0.328515	NA
ENSTBEG00000007224	0.606177	3.7589	3.84695	0.97711	0.328515	NA
ENSTBEG00000007326	0.606177	3.7589	3.84695	0.97711	0.328515	NA
ENSTBEG00000007720	0.606177	3.7589	3.84695	0.97711	0.328515	NA
ENSTBEG00000007827	0.606177	3.7589	3.84695	0.97711	0.328515	NA
ENSTBEG00000009390	0.606177	3.7589	3.84695	0.97711	0.328515	NA
ENSTBEG00000010258	0.606177	3.7589	3.84695	0.97711	0.328515	NA
ENSTBEG00000010388	0.606177	3.7589	3.84695	0.97711	0.328515	NA
ENSTBEG00000010899	0.606177	3.7589	3.84695	0.97711	0.328515	NA
ENSTBEG00000011086	0.606177	3.7589	3.84695	0.97711	0.328515	NA
ENSTBEG00000011096	0.606177	3.7589	3.84695	0.97711	0.328515	NA
ENSTBEG00000012128	0.606177	3.7589	3.84695	0.97711	0.328515	NA
ENSTBEG00000014601	0.606177	3.7589	3.84695	0.97711	0.328515	NA
ENSTBEG00000015248	0.606177	3.7589	3.84695	0.97711	0.328515	NA
ENSTBEG00000017184	0.606177	3.7589	3.84695	0.97711	0.328515	NA
ENSTBEG00000017358	0.606177	3.7589	3.84695	0.97711	0.328515	NA
ENSTBEG00000002074	1.13058	-2.68308	2.74708	-0.976705	0.328715	NA
ENSTBEG00000005921	3.7893	-1.54731	1.5844	-0.976587	0.328774	0.472267
ENSTBEG00000013793	1.23393	-2.83338	2.90135	-0.976573	0.32878	NA
ENSTBEG00000012807	1.27623	-2.88423	2.96148	-0.973916	0.330098	NA
ENSTBEG00000004459	1.22625	-2.82469	2.90261	-0.973155	0.330476	NA
ENSTBEG00000005546	1.22625	-2.82469	2.90261	-0.973155	0.330476	NA
ENSTBEG00000011723	1.22625	-2.82469	2.90261	-0.973155	0.330476	NA
ENSTBEG00000001386	1.09904	-2.65036	2.72378	-0.973046	0.33053	NA
ENSTBEG00000007504	1.09904	-2.65036	2.72378	-0.973046	0.33053	NA
ENSTBEG00000012977	2.0095	-2.2798	2.34614	-0.971725	0.331187	0.475414
ENSTBEG00000009287	1.08367	-2.63047	2.70865	-0.971138	0.33148	NA
ENSTBEG00000000258	1.25202	-2.85074	2.9404	-0.969506	0.332293	NA
ENSTBEG00000000666	1.21856	-2.81594	2.90576	-0.969089	0.332501	NA
ENSTBEG00000001178	1.84078	-2.09603	2.1645	-0.968365	0.332862	NA
ENSTBEG00000007905	1.27237	-2.87557	2.96975	-0.968287	0.332901	NA
ENSTBEG00000005785	2.00642	-2.26306	2.33734	-0.968221	0.332934	0.477601
ENSTBEG00000016780	6.12865	-1.12543	1.16294	-0.967747	0.333171	0.477619
ENSTBEG00000003025	1.734	-2.17305	2.24697	-0.967103	0.333493	NA
ENSTBEG00000005406	1.07598	-2.6205	2.71432	-0.965433	0.334328	NA
ENSTBEG00000012903	1.07598	-2.6205	2.71432	-0.965433	0.334328	NA
ENSTBEG00000013697	3.10725	-1.77921	1.84369	-0.965026	0.334532	0.479232
ENSTBEG00000008505	4.01867	-1.46504	1.51881	-0.964601	0.334745	0.479232
ENSTBEG00000004543	1.71713	-2.13041	2.21062	-0.963715	0.335189	NA
ENSTBEG00000003575	10.0333	-0.904974	0.939157	-0.963602	0.335245	0.479628
ENSTBEG00000012490	1.25765	-2.83362	2.94182	-0.963221	0.335437	NA
ENSTBEG00000017646	1.25765	-2.83362	2.94182	-0.963221	0.335437	NA
ENSTBEG00000012250	2.88377	-1.91974	1.99382	-0.962845	0.335626	0.47985
ENSTBEG00000016722	2.05513	-2.28569	2.37544	-0.962219	0.33594	0.479978
ENSTBEG00000000627	0.59195	3.73137	3.88158	0.961302	0.3364	NA
ENSTBEG00000002235	0.59195	3.73137	3.88158	0.961302	0.3364	NA
ENSTBEG00000002949	0.59195	3.73137	3.88158	0.961302	0.3364	NA
ENSTBEG00000003602	0.59195	3.73137	3.88158	0.961302	0.3364	NA
ENSTBEG00000008824	0.59195	3.73137	3.88158	0.961302	0.3364	NA
ENSTBEG00000008905	0.59195	3.73137	3.88158	0.961302	0.3364	NA
ENSTBEG00000009671	0.59195	3.73137	3.88158	0.961302	0.3364	NA
ENSTBEG00000010066	0.59195	3.73137	3.88158	0.961302	0.3364	NA
[truncated: 3,358 more rows]

## Sheet: 7 dpi
	baseMean	log2FoldChange	lfcSE	stat	pvalue	padj
ENSTBEG00000015928	2742.8	8.56206	0.334762	25.5766	2.78197e-144	1.0182e-141
ENSTBEG00000006304	4202.61	8.41752	0.368811	22.8234	2.68562e-115	4.91469e-113
ENSTBEG00000015149	1457.43	5.27034	0.302142	17.4432	3.87636e-68	4.72916e-66
ENSTBEG00000008077	771.392	10.0006	0.604788	16.5357	2.03109e-61	1.85845e-59
ENSTBEG00000007492	580.524	5.99475	0.382851	15.6582	2.92075e-55	2.13799e-53
ENSTBEG00000006368	339.318	8.18304	0.526102	15.5541	1.49251e-54	9.06452e-53
ENSTBEG00000010244	293.207	7.61857	0.490113	15.5445	1.73365e-54	9.06452e-53
ENSTBEG00000001594	325.988	6.16353	0.432282	14.2581	3.99035e-46	1.82558e-44
ENSTBEG00000016677	1032.94	4.65777	0.330595	14.0891	4.43419e-45	1.80324e-43
ENSTBEG00000005299	135.163	6.9138	0.559936	12.3475	5.02637e-35	1.83965e-33
ENSTBEG00000003457	306.884	9.6818	0.798645	12.1228	8.00055e-34	2.662e-32
ENSTBEG00000006726	447	5.2739	0.442657	11.9142	9.98305e-33	3.04483e-31
ENSTBEG00000021325	183.739	4.78306	0.413765	11.5598	6.58263e-31	1.85326e-29
ENSTBEG00000012875	116.627	7.23361	0.629184	11.4968	1.36878e-30	3.57837e-29
ENSTBEG00000005498	152.083	5.10649	0.451668	11.3058	1.22772e-29	2.99564e-28
ENSTBEG00000009452	115.758	5.15625	0.486925	10.5894	3.33656e-26	7.63238e-25
ENSTBEG00000003574	107.977	5.89865	0.559523	10.5423	5.51493e-26	1.18733e-24
ENSTBEG00000003585	6031.95	3.31481	0.318924	10.3937	2.64835e-25	5.38498e-24
ENSTBEG00000013378	160.93	4.44505	0.453278	9.80647	1.05602e-22	2.03423e-21
ENSTBEG00000009546	291.385	3.39333	0.36381	9.32721	1.08695e-20	1.98912e-19
ENSTBEG00000007409	171.628	9.8355	1.06719	9.21624	3.07702e-20	5.3628e-19
ENSTBEG00000004032	1062.36	3.33231	0.368296	9.0479	1.45741e-19	2.42461e-18
ENSTBEG00000004535	115.861	11.0664	1.23787	8.93989	3.89556e-19	6.19902e-18
ENSTBEG00000004347	82.9988	8.17568	0.926354	8.82565	1.08827e-18	1.65961e-17
ENSTBEG00000006548	83.8538	10.6012	1.25285	8.46168	2.63552e-17	3.8584e-16
ENSTBEG00000015227	76.454	10.4649	1.2661	8.2655	1.39116e-16	1.95832e-15
ENSTBEG00000004926	5691.9	2.65799	0.332126	8.00295	1.21468e-15	1.64657e-14
ENSTBEG00000014378	103.029	9.93221	1.25371	7.92225	2.33249e-15	3.0489e-14
ENSTBEG00000009105	70.3313	4.2668	0.541106	7.88532	3.1372e-15	3.95936e-14
ENSTBEG00000015723	180.607	-2.81937	0.370007	-7.61977	2.54124e-14	3.10031e-13
ENSTBEG00000008926	98.9157	3.94125	0.521815	7.55296	4.25485e-14	5.02346e-13
ENSTBEG00000016001	54.2674	4.16595	0.565091	7.37217	1.67873e-13	1.92005e-12
ENSTBEG00000008071	412.241	2.50134	0.341128	7.33255	2.25816e-13	2.5045e-12
ENSTBEG00000014793	6934.68	2.48387	0.342143	7.25973	3.87868e-13	4.17529e-12
ENSTBEG00000017021	102.611	2.88638	0.416374	6.93219	4.14379e-12	4.33322e-11
ENSTBEG00000013053	32.0387	6.12567	0.888942	6.89096	5.54162e-12	5.63398e-11
ENSTBEG00000008246	34.4245	6.95697	1.01639	6.8448	7.65837e-12	7.57557e-11
ENSTBEG00000001653	52596.3	2.04779	0.303601	6.74499	1.53038e-11	1.474e-10
ENSTBEG00000011180	26.973	6.07084	0.942815	6.43906	1.20218e-10	1.1282e-09
ENSTBEG00000005733	27.8398	4.29069	0.678618	6.32269	2.57046e-10	2.35197e-09
ENSTBEG00000015340	14.2251	8.03733	1.41588	5.67656	1.37432e-08	1.22683e-07
ENSTBEG00000012820	13.9492	8.00909	1.41674	5.6532	1.57492e-08	1.37243e-07
ENSTBEG00000009775	188.893	1.98019	0.35146	5.63419	1.75887e-08	1.49709e-07
ENSTBEG00000006522	26.7726	3.76665	0.670936	5.61402	1.97674e-08	1.64429e-07
ENSTBEG00000010724	11.7054	7.75726	1.44923	5.35266	8.66707e-08	7.04922e-07
ENSTBEG00000000642	10.8515	7.6488	1.46389	5.22498	1.74177e-07	1.38584e-06
ENSTBEG00000006177	18.2394	4.01724	0.799503	5.02468	5.04281e-07	3.92695e-06
ENSTBEG00000009196	9.51797	7.45553	1.51688	4.91504	8.87638e-07	6.76824e-06
ENSTBEG00000005220	26.1035	-4.9819	1.03873	-4.79614	1.61755e-06	1.20821e-05
ENSTBEG00000013743	12.3054	6.84784	1.44029	4.75447	1.98966e-06	1.45643e-05
ENSTBEG00000002802	33.6296	-3.20873	0.698497	-4.59377	4.35314e-06	3.12402e-05
ENSTBEG00000013375	7.52896	7.11894	1.57781	4.5119	6.42482e-06	4.52209e-05
ENSTBEG00000021330	10.2173	6.59152	1.4755	4.46731	7.92077e-06	5.46981e-05
ENSTBEG00000009276	57.7219	5.72409	1.29499	4.42019	9.86144e-06	6.68387e-05
ENSTBEG00000003622	11.7696	-6.34406	1.44343	-4.39513	1.10707e-05	7.36703e-05
ENSTBEG00000011979	118.255	4.02659	0.9243	4.35637	1.32238e-05	8.64271e-05
ENSTBEG00000006699	26.7554	-3.08262	0.711288	-4.33386	1.46518e-05	9.40803e-05
ENSTBEG00000001492	15.5952	3.28672	0.803019	4.09295	4.25917e-05	0.000268768
ENSTBEG00000002178	24.8109	-2.92994	0.73928	-3.96323	7.39427e-05	0.000452945
ENSTBEG00000016579	82.585	1.71219	0.432127	3.96223	7.42533e-05	0.000452945
ENSTBEG00000006271	23.9956	7.03807	1.79345	3.92432	8.69752e-05	0.000521851
ENSTBEG00000002063	269.549	1.94263	0.498923	3.89365	9.87486e-05	0.000582936
ENSTBEG00000008800	55.715	-1.88877	0.495721	-3.81013	0.000138891	0.000806891
ENSTBEG00000000209	5.0372	6.54137	1.71909	3.80513	0.000141729	0.000810511
ENSTBEG00000002975	25.272	2.3096	0.617107	3.74262	0.000182111	0.00102543
ENSTBEG00000015842	92.5881	1.56871	0.424016	3.69964	0.000215902	0.00119727
ENSTBEG00000013115	116.719	1.29836	0.352111	3.68735	0.000226601	0.00123785
ENSTBEG00000001535	41.7045	-2.10945	0.587457	-3.59082	0.000329637	0.00177422
ENSTBEG00000002420	29.4683	2.14836	0.622368	3.45191	0.000556642	0.00295262
ENSTBEG00000006273	6.30059	-5.43383	1.59709	-3.40233	0.000668151	0.00347828
ENSTBEG00000008411	15.8453	-3.15589	0.9283	-3.39964	0.000674748	0.00347828
ENSTBEG00000000366	11.6398	-4.40922	1.30113	-3.38876	0.0007021	0.00356901
ENSTBEG00000011696	9.25908	3.95241	1.20071	3.29172	0.00099577	0.00499249
ENSTBEG00000007522	5.73221	4.92134	1.49797	3.28534	0.00101859	0.00503787
ENSTBEG00000007588	345.614	1.33069	0.40703	3.26926	0.00107827	0.00526198
ENSTBEG00000013078	50.3034	-1.62992	0.510126	-3.19513	0.00139768	0.00673094
ENSTBEG00000014908	5.49337	-5.24337	1.6481	-3.18147	0.00146532	0.00696502
ENSTBEG00000008929	5.52233	-5.25063	1.65422	-3.17408	0.00150314	0.00705319
ENSTBEG00000002614	3.46357	6.01318	1.92097	3.13029	0.00174634	0.00809066
ENSTBEG00000012410	40.2903	-1.6964	0.542814	-3.1252	0.00177686	0.00812915
ENSTBEG00000012143	16.416	-3.03177	0.977231	-3.10241	0.00191955	0.00867352
ENSTBEG00000010629	41.8217	-1.70253	0.553369	-3.07666	0.00209334	0.00934343
ENSTBEG00000016678	17.8706	-2.34899	0.770366	-3.04919	0.0022946	0.0101183
ENSTBEG00000001671	15.7139	-2.52304	0.840366	-3.00231	0.00267943	0.0116746
ENSTBEG00000014868	3.27566	5.91584	1.97729	2.99189	0.00277255	0.0119383
ENSTBEG00000008478	17.2973	-2.34363	0.791516	-2.96095	0.00306696	0.0130524
ENSTBEG00000016181	4.71567	-5.01983	1.70342	-2.94691	0.00320966	0.0135027
ENSTBEG00000001876	10.2002	-3.68923	1.30153	-2.83454	0.00458916	0.0190868
ENSTBEG00000014196	27.0466	-2.4472	0.869679	-2.81391	0.00489434	0.0200958
ENSTBEG00000011890	19.9943	-2.02645	0.720948	-2.81082	0.00494159	0.0200958
ENSTBEG00000008404	2.7776	5.69142	2.03141	2.80171	0.0050833	0.0204449
ENSTBEG00000003100	47.1968	-1.6121	0.581757	-2.77109	0.00558696	0.0221005
ENSTBEG00000003501	8.0102	-3.78984	1.36846	-2.76942	0.0056157	0.0221005
ENSTBEG00000003229	8.59061	-3.35534	1.22915	-2.72981	0.00633709	0.0246742
ENSTBEG00000017088	34.9085	-1.68148	0.63964	-2.62879	0.00856901	0.0329693
ENSTBEG00000013031	67.8532	-1.1698	0.445525	-2.62568	0.00864768	0.0329693
ENSTBEG00000014873	79.9302	-1.36282	0.527857	-2.58179	0.00982889	0.0370863
ENSTBEG00000006513	5.59876	-4.24139	1.67346	-2.5345	0.0112608	0.0420558
ENSTBEG00000012886	5.36687	-4.17347	1.65452	-2.52246	0.0116536	0.0430829
ENSTBEG00000014242	8.48585	-3.21575	1.29628	-2.48075	0.0131108	0.0479856
ENSTBEG00000000625	10.7007	-2.60408	1.05339	-2.47209	0.0134325	0.0485063
ENSTBEG00000003827	9.02845	2.39429	0.96942	2.46982	0.0135181	0.0485063
ENSTBEG00000013477	72.8849	1.12656	0.456968	2.4653	0.0136898	0.0486454
ENSTBEG00000010162	5.33006	-4.18409	1.70922	-2.44796	0.0143669	0.0505606
ENSTBEG00000012882	25.2639	-1.54452	0.633918	-2.43647	0.0148316	0.0516986
ENSTBEG00000014436	6.30413	-3.4849	1.44468	-2.41224	0.015855	0.0547447
ENSTBEG00000008181	8.15601	-2.78569	1.16901	-2.38294	0.0171749	0.0587478
ENSTBEG00000010012	3.29112	-4.49045	1.90272	-2.36002	0.018274	0.0619286
ENSTBEG00000003608	9.80683	-2.388	1.02111	-2.33864	0.0193542	0.0646013
ENSTBEG00000005476	9.94689	-2.35985	1.00958	-2.33745	0.0194157	0.0646013
ENSTBEG00000011060	13.7408	-2.12205	0.909795	-2.33245	0.0196769	0.0648806
ENSTBEG00000009918	4.6844	-3.9648	1.70246	-2.32887	0.019866	0.0649193
ENSTBEG00000003694	3.13017	-4.43414	1.91044	-2.321	0.0202867	0.0657075
ENSTBEG00000003591	13.2578	-2.0047	0.872032	-2.29889	0.0215114	0.0690629
ENSTBEG00000002476	8.06897	-2.72409	1.1887	-2.29166	0.0219254	0.0691052
ENSTBEG00000006553	19.3299	-1.90062	0.830043	-2.28978	0.0220339	0.0691052
ENSTBEG00000005114	3.1657	4.03958	1.76494	2.2888	0.022091	0.0691052
ENSTBEG00000010549	18673.7	0.678611	0.298598	2.27265	0.023047	0.0714848
ENSTBEG00000002011	3.18687	-4.46723	1.97507	-2.2618	0.0237095	0.0729216
ENSTBEG00000009166	7.3804	-2.61392	1.17476	-2.22506	0.026077	0.0795348
ENSTBEG00000006285	1.94004	5.15702	2.34892	2.19548	0.0281289	NA
ENSTBEG00000013919	5.4917	-3.27253	1.49398	-2.19048	0.0284895	0.0861749
ENSTBEG00000017461	4.11623	-3.78722	1.73664	-2.18078	0.0291999	0.0875998
ENSTBEG00000003611	27.5155	-1.87604	0.863204	-2.17334	0.0297545	0.0885376
ENSTBEG00000004087	5.47683	-3.33891	1.54224	-2.16498	0.0303894	0.0896978
ENSTBEG00000000941	4.02334	-3.74464	1.73351	-2.16015	0.030761	0.0900683
ENSTBEG00000007793	2.89748	-4.32779	2.00685	-2.15651	0.0310442	0.0901759
ENSTBEG00000014216	2.79272	-4.25913	1.98278	-2.14806	0.031709	0.0913818
ENSTBEG00000014124	15.2341	-1.67693	0.78377	-2.13957	0.0323894	0.0923256
ENSTBEG00000013218	8.79989	1.98837	0.930144	2.1377	0.032541	0.0923256
ENSTBEG00000013353	2.84972	-4.2796	2.00746	-2.13184	0.0330197	0.0929631
ENSTBEG00000015457	6.52011	-2.86637	1.35074	-2.12207	0.0338318	0.0945223
ENSTBEG00000002494	6.64721	-2.93683	1.38637	-2.11836	0.0341442	0.0946725
ENSTBEG00000003691	12.7925	-1.88449	0.90466	-2.08309	0.0372429	0.100798
ENSTBEG00000003999	4.6278	-3.95261	1.89949	-2.08088	0.037445	0.100798
ENSTBEG00000009024	5.41145	-3.15077	1.51447	-2.08045	0.0374845	0.100798
ENSTBEG00000007960	3.84139	-3.65612	1.75919	-2.0783	0.037682	0.100798
ENSTBEG00000016339	13.4161	-2.07998	1.00109	-2.07771	0.0377361	0.100798
ENSTBEG00000002822	2.72669	-4.24184	2.04661	-2.07262	0.0382078	0.100798
ENSTBEG00000001484	4723.51	-0.594638	0.287011	-2.07183	0.0382814	0.100798
ENSTBEG00000008358	2.67894	-4.21582	2.04091	-2.06566	0.0388609	NA
ENSTBEG00000003338	6.26972	5.88288	2.86139	2.05595	0.0397872	0.104015
ENSTBEG00000010985	21.6978	-1.36359	0.667191	-2.04378	0.0409752	0.106361
ENSTBEG00000008493	9.19668	2.2472	1.11144	2.02188	0.0431884	0.111316
ENSTBEG00000006445	1.6431	4.91911	2.43812	2.01758	0.0436346	NA
ENSTBEG00000003103	16.8341	1.56325	0.778461	2.00812	0.0446303	0.114229
ENSTBEG00000016848	2.57329	-4.15807	2.07597	-2.00295	0.0451822	NA
ENSTBEG00000005706	1.58887	4.87668	2.43991	1.99872	0.0456391	NA
ENSTBEG00000011805	8.94157	-2.31282	1.1617	-1.99089	0.0464926	0.118169
ENSTBEG00000005703	2.43266	-4.06628	2.06393	-1.97017	0.0488192	NA
ENSTBEG00000016116	210.268	0.638272	0.32436	1.96779	0.0490921	0.123762
ENSTBEG00000006008	5.70622	-2.70916	1.37877	-1.96491	0.0494243	0.123762
ENSTBEG00000013516	2.4338	-4.07401	2.07405	-1.96428	0.0494979	NA
ENSTBEG00000015435	25.4526	-1.29015	0.657413	-1.96247	0.0497078	0.123762
ENSTBEG00000004950	4.23766	-3.81655	1.95759	-1.94962	0.0512219	0.12537
ENSTBEG00000010804	5.03906	2.38392	1.22448	1.94689	0.051548	0.12537
ENSTBEG00000003729	68.1417	0.843628	0.433637	1.94547	0.0517184	0.12537
ENSTBEG00000011852	9.68412	-1.88684	0.969884	-1.94543	0.0517237	0.12537
ENSTBEG00000016605	3.47708	-3.49205	1.80438	-1.93532	0.0529512	0.127131
ENSTBEG00000008701	2.41704	-4.05018	2.09376	-1.93441	0.0530633	NA
ENSTBEG00000015670	2.3898	-4.04512	2.09126	-1.9343	0.0530762	NA
ENSTBEG00000014354	243.481	0.664507	0.343638	1.93374	0.0531448	0.127131
ENSTBEG00000011336	9.85883	-2.07313	1.07928	-1.92085	0.0547506	0.130122
ENSTBEG00000005039	2.53976	-4.11509	2.15142	-1.91273	0.0557825	NA
ENSTBEG00000000394	2.36751	-4.02845	2.10872	-1.91038	0.0560849	NA
ENSTBEG00000001120	4.62003	-2.9852	1.56515	-1.90729	0.0564831	0.132583
ENSTBEG00000008874	3.65028	-3.60923	1.89255	-1.90708	0.0565107	0.132583
ENSTBEG00000000339	2.01147	4.1901	2.19976	1.9048	0.0568065	NA
ENSTBEG00000001619	1.69733	4.96266	2.60611	1.90424	0.0568785	NA
ENSTBEG00000007886	1.47513	4.78359	2.54331	1.88085	0.0599922	NA
ENSTBEG00000006646	6.78083	2.28832	1.22087	1.87434	0.0608832	0.141931
ENSTBEG00000017275	6.43966	-2.45421	1.32461	-1.85278	0.0639145	0.14769
ENSTBEG00000011880	3.24418	-3.42048	1.84785	-1.85106	0.0641605	0.14769
ENSTBEG00000008669	2.17362	-3.90244	2.13333	-1.82927	0.0673592	NA
ENSTBEG00000004018	3.29206	-3.39994	1.86852	-1.81958	0.0688223	0.157431
ENSTBEG00000003948	3.15696	-3.34412	1.84675	-1.81082	0.0701694	0.159516
ENSTBEG00000001201	3.14445	-3.34063	1.85024	-1.80551	0.070995	0.160396
ENSTBEG00000014245	12.2946	-1.57211	0.87425	-1.79824	0.072139	0.161593
ENSTBEG00000021337	16.32	1.40158	0.780152	1.79655	0.0724078	0.161593
ENSTBEG00000003195	1.36197	4.64912	2.59893	1.78886	0.0736376	NA
ENSTBEG00000012338	1.36197	4.64912	2.59893	1.78886	0.0736376	NA
ENSTBEG00000005488	2.17507	-3.88615	2.18387	-1.77948	0.0751616	NA
ENSTBEG00000005881	3.12381	-3.36438	1.89834	-1.77227	0.076349	0.169356
ENSTBEG00000006803	3.03563	-3.28997	1.87631	-1.75342	0.0795294	0.173932
ENSTBEG00000002709	3.03366	-3.28637	1.87608	-1.75172	0.0798213	0.173932
ENSTBEG00000006433	13.2588	-1.49849	0.855484	-1.75163	0.0798376	0.173932
ENSTBEG00000002428	2.9814	-3.28986	1.88499	-1.74529	0.0809336	0.175276
ENSTBEG00000005923	1.30247	4.59314	2.63405	1.74376	0.0812016	NA
ENSTBEG00000011119	1.30247	4.59314	2.63405	1.74376	0.0812016	NA
ENSTBEG00000021336	1.30247	4.59314	2.63405	1.74376	0.0812016	NA
ENSTBEG00000016698	18.4599	-1.27637	0.734473	-1.73781	0.0822449	0.177068
ENSTBEG00000002510	3.5469	-3.55459	2.04916	-1.73465	0.0828021	0.177159
ENSTBEG00000004105	75.9425	0.718327	0.414714	1.7321	0.0832552	0.177159
ENSTBEG00000010233	7.47864	-2.0295	1.17815	-1.72262	0.0849582	0.179738
ENSTBEG00000007322	1.78341	3.95232	2.31444	1.70768	0.0876958	NA
ENSTBEG00000011660	2.86127	-3.22608	1.91462	-1.68497	0.0919942	0.192561
ENSTBEG00000003042	1.94467	-3.74842	2.22624	-1.68375	0.0922308	NA
ENSTBEG00000011916	40.4102	-0.958593	0.569654	-1.68276	0.0924208	0.192561
ENSTBEG00000004198	2.83841	-3.20634	1.90902	-1.67957	0.0930407	0.192561
ENSTBEG00000004316	2.93161	-3.245	1.93529	-1.67675	0.0935915	0.192561
ENSTBEG00000005787	193.275	-0.71084	0.424015	-1.67645	0.0936499	0.192561
ENSTBEG00000000143	1.68022	3.87215	2.32062	1.66858	0.0952006	NA
ENSTBEG00000007394	2.26041	-3.97331	2.38593	-1.66531	0.0958504	NA
ENSTBEG00000006377	2.88109	-3.19773	1.92182	-1.66391	0.096131	0.196558
ENSTBEG00000000994	1.784	4.03382	2.42477	1.66359	0.0961946	NA
ENSTBEG00000006426	155.448	-0.654398	0.394737	-1.65781	0.0973557	0.197957
ENSTBEG00000017437	1.90416	-3.71636	2.24867	-1.65269	0.0983941	NA
ENSTBEG00000009987	1.8674	-3.68463	2.2458	-1.64068	0.100864	NA
ENSTBEG00000012570	5.87537	1.93835	1.1819	1.64004	0.100998	0.204228
ENSTBEG00000013435	3.10381	-3.3604	2.06595	-1.62656	0.10383	0.208802
ENSTBEG00000015319	7.67423	-1.96515	1.21872	-1.61247	0.10686	0.213721
ENSTBEG00000003104	1.8373	-3.65222	2.2661	-1.61168	0.107031	NA
ENSTBEG00000007843	1.72646	3.98521	2.48097	1.60631	0.108205	NA
ENSTBEG00000010106	5.44594	2.12084	1.33756	1.5856	0.11283	0.223439
ENSTBEG00000001319	11.5152	-1.51441	0.955397	-1.58511	0.112941	0.223439
ENSTBEG00000021334	1.2535	4.54376	2.88464	1.57516	0.11522	NA
ENSTBEG00000005514	2.64548	-3.07157	1.95473	-1.57135	0.116101	NA
ENSTBEG00000005977	1.24296	4.53327	2.89276	1.56711	0.117089	NA
ENSTBEG00000006260	1.24296	4.53327	2.89276	1.56711	0.117089	NA
ENSTBEG00000012159	2.33226	3.06602	1.96615	1.55941	0.1189	NA
ENSTBEG00000004611	3.68462	6.09612	3.92581	1.55283	0.120463	0.236109
ENSTBEG00000005218	38.6261	-0.820916	0.529075	-1.55161	0.120756	0.236109
ENSTBEG00000002605	4.25916	-2.77084	1.78831	-1.54942	0.12128	0.236109
ENSTBEG00000006224	5.20891	-2.41151	1.56312	-1.54275	0.122892	0.237981
ENSTBEG00000008972	6.08994	2.15129	1.40381	1.53246	0.125409	0.241578
ENSTBEG00000014731	6.08509	-2.24174	1.46867	-1.52637	0.126918	0.242415
ENSTBEG00000014344	126.858	-0.767512	0.503299	-1.52496	0.127268	0.242415
ENSTBEG00000008081	3.65199	-2.49655	1.63955	-1.52271	0.127831	0.242415
ENSTBEG00000015906	1.70619	-3.54752	2.33082	-1.52201	0.128008	NA
ENSTBEG00000005118	1.08084	4.31689	2.83722	1.52152	0.12813	NA
ENSTBEG00000008308	4.38585	-2.24847	1.48159	-1.5176	0.129115	0.243492
ENSTBEG00000014078	1.07557	4.31094	2.84167	1.51705	0.129255	NA
ENSTBEG00000007342	13.3607	-1.45715	0.961706	-1.51517	0.129729	0.243492
ENSTBEG00000009915	1.68505	-3.53545	2.33918	-1.51141	0.130685	NA
ENSTBEG00000013833	2.6802	-3.07602	2.03859	-1.50889	0.131326	NA
ENSTBEG00000015449	1.90588	-3.72713	2.48408	-1.50041	0.133509	NA
ENSTBEG00000009691	12.2027	-1.26042	0.841653	-1.49755	0.13425	0.250691
ENSTBEG00000016242	1.63788	-3.49806	2.35342	-1.48637	0.13718	NA
ENSTBEG00000003908	2.44452	-2.97307	2.00302	-1.48429	0.137733	NA
ENSTBEG00000015707	2.61131	-3.03684	2.05202	-1.47993	0.138892	NA
ENSTBEG00000006988	11.0317	-1.34095	0.906143	-1.47985	0.138914	0.258084
ENSTBEG00000015150	1.70822	-3.53282	2.40307	-1.47013	0.141527	NA
ENSTBEG00000001384	1.02133	4.24622	2.88954	1.46951	0.141693	NA
ENSTBEG00000002093	1.02133	4.24622	2.88954	1.46951	0.141693	NA
ENSTBEG00000013935	1.02133	4.24622	2.88954	1.46951	0.141693	NA
ENSTBEG00000016821	1.13507	4.38097	3.00605	1.45738	0.145011	NA
ENSTBEG00000009239	10.8412	-1.28657	0.883025	-1.457	0.145115	0.268243
ENSTBEG00000010469	2.42426	-2.93944	2.01984	-1.45528	0.145591	NA
ENSTBEG00000017597	2.69786	-3.10953	2.1395	-1.45339	0.146116	NA
ENSTBEG00000008359	10.8824	-1.50607	1.0365	-1.45304	0.146214	0.268916
ENSTBEG00000003357	3.02554	2.28243	1.58189	1.44285	0.149063	0.272785
ENSTBEG00000012621	1.57566	-3.4408	2.39309	-1.43781	0.150489	NA
ENSTBEG00000006294	1.7742	-3.62323	2.54068	-1.42608	0.153844	NA
ENSTBEG00000016166	1.70041	-3.52299	2.47088	-1.4258	0.153925	NA
ENSTBEG00000008715	37.3029	0.771554	0.542034	1.42344	0.154608	0.281524
ENSTBEG00000003936	2.53546	5.55013	3.9075	1.42038	0.155498	NA
ENSTBEG00000007366	3.63478	-2.60814	1.84235	-1.41566	0.156875	0.284239
ENSTBEG00000006885	2.29429	-2.86296	2.02639	-1.41284	0.157704	NA
ENSTBEG00000001649	3.57986	-2.45774	1.741	-1.41168	0.158044	0.284946
ENSTBEG00000013333	2.33812	-2.86326	2.03229	-1.40888	0.158869	NA
ENSTBEG00000011169	1.08611	4.32399	3.07129	1.40787	0.159169	NA
ENSTBEG00000003331	3.29725	-2.42592	1.74144	-1.39305	0.163604	0.293525
ENSTBEG00000012373	2.38806	-2.91773	2.10057	-1.38902	0.164827	NA
ENSTBEG00000008672	1.6975	-3.55943	2.57911	-1.3801	0.167556	NA
ENSTBEG00000016535	1.5328	-3.40781	2.47296	-1.37803	0.168194	NA
ENSTBEG00000003011	6.86012	-1.50969	1.09864	-1.37415	0.169396	0.302433
ENSTBEG00000010330	1.74817	-3.59955	2.62373	-1.37192	0.170087	NA
ENSTBEG00000002747	1.67579	-3.54158	2.58865	-1.36812	0.171276	NA
ENSTBEG00000013172	1.47782	-3.35411	2.45686	-1.3652	0.17219	NA
ENSTBEG00000014521	1.99413	-3.78995	2.77808	-1.36423	0.172494	NA
ENSTBEG00000001400	1.01606	4.23902	3.12285	1.35742	0.174647	NA
ENSTBEG00000009638	1.01606	4.23902	3.12285	1.35742	0.174647	NA
ENSTBEG00000012392	1.47058	-3.34725	2.46895	-1.35574	0.175182	NA
ENSTBEG00000010922	3.66709	-2.63376	1.94622	-1.35327	0.17597	0.312645
ENSTBEG00000013824	1.70181	-3.56451	2.6405	-1.34994	0.177035	NA
ENSTBEG00000015086	2.21443	-2.81251	2.08835	-1.34677	0.178056	NA
ENSTBEG00000013508	3.66208	-2.48697	1.84709	-1.34643	0.178164	0.314317
ENSTBEG00000008792	4.0192	-2.02671	1.50754	-1.34438	0.178825	0.314317
ENSTBEG00000017325	4.69891	-1.91812	1.42894	-1.34234	0.179487	0.314317
ENSTBEG00000003654	1.64976	-3.51695	2.63294	-1.33575	0.181631	NA
ENSTBEG00000012590	1.63959	-3.51091	2.63425	-1.33279	0.1826	NA
ENSTBEG00000015171	1.63959	-3.51091	2.63425	-1.33279	0.1826	NA
ENSTBEG00000016240	1.68593	-3.51488	2.65857	-1.3221	0.186136	NA
ENSTBEG00000003798	4.38218	-2.17496	1.64595	-1.3214	0.186368	0.324812
ENSTBEG00000000871	3.92917	-1.99293	1.51974	-1.31136	0.189736	0.329115
ENSTBEG00000010963	1.43809	3.7174	2.83704	1.31031	0.190091	NA
ENSTBEG00000000262	0.967101	4.17588	3.19769	1.30591	0.191585	NA
ENSTBEG00000010590	2.34764	-2.88528	2.22218	-1.2984	0.19415	NA
ENSTBEG00000015178	1.37826	-3.24067	2.50499	-1.29369	0.195773	NA
ENSTBEG00000007763	4.15474	-4.83969	3.76099	-1.28681	0.198159	0.342105
ENSTBEG00000003757	2.40522	-2.91571	2.26784	-1.28568	0.198555	NA
ENSTBEG00000006954	1.52963	-3.40964	2.66965	-1.27719	0.201535	NA
ENSTBEG00000005110	1.35338	-3.22448	2.5397	-1.26963	0.204216	NA
ENSTBEG00000000517	4.49937	-1.76649	1.3949	-1.26639	0.205374	0.352896
ENSTBEG00000002416	2.09526	-2.69669	2.13947	-1.26044	0.207509	NA
ENSTBEG00000000458	3.78302	-1.9223	1.53103	-1.25556	0.209274	0.357917
ENSTBEG00000007303	1.52791	-3.39435	2.72021	-1.24783	0.212093	NA
ENSTBEG00000017277	2.25867	-2.84405	2.28379	-1.24532	0.213015	NA
ENSTBEG00000004651	2.20224	-2.82038	2.2672	-1.24399	0.213502	NA
ENSTBEG00000012651	5.8889	-1.54867	1.24697	-1.24194	0.214258	0.364737
ENSTBEG00000005291	2.04872	-2.64565	2.13405	-1.23973	0.215074	NA
ENSTBEG00000011649	1.83558	2.37202	1.92818	1.23018	0.218629	NA
ENSTBEG00000000774	1.31776	-3.19369	2.60883	-1.22419	0.220882	NA
ENSTBEG00000000945	3.61493	-4.63939	3.79408	-1.2228	0.221407	0.374835
ENSTBEG00000013189	3.64924	-1.95374	1.60064	-1.2206	0.222238	0.374835
ENSTBEG00000015351	2.81802	-2.14946	1.76787	-1.21585	0.224043	0.376146
ENSTBEG00000007995	2.21962	-2.79664	2.30208	-1.21483	0.22443	NA
ENSTBEG00000016551	1.46105	-3.31728	2.74928	-1.2066	0.227586	NA
ENSTBEG00000015617	3.55222	-1.90892	1.58873	-1.20154	0.229541	0.383617
ENSTBEG00000015765	1.47561	2.83563	2.3664	1.19829	0.230805	NA
ENSTBEG00000017243	3.59756	-1.81157	1.51581	-1.19512	0.232041	0.3847
ENSTBEG00000010572	2.12123	-2.75722	2.3125	-1.19231	0.233141	NA
ENSTBEG00000015639	2.89139	-4.318	3.62746	-1.19036	0.233903	0.3847
ENSTBEG00000011710	8.98295	-1.27076	1.0683	-1.18952	0.234236	0.3847
ENSTBEG00000013463	1.29116	-3.15478	2.65392	-1.18873	0.234547	NA
ENSTBEG00000008045	1.27871	-3.11789	2.62351	-1.18845	0.234658	NA
ENSTBEG00000008730	11.032	-1.02875	0.866673	-1.18701	0.235223	0.3847
ENSTBEG00000015893	7.69111	-1.32373	1.11686	-1.18523	0.235928	0.3847
ENSTBEG00000009719	4.34451	-1.68461	1.42306	-1.18379	0.236496	0.3847
ENSTBEG00000016588	1.15423	3.34311	2.82537	1.18325	0.236711	NA
ENSTBEG00000011368	0.853937	3.96952	3.36532	1.17954	0.238184	NA
ENSTBEG00000004836	1.38347	-3.2643	2.77075	-1.17813	0.238746	NA
ENSTBEG00000010309	8.45258	-1.15369	0.980437	-1.17671	0.239313	0.385894
ENSTBEG00000007711	2.84796	-4.29637	3.65743	-1.1747	0.240116	0.385894
ENSTBEG00000008587	0.848667	3.96175	3.37287	1.1746	0.240156	NA
ENSTBEG00000005943	2.72825	-2.09568	1.78875	-1.17159	0.241362	0.385894
ENSTBEG00000004854	92.2207	0.463148	0.395388	1.17138	0.241447	0.385894
ENSTBEG00000008509	1.89615	-2.5036	2.15201	-1.16338	0.244676	NA
ENSTBEG00000013270	1.59478	-3.46463	2.98035	-1.16249	0.245037	NA
ENSTBEG00000016360	107.072	0.433761	0.373173	1.16236	0.24509	0.388642
ENSTBEG00000007197	4.16559	-1.6781	1.44432	-1.16187	0.24529	0.388642
ENSTBEG00000011783	2.93727	-2.24543	1.93965	-1.15765	0.247008	0.389677
ENSTBEG00000016224	1.47051	2.61084	2.25706	1.15675	0.247376	NA
ENSTBEG00000011481	1.21039	-3.05056	2.64816	-1.15196	0.249339	NA
ENSTBEG00000002837	1.83525	-2.50522	2.17602	-1.15129	0.249614	NA
ENSTBEG00000009404	1.25642	-3.08708	2.69808	-1.14418	0.25255	NA
ENSTBEG00000005956	1.54038	2.89949	2.53793	1.14246	0.253263	NA
ENSTBEG00000000067	1.92574	-2.50883	2.20253	-1.13907	0.254675	NA
ENSTBEG00000014133	1.17827	-3.02367	2.65654	-1.1382	0.255037	NA
ENSTBEG00000000524	816.054	-0.369819	0.325567	-1.13592	0.255989	0.402112
ENSTBEG00000010435	1.17046	-3.0066	2.66711	-1.12729	0.259621	NA
ENSTBEG00000012913	270.579	-0.355402	0.316213	-1.12393	0.261041	0.408294
ENSTBEG00000016380	1.8253	-2.43969	2.17365	-1.12239	0.261695	NA
ENSTBEG00000003595	7.33942	-1.27387	1.14602	-1.11157	0.266325	0.414786
ENSTBEG00000001268	95.7566	-0.484512	0.439703	-1.10191	0.270502	0.419507
ENSTBEG00000010838	1.52671	2.59869	2.36363	1.09945	0.271572	NA
ENSTBEG00000013777	1.1415	-2.97175	2.70446	-1.09883	0.27184	NA
ENSTBEG00000015772	1.90269	-2.58347	2.35731	-1.09594	0.273105	NA
ENSTBEG00000017165	2.8378	-4.29104	3.91629	-1.09569	0.273214	0.421605
ENSTBEG00000015441	2.83022	-2.04875	1.8765	-1.09179	0.274924	0.421605
ENSTBEG00000016396	15.6434	-0.799306	0.735097	-1.08735	0.276883	0.421605
ENSTBEG00000011998	5.56252	-1.32818	1.22324	-1.08579	0.277573	0.421605
ENSTBEG00000012272	8.6798	-1.03408	0.953042	-1.08503	0.27791	0.421605
ENSTBEG00000005052	11.8905	-0.920296	0.84969	-1.0831	0.278766	0.421605
ENSTBEG00000004062	2.55695	-1.99496	1.84465	-1.08149	0.279481	NA
ENSTBEG00000017576	1.2648	-3.11191	2.88369	-1.07914	0.280526	NA
ENSTBEG00000005962	1.11662	-2.95212	2.73905	-1.07779	0.281128	NA
ENSTBEG00000014205	2.57397	-2.02207	1.87753	-1.07698	0.281489	NA
ENSTBEG00000015530	1.87373	-2.55924	2.38571	-1.07273	0.28339	NA
ENSTBEG00000014808	1.93813	-2.56437	2.39067	-1.07266	0.283425	NA
ENSTBEG00000001403	0.843396	3.95593	3.70219	1.06854	0.285278	NA
ENSTBEG00000011652	0.740202	3.78691	3.54622	1.06787	0.285579	NA
ENSTBEG00000014800	0.740202	3.78691	3.54622	1.06787	0.285579	NA
ENSTBEG00000000270	1.93761	-2.53679	2.3831	-1.06449	0.287106	NA
ENSTBEG00000016987	1.96981	2.08468	1.96086	1.06315	0.287716	NA
ENSTBEG00000008670	0.734931	3.7781	3.55571	1.06255	0.287988	NA
ENSTBEG00000009075	0.734931	3.7781	3.55571	1.06255	0.287988	NA
ENSTBEG00000017345	0.734931	3.7781	3.55571	1.06255	0.287988	NA
ENSTBEG00000017203	1.0949	-2.925	2.76127	-1.05929	0.289466	NA
ENSTBEG00000016152	3.35738	-1.69759	1.60292	-1.05906	0.289571	0.436144
ENSTBEG00000006253	1.20113	-3.06161	2.90614	-1.0535	0.292113	NA
ENSTBEG00000000676	16.5122	-0.943507	0.900807	-1.0474	0.294914	0.440498
ENSTBEG00000001598	7.61054	-1.11368	1.06495	-1.04576	0.295671	0.440498
ENSTBEG00000013587	5.3511	1.34724	1.28936	1.04489	0.296073	0.440498
ENSTBEG00000003188	1.85654	-2.49115	2.38926	-1.04264	0.297114	NA
ENSTBEG00000009513	1.11083	-2.9101	2.80509	-1.03744	0.299532	NA
ENSTBEG00000006996	3.43521	-1.7112	1.65168	-1.03604	0.300184	0.443684
ENSTBEG00000009844	1.06481	-2.86968	2.77209	-1.0352	0.300573	NA
ENSTBEG00000007173	3.3189	-1.65677	1.60065	-1.03506	0.300639	0.443684
ENSTBEG00000002480	1.17941	-3.03619	2.93811	-1.03338	0.301426	NA
ENSTBEG00000004639	1.19591	-3.03517	2.94083	-1.03208	0.302034	NA
ENSTBEG00000008942	1.07871	-2.87954	2.79978	-1.02849	0.30372	NA
ENSTBEG00000010399	1.67348	-2.33402	2.27811	-1.02454	0.30558	NA
ENSTBEG00000005624	1.1881	-3.01983	2.94977	-1.02375	0.305953	NA
ENSTBEG00000008991	1.62078	-2.30971	2.27796	-1.01394	0.310612	NA
ENSTBEG00000003642	1.16062	-3.00985	2.989	-1.00698	0.313946	NA
ENSTBEG00000011289	1.04976	-2.84131	2.82275	-1.00657	0.31414	NA
ENSTBEG00000010239	1.02487	-2.81987	2.80599	-1.00494	0.314924	NA
ENSTBEG00000014760	1.73481	-2.43207	2.42604	-1.00249	0.316109	NA
ENSTBEG00000004551	1.01763	-2.81005	2.80558	-1.00159	0.316541	NA
ENSTBEG00000008500	2.35796	-1.98008	1.97813	-1.00099	0.316833	NA
ENSTBEG00000006238	1.6026	2.4788	2.47806	1.0003	0.317165	NA
ENSTBEG00000010857	1.12443	-2.96637	2.97708	-0.996403	0.319054	NA
ENSTBEG00000003880	10.0423	-0.920796	0.924425	-0.996074	0.319214	0.469206
ENSTBEG00000013005	1.1476	-2.96689	2.99262	-0.991402	0.32149	NA
ENSTBEG00000008924	1.74854	-2.3914	2.42593	-0.985766	0.324248	NA
ENSTBEG00000017458	1.12703	-2.95419	3.00794	-0.98213	0.326036	NA
ENSTBEG00000010768	3.13952	-1.64488	1.67595	-0.981464	0.326364	0.477797
ENSTBEG00000015130	0.995348	-2.76994	2.83029	-0.978677	0.327739	NA
ENSTBEG00000016349	1.7296	-2.40728	2.461	-0.978168	0.327991	NA
ENSTBEG00000015927	1.76821	-2.38035	2.44163	-0.974901	0.329609	NA
ENSTBEG00000015916	1.12531	-2.93274	3.02957	-0.968036	0.333026	NA
ENSTBEG00000016734	1.76567	-2.36669	2.44955	-0.966174	0.333957	NA
ENSTBEG00000013817	1.10824	-2.92658	3.03045	-0.965725	0.334182	NA
ENSTBEG00000004991	3.67175	-1.44651	1.50409	-0.961718	0.336191	0.490223
ENSTBEG00000009133	1.57506	-2.23009	2.32332	-0.95987	0.337121	NA
ENSTBEG00000007261	0.994776	-2.76019	2.88359	-0.957209	0.338462	NA
ENSTBEG00000010978	1.08824	-2.9206	3.05216	-0.956896	0.33862	NA
ENSTBEG00000007838	1.97393	1.85826	1.94269	0.956539	0.3388	NA
ENSTBEG00000001689	3.11249	-1.53577	1.60753	-0.955358	0.339397	0.492934
ENSTBEG00000008920	1.22716	-3.09089	3.2472	-0.951863	0.341166	NA
ENSTBEG00000006661	1.06945	-2.89259	3.05548	-0.946689	0.343797	NA
ENSTBEG00000010468	5.44246	-1.2293	1.30107	-0.944835	0.344743	0.497483
ENSTBEG00000014571	6.40482	1.02798	1.09158	0.941739	0.346326	0.497483
ENSTBEG00000005519	0.973061	-2.72913	2.90372	-0.939873	0.347283	NA
ENSTBEG00000001414	1.54334	-2.16358	2.30523	-0.938551	0.347961	NA
ENSTBEG00000000177	10.7039	-0.822772	0.878013	-0.937085	0.348715	0.497483
ENSTBEG00000002103	16.4239	-0.783882	0.837139	-0.936383	0.349076	0.497483
ENSTBEG00000017454	1.65737	-2.29982	2.45949	-0.93508	0.349747	NA
ENSTBEG00000011108	3.66644	-1.37081	1.4697	-0.932713	0.350968	0.497483
ENSTBEG00000007697	0.948176	-2.70602	2.9017	-0.932563	0.351046	NA
ENSTBEG00000005980	5.07497	-1.15264	1.2377	-0.931279	0.351709	0.497483
ENSTBEG00000012372	3.72148	-1.37808	1.4808	-0.930633	0.352044	0.497483
ENSTBEG00000011273	0.955414	-2.71659	2.93092	-0.926872	0.353993	NA
ENSTBEG00000011822	1.06888	-2.88486	3.11603	-0.925812	0.354544	NA
ENSTBEG00000002087	0.680698	3.67717	4.00746	0.917581	0.358838	NA
ENSTBEG00000016596	1.1751	-3.02464	3.30038	-0.916452	0.35943	NA
ENSTBEG00000015956	1.47405	-2.13746	2.33303	-0.916175	0.359575	NA
ENSTBEG00000016911	262.439	0.304078	0.33196	0.91601	0.359662	0.506293
ENSTBEG00000014410	1.46682	-2.12946	2.33292	-0.912785	0.361355	NA
ENSTBEG00000000322	1.01878	-2.82538	3.10522	-0.909883	0.362884	NA
ENSTBEG00000004343	1.01878	-2.82538	3.10522	-0.909883	0.362884	NA
ENSTBEG00000015029	0.919222	-2.66297	2.93114	-0.90851	0.363609	NA
ENSTBEG00000016069	0.919222	-2.66297	2.93114	-0.90851	0.363609	NA
ENSTBEG00000014722	1.57418	-2.27028	2.5008	-0.907818	0.363974	NA
ENSTBEG00000005185	1.45958	-2.12142	2.33853	-0.907161	0.364322	NA
ENSTBEG00000000649	2.89425	-1.61582	1.78239	-0.90655	0.364645	0.511341
ENSTBEG00000004252	1.61394	-2.25578	2.49502	-0.904115	0.365934	NA
ENSTBEG00000006458	1.15046	-2.99795	3.32097	-0.902732	0.366668	NA
ENSTBEG00000011636	1.49876	-2.09429	2.32883	-0.899286	0.3685	NA
ENSTBEG00000017687	1.61197	-2.24815	2.50881	-0.896104	0.370197	NA
ENSTBEG00000014143	4.8773	-1.18629	1.32455	-0.895619	0.370456	0.517508
ENSTBEG00000003140	1.16467	-2.97944	3.33413	-0.893618	0.371526	NA
ENSTBEG00000012835	1.0043	-2.80493	3.17646	-0.883038	0.377215	NA
ENSTBEG00000012657	2.36078	-1.72446	1.95336	-0.882816	0.377335	NA
ENSTBEG00000007576	1.00201	-2.77316	3.14149	-0.882752	0.37737	NA
ENSTBEG00000011057	2.9483	-1.45441	1.65644	-0.878033	0.379926	0.528718
ENSTBEG00000003259	1.50543	-2.09276	2.38498	-0.877474	0.380229	NA
ENSTBEG00000001101	5.48949	-1.02074	1.16662	-0.87495	0.381601	0.529038
ENSTBEG00000017289	8.87419	-0.90078	1.03352	-0.871565	0.383446	0.529589
ENSTBEG00000013471	0.963797	-2.74424	3.15377	-0.870146	0.384221	NA
ENSTBEG00000012487	1.44435	-2.03518	2.34952	-0.866209	0.386376	NA
ENSTBEG00000000100	2.43722	-1.78414	2.0622	-0.865165	0.386948	NA
ENSTBEG00000012514	0.94932	-2.72323	3.17714	-0.857133	0.391372	NA
ENSTBEG00000015525	4.72022	-1.09743	1.28092	-0.856749	0.391583	0.537689
ENSTBEG00000014855	0.965822	-2.72113	3.18028	-0.855626	0.392204	NA
ENSTBEG00000015343	0.965822	-2.72113	3.18028	-0.855626	0.392204	NA
ENSTBEG00000013982	2.95036	1.38563	1.61959	0.855547	0.392249	0.537689
ENSTBEG00000012857	3.51875	-1.29203	1.51499	-0.85283	0.393754	0.537738
ENSTBEG00000002023	0.567535	3.38015	3.96519	0.852457	0.393961	NA
ENSTBEG00000004705	0.567535	3.38015	3.96519	0.852457	0.393961	NA
ENSTBEG00000004944	0.567535	3.38015	3.96519	0.852457	0.393961	NA
ENSTBEG00000007047	0.567535	3.38015	3.96519	0.852457	0.393961	NA
ENSTBEG00000007819	0.567535	3.38015	3.96519	0.852457	0.393961	NA
ENSTBEG00000008422	0.567535	3.38015	3.96519	0.852457	0.393961	NA
ENSTBEG00000009507	0.567535	3.38015	3.96519	0.852457	0.393961	NA
ENSTBEG00000010900	0.567535	3.38015	3.96519	0.852457	0.393961	NA
ENSTBEG00000011583	0.567535	3.38015	3.96519	0.852457	0.393961	NA
ENSTBEG00000013226	0.567535	3.38015	3.96519	0.852457	0.393961	NA
ENSTBEG00000015420	0.567535	3.38015	3.96519	0.852457	0.393961	NA
ENSTBEG00000012089	1.52529	-2.20097	2.58267	-0.852208	0.394099	NA
ENSTBEG00000001025	1.07376	-2.89858	3.40308	-0.851752	0.394352	NA
ENSTBEG00000012663	1.07376	-2.89858	3.40308	-0.851752	0.394352	NA
ENSTBEG00000004510	1.42206	-1.99748	2.37218	-0.842046	0.399762	NA
ENSTBEG00000001350	0.572805	3.3923	4.02908	0.841952	0.399815	NA
ENSTBEG00000001779	0.572805	3.3923	4.02908	0.841952	0.399815	NA
ENSTBEG00000007385	0.572805	3.3923	4.02908	0.841952	0.399815	NA
ENSTBEG00000012869	0.572805	3.3923	4.02908	0.841952	0.399815	NA
ENSTBEG00000015109	0.572805	3.3923	4.02908	0.841952	0.399815	NA
ENSTBEG00000000600	3.37866	-1.60717	1.91065	-0.841164	0.400256	0.544586
ENSTBEG00000005050	1.47577	-2.16193	2.57644	-0.839117	0.401404	NA
ENSTBEG00000000330	0.562264	3.36883	4.03106	0.835719	0.403313	NA
ENSTBEG00000002216	0.562264	3.36883	4.03106	0.835719	0.403313	NA
ENSTBEG00000005242	0.562264	3.36883	4.03106	0.835719	0.403313	NA
ENSTBEG00000006638	0.562264	3.36883	4.03106	0.835719	0.403313	NA
ENSTBEG00000008454	0.562264	3.36883	4.03106	0.835719	0.403313	NA
ENSTBEG00000009382	0.562264	3.36883	4.03106	0.835719	0.403313	NA
ENSTBEG00000017224	0.562264	3.36883	4.03106	0.835719	0.403313	NA
ENSTBEG00000008738	0.95744	-2.69406	3.25826	-0.82684	0.408328	NA
ENSTBEG00000000084	1.06823	2.38718	2.8887	0.826383	0.408587	NA
ENSTBEG00000005398	1.4154	-2.00071	2.42378	-0.82545	0.409116	NA
ENSTBEG00000009713	0.927605	-2.69053	3.2662	-0.823748	0.410083	NA
ENSTBEG00000016558	2.82307	-1.56149	1.90096	-0.821419	0.411408	0.557686
ENSTBEG00000013827	2.13493	-1.66909	2.04036	-0.818035	0.413337	NA
ENSTBEG00000002026	6.17682	-1.0675	1.31942	-0.809064	0.418478	0.565177
ENSTBEG00000016568	0.912556	-2.66016	3.28847	-0.808935	0.418553	NA
ENSTBEG00000008872	0.904746	-2.64035	3.26697	-0.808195	0.418978	NA
ENSTBEG00000003700	0.887099	-2.6245	3.25593	-0.806067	0.420204	NA
ENSTBEG00000002830	0.513302	3.25216	4.04134	0.804724	0.420979	NA
ENSTBEG00000006319	0.513302	3.25216	4.04134	0.804724	0.420979	NA
ENSTBEG00000007373	0.513302	3.25216	4.04134	0.804724	0.420979	NA
ENSTBEG00000008293	0.513302	3.25216	4.04134	0.804724	0.420979	NA
ENSTBEG00000009424	0.513302	3.25216	4.04134	0.804724	0.420979	NA
ENSTBEG00000013504	0.513302	3.25216	4.04134	0.804724	0.420979	NA
ENSTBEG00000014127	0.513302	3.25216	4.04134	0.804724	0.420979	NA
ENSTBEG00000009606	0.896935	-2.61992	3.26917	-0.8014	0.4229	NA
ENSTBEG00000001790	0.508031	3.23959	4.04249	0.801385	0.422909	NA
ENSTBEG00000002493	0.508031	3.23959	4.04249	0.801385	0.422909	NA
ENSTBEG00000004475	0.508031	3.23959	4.04249	0.801385	0.422909	NA
ENSTBEG00000005774	0.508031	3.23959	4.04249	0.801385	0.422909	NA
ENSTBEG00000007577	0.508031	3.23959	4.04249	0.801385	0.422909	NA
ENSTBEG00000008390	0.508031	3.23959	4.04249	0.801385	0.422909	NA
ENSTBEG00000008548	0.508031	3.23959	4.04249	0.801385	0.422909	NA
ENSTBEG00000010305	0.508031	3.23959	4.04249	0.801385	0.422909	NA
ENSTBEG00000013513	0.508031	3.23959	4.04249	0.801385	0.422909	NA
ENSTBEG00000015575	0.508031	3.23959	4.04249	0.801385	0.422909	NA
ENSTBEG00000015821	0.508031	3.23959	4.04249	0.801385	0.422909	NA
ENSTBEG00000000020	2.16865	-1.54273	1.92771	-0.800292	0.423542	NA
ENSTBEG00000005296	0.879861	-2.61317	3.26537	-0.800268	0.423556	NA
ENSTBEG00000012180	6.36973	-0.92048	1.15051	-0.800062	0.423675	0.570092
ENSTBEG00000009273	0.997063	-2.79184	3.49514	-0.798777	0.42442	NA
ENSTBEG00000013749	1.01909	-2.78616	3.49422	-0.797361	0.425242	NA
ENSTBEG00000012300	0.872623	-2.60171	3.27851	-0.793564	0.427449	NA
ENSTBEG00000013894	1.31456	-1.95784	2.4682	-0.793224	0.427647	NA
ENSTBEG00000009261	1.30618	-1.92526	2.42933	-0.792505	0.428066	NA
ENSTBEG00000000213	0.80983	-2.48459	3.13626	-0.792213	0.428237	NA
ENSTBEG00000004766	0.795353	-2.4599	3.10689	-0.791755	0.428504	NA
ENSTBEG00000009914	0.895791	-2.60147	3.30058	-0.788185	0.430589	NA
ENSTBEG00000003333	0.788115	-2.44731	3.11278	-0.786213	0.431743	NA
ENSTBEG00000004777	0.947829	2.19817	2.79624	0.786116	0.4318	NA
ENSTBEG00000007542	0.947829	2.19817	2.79624	0.786116	0.4318	NA
ENSTBEG00000010645	0.865384	-2.59011	3.29691	-0.785616	0.432093	NA
ENSTBEG00000016789	0.865384	-2.59011	3.29691	-0.785616	0.432093	NA
ENSTBEG00000009989	1.45629	-2.03539	2.59408	-0.784629	0.432671	NA
ENSTBEG00000002273	2.33977	-1.68705	2.16426	-0.779506	0.435682	NA
ENSTBEG00000005332	0.780877	-2.43456	3.12641	-0.778706	0.436153	NA
ENSTBEG00000010238	0.780305	-2.42154	3.11864	-0.776476	0.437468	NA
ENSTBEG00000010381	0.780305	-2.42154	3.11864	-0.776476	0.437468	NA
ENSTBEG00000012791	2.22884	-1.61379	2.08238	-0.774974	0.438355	NA
ENSTBEG00000013690	23.4205	-0.479627	0.620026	-0.77356	0.439191	0.582547
ENSTBEG00000011900	1.29113	-1.89419	2.45429	-0.771787	0.44024	NA
ENSTBEG00000004335	798.062	0.258769	0.335737	0.77075	0.440855	0.582547
ENSTBEG00000002104	3.60042	-1.15798	1.50242	-0.770746	0.440858	0.582547
ENSTBEG00000016681	5.76741	-0.952935	1.23642	-0.770722	0.440872	0.582547
ENSTBEG00000011861	2.83199	-1.38952	1.80295	-0.770692	0.440889	0.582547
ENSTBEG00000015362	2.77185	1.28787	1.6769	0.768008	0.442482	0.582549
ENSTBEG00000004512	1.31382	-1.88122	2.45422	-0.766525	0.443364	NA
ENSTBEG00000011374	48.6898	0.423443	0.553689	0.764767	0.44441	0.58299
ENSTBEG00000003155	0.453799	3.10115	4.0559	0.764603	0.444508	NA
ENSTBEG00000006477	0.453799	3.10115	4.0559	0.764603	0.444508	NA
ENSTBEG00000008398	0.453799	3.10115	4.0559	0.764603	0.444508	NA
ENSTBEG00000009298	0.453799	3.10115	4.0559	0.764603	0.444508	NA
ENSTBEG00000010069	0.453799	3.10115	4.0559	0.764603	0.444508	NA
ENSTBEG00000010511	0.453799	3.10115	4.0559	0.764603	0.444508	NA
ENSTBEG00000010720	0.453799	3.10115	4.0559	0.764603	0.444508	NA
ENSTBEG00000011792	0.453799	3.10115	4.0559	0.764603	0.444508	NA
ENSTBEG00000014145	0.453799	3.10115	4.0559	0.764603	0.444508	NA
ENSTBEG00000014719	0.453799	3.10115	4.0559	0.764603	0.444508	NA
ENSTBEG00000001021	0.765828	-2.3955	3.13876	-0.763199	0.445345	NA
ENSTBEG00000004044	1.31185	-1.87177	2.45449	-0.762591	0.445707	NA
ENSTBEG00000009325	3.8826	-1.06397	1.39752	-0.761332	0.446459	0.583161
ENSTBEG00000003582	1.38385	-1.98347	2.61197	-0.759379	0.447626	NA
ENSTBEG00000009799	2.86291	-1.41692	1.86631	-0.759209	0.447728	0.583161
ENSTBEG00000001082	0.7664	-2.40843	3.19452	-0.753927	0.450893	NA
ENSTBEG00000009809	1.25901	-1.86831	2.48904	-0.750615	0.452885	NA
ENSTBEG00000006737	1.32961	-1.98282	2.64619	-0.749311	0.45367	NA
ENSTBEG00000017234	0.75859	-2.38233	3.18024	-0.749104	0.453795	NA
ENSTBEG00000012668	0.824879	-2.5182	3.37527	-0.746074	0.455623	NA
ENSTBEG00000016795	0.824879	-2.5182	3.37527	-0.746074	0.455623	NA
ENSTBEG00000005654	0.832117	-2.53002	3.39964	-0.744203	0.456754	NA
ENSTBEG00000013584	0.832117	-2.53002	3.39964	-0.744203	0.456754	NA
ENSTBEG00000014351	0.920366	-2.67655	3.59922	-0.743647	0.45709	NA
ENSTBEG00000016824	0.810402	-2.49389	3.37403	-0.739142	0.459821	NA
ENSTBEG00000015493	16.4057	-0.533092	0.725004	-0.735294	0.46216	0.598825
ENSTBEG00000003734	97.0493	0.2986	0.406883	0.733873	0.463026	0.598825
ENSTBEG00000008281	0.803164	-2.4815	3.38273	-0.733579	0.463205	NA
ENSTBEG00000010740	0.803164	-2.4815	3.38273	-0.733579	0.463205	NA
ENSTBEG00000009192	1.84387	1.42491	1.95373	0.72933	0.4658	NA
ENSTBEG00000001951	0.817069	-2.49585	3.42635	-0.728427	0.466352	NA
ENSTBEG00000013758	0.812428	-2.46577	3.40455	-0.724258	0.468907	NA
ENSTBEG00000016388	0.788687	-2.45626	3.41517	-0.719221	0.472005	NA
ENSTBEG00000001170	0.725895	-2.32583	3.26117	-0.713189	0.475729	NA
ENSTBEG00000014640	1.94	-1.65855	2.32922	-0.712065	0.476424	NA
ENSTBEG00000002080	1.8393	-1.51806	2.13324	-0.711623	0.476698	NA
ENSTBEG00000010495	0.811856	-2.45596	3.45429	-0.71099	0.477091	NA
ENSTBEG00000011189	0.811856	-2.45596	3.45429	-0.71099	0.477091	NA
ENSTBEG00000015687	0.711418	-2.29817	3.2403	-0.709247	0.478171	NA
ENSTBEG00000017326	0.711418	-2.29817	3.2403	-0.709247	0.478171	NA
ENSTBEG00000003619	0.804617	-2.44315	3.46503	-0.705087	0.480756	NA
ENSTBEG00000014105	0.804617	-2.44315	3.46503	-0.705087	0.480756	NA
ENSTBEG00000000765	0.70418	-2.28405	3.25193	-0.702369	0.482449	NA
ENSTBEG00000007229	0.70418	-2.28405	3.25193	-0.702369	0.482449	NA
ENSTBEG00000015499	0.77421	-2.43016	3.48662	-0.696998	0.485804	NA
ENSTBEG00000015944	1.22264	-1.74835	2.51293	-0.695743	0.48659	NA
ENSTBEG00000004214	13.2569	0.562923	0.809618	0.695294	0.486871	0.627447
ENSTBEG00000014886	1.22207	-1.73388	2.49512	-0.694908	0.487113	NA
ENSTBEG00000010058	0.873504	-2.56308	3.69553	-0.693563	0.487957	NA
ENSTBEG00000015367	0.873504	-2.56308	3.69553	-0.693563	0.487957	NA
ENSTBEG00000016777	0.873504	-2.56308	3.69553	-0.693563	0.487957	NA
ENSTBEG00000016651	0.696941	-2.26974	3.27445	-0.693167	0.488204	NA
ENSTBEG00000001130	0.696369	-2.255	3.25975	-0.69177	0.489081	NA
ENSTBEG00000009264	0.65147	2.41423	3.49089	0.69158	0.489201	NA
ENSTBEG00000003399	0.843669	-2.55122	3.71741	-0.686289	0.492531	NA
ENSTBEG00000011915	0.843669	-2.55122	3.71741	-0.686289	0.492531	NA
ENSTBEG00000014699	1417.86	-0.194226	0.283512	-0.685071	0.493299	0.6335
ENSTBEG00000012398	0.689131	-2.24044	3.27178	-0.684778	0.493484	NA
ENSTBEG00000002267	0.839356	-2.53978	3.72825	-0.681225	0.495729	NA
ENSTBEG00000016209	0.839356	-2.53978	3.72825	-0.681225	0.495729	NA
ENSTBEG00000017441	2.57662	-1.30544	1.92364	-0.678628	0.497374	NA
ENSTBEG00000011757	2.68062	-1.25737	1.85514	-0.677775	0.497914	NA
ENSTBEG00000010412	33.675	-0.401333	0.592338	-0.677541	0.498063	0.637381
ENSTBEG00000009953	0.743541	-2.34419	3.51414	-0.667075	0.504724	NA
ENSTBEG00000016487	0.750207	-2.34658	3.52349	-0.665983	0.505422	NA
ENSTBEG00000009912	0.902802	2.02937	3.05179	0.664976	0.506066	NA
ENSTBEG00000014465	0.726467	-2.33657	3.52006	-0.663786	0.506827	NA
ENSTBEG00000014369	1.35489	-1.94213	2.92829	-0.663231	0.507183	NA
ENSTBEG00000005778	0.718389	2.42732	3.66722	0.661896	0.508038	NA
ENSTBEG00000011574	1.91125	-1.45613	2.2007	-0.661665	0.508186	NA
ENSTBEG00000000303	1.27039	-1.8193	2.75327	-0.660777	0.508755	NA
ENSTBEG00000001412	0.719228	-2.32273	3.5331	-0.657418	0.510912	NA
ENSTBEG00000003150	0.719228	-2.32273	3.5331	-0.657418	0.510912	NA
ENSTBEG00000016081	0.719228	-2.32273	3.5331	-0.657418	0.510912	NA
ENSTBEG00000004564	561.891	0.197946	0.303014	0.653258	0.51359	0.654961
ENSTBEG00000007773	0.707848	2.40472	3.68724	0.652174	0.514289	NA
ENSTBEG00000012861	0.653616	2.2798	3.50163	0.651069	0.515002	NA
ENSTBEG00000011323	2.37965	-1.23726	1.9024	-0.650369	0.515454	NA
ENSTBEG00000003670	0.71199	-2.3087	3.552	-0.649971	0.515711	NA
ENSTBEG00000016367	0.71199	-2.3087	3.552	-0.649971	0.515711	NA
ENSTBEG00000001067	3.74935	-0.920569	1.4191	-0.648699	0.516533	0.656427
ENSTBEG00000006607	1.25222	-1.75449	2.72082	-0.64484	0.519031	NA
ENSTBEG00000007971	8.36499	-0.72309	1.13016	-0.639811	0.522295	0.661453
ENSTBEG00000015378	0.597238	2.29133	3.60225	0.636084	0.524722	NA
ENSTBEG00000013451	1.2831	1.54476	2.42985	0.635742	0.524945	NA
ENSTBEG00000001426	1.16898	-1.75688	2.76776	-0.634767	0.525581	NA
ENSTBEG00000004519	3.30926	-0.982193	1.55037	-0.633521	0.526394	0.664345
ENSTBEG00000014487	1.08403	1.80178	2.84671	0.632936	0.526775	NA
ENSTBEG00000006343	0.6462	2.40558	3.8023	0.632665	0.526953	NA
ENSTBEG00000001944	0.591967	2.27931	3.61393	0.630702	0.528235	NA
ENSTBEG00000000306	1.84611	-1.39219	2.21707	-0.627944	0.530041	NA
ENSTBEG00000000707	0.584729	2.27925	3.63009	0.627876	0.530085	NA
ENSTBEG00000001054	0.584729	2.27925	3.63009	0.627876	0.530085	NA
ENSTBEG00000011064	0.584729	2.27925	3.63009	0.627876	0.530085	NA
ENSTBEG00000010017	0.634721	-2.13176	3.39559	-0.627801	0.530134	NA
ENSTBEG00000012624	2.60724	-1.10154	1.75708	-0.626917	0.530714	NA
ENSTBEG00000013869	0.766972	-2.41391	3.85561	-0.626077	0.531264	NA
ENSTBEG00000010928	1.16174	-1.7461	2.7912	-0.625572	0.531596	NA
ENSTBEG00000014418	3.53998	-1.10164	1.76919	-0.62268	0.533495	0.670994
ENSTBEG00000000605	1.28836	-1.84471	2.97863	-0.619316	0.535708	NA
ENSTBEG00000002485	2.00072	-1.40674	2.27171	-0.619243	0.535757	NA
ENSTBEG00000003203	0.75542	-2.38793	3.88161	-0.615191	0.538429	NA
ENSTBEG00000004908	0.75542	-2.38793	3.88161	-0.615191	0.538429	NA
ENSTBEG00000011454	0.75542	-2.38793	3.88161	-0.615191	0.538429	NA
ENSTBEG00000003141	0.688559	-2.22892	3.6279	-0.614384	0.538962	NA
ENSTBEG00000012269	0.682464	-2.23888	3.65998	-0.611721	0.540723	NA
ENSTBEG00000008473	3.29008	-0.981169	1.60661	-0.610708	0.541393	0.678595
ENSTBEG00000006968	6.32918	0.680253	1.12503	0.604654	0.545409	0.679059
ENSTBEG00000004246	2.96223	-1.12806	1.86594	-0.604557	0.545473	0.679059
ENSTBEG00000010493	1.84479	-1.23153	2.04828	-0.60125	0.547673	NA
ENSTBEG00000011363	15.0856	1.38018	2.29653	0.600984	0.54785	0.679706
ENSTBEG00000012929	1.74541	-1.23816	2.06342	-0.600053	0.548471	NA
ENSTBEG00000011035	1.12112	-1.54441	2.58174	-0.598204	0.549704	NA
ENSTBEG00000013148	1.18334	-1.65558	2.77103	-0.59746	0.5502	NA
ENSTBEG00000015708	29.6892	-0.373864	0.625936	-0.597288	0.550315	0.680457
ENSTBEG00000003316	0.664246	-2.20552	3.69645	-0.596659	0.550735	NA
ENSTBEG00000007875	0.664246	-2.20552	3.69645	-0.596659	0.550735	NA
ENSTBEG00000005670	0.657008	-2.19059	3.6808	-0.595139	0.551751	NA
ENSTBEG00000007455	0.666844	-2.18358	3.67098	-0.594822	0.551963	NA
ENSTBEG00000006079	2.39787	-1.2652	2.14	-0.591215	0.554376	NA
ENSTBEG00000008810	1.0893	1.82202	3.08751	0.590125	0.555107	NA
ENSTBEG00000005027	24.1648	-0.367627	0.625411	-0.587816	0.556656	0.68598
ENSTBEG00000001463	1.14652	-1.63573	2.78278	-0.587804	0.556664	NA
ENSTBEG00000006812	1.14652	-1.63573	2.78278	-0.587804	0.556664	NA
ENSTBEG00000000009	0.226899	2.39006	4.08047	0.585732	0.558056	NA
ENSTBEG00000000286	0.226899	2.39006	4.08047	0.585732	0.558056	NA
ENSTBEG00000000295	0.286403	2.39006	4.08047	0.585732	0.558056	NA
ENSTBEG00000000305	0.281132	2.39006	4.08047	0.585732	0.558056	NA
ENSTBEG00000000315	0.226899	2.39006	4.08047	0.585732	0.558056	NA
ENSTBEG00000000372	0.226899	2.39006	4.08047	0.585732	0.558056	NA
ENSTBEG00000000396	0.281132	2.39006	4.08047	0.585732	0.558056	NA
ENSTBEG00000000634	0.226899	2.39006	4.08047	0.585732	0.558056	NA
ENSTBEG00000000654	0.226899	2.39006	4.08047	0.585732	0.558056	NA
ENSTBEG00000000664	0.281132	2.39006	4.08047	0.585732	0.558056	NA
ENSTBEG00000000672	0.281132	2.39006	4.08047	0.585732	0.558056	NA
ENSTBEG00000000737	0.226899	2.39006	4.08047	0.585732	0.558056	NA
ENSTBEG00000000823	0.281132	2.39006	4.08047	0.585732	0.558056	NA
ENSTBEG00000000988	0.286403	2.39006	4.08047	0.585732	0.558056	NA
ENSTBEG00000001023	0.281132	2.39006	4.08047	0.585732	0.558056	NA
ENSTBEG00000001235	0.226899	2.39006	4.08047	0.585732	0.558056	NA
ENSTBEG00000001286	0.226899	2.39006	4.08047	0.585732	0.558056	NA
ENSTBEG00000001300	0.286403	2.39006	4.08047	0.585732	0.558056	NA
ENSTBEG00000001330	0.286403	2.39006	4.08047	0.585732	0.558056	NA
ENSTBEG00000001532	0.226899	2.39006	4.08047	0.585732	0.558056	NA
ENSTBEG00000001698	0.286403	2.39006	4.08047	0.585732	0.558056	NA
ENSTBEG00000001982	0.281132	2.39006	4.08047	0.585732	0.558056	NA
ENSTBEG00000002028	0.226899	2.39006	4.08047	0.585732	0.558056	NA
ENSTBEG00000002044	0.281132	2.39006	4.08047	0.585732	0.558056	NA
ENSTBEG00000002089	0.286403	2.39006	4.08047	0.585732	0.558056	NA
ENSTBEG00000002611	0.226899	2.39006	4.08047	0.585732	0.558056	NA
ENSTBEG00000002633	0.226899	2.39006	4.08047	0.585732	0.558056	NA
ENSTBEG00000002720	0.286403	2.39006	4.08047	0.585732	0.558056	NA
ENSTBEG00000002749	0.226899	2.39006	4.08047	0.585732	0.558056	NA
ENSTBEG00000002752	0.281132	2.39006	4.08047	0.585732	0.558056	NA
ENSTBEG00000002852	0.226899	2.39006	4.08047	0.585732	0.558056	NA
ENSTBEG00000003006	0.226899	2.39006	4.08047	0.585732	0.558056	NA
ENSTBEG00000003121	0.226899	2.39006	4.08047	0.585732	0.558056	NA
ENSTBEG00000003344	0.281132	2.39006	4.08047	0.585732	0.558056	NA
ENSTBEG00000003354	0.286403	2.39006	4.08047	0.585732	0.558056	NA
ENSTBEG00000003475	0.226899	2.39006	4.08047	0.585732	0.558056	NA
ENSTBEG00000003502	0.226899	2.39006	4.08047	0.585732	0.558056	NA
ENSTBEG00000003529	0.226899	2.39006	4.08047	0.585732	0.558056	NA
ENSTBEG00000003557	0.226899	2.39006	4.08047	0.585732	0.558056	NA
ENSTBEG00000003598	0.226899	2.39006	4.08047	0.585732	0.558056	NA
ENSTBEG00000003614	0.281132	2.39006	4.08047	0.585732	0.558056	NA
ENSTBEG00000003782	0.226899	2.39006	4.08047	0.585732	0.558056	NA
ENSTBEG00000003878	0.226899	2.39006	4.08047	0.585732	0.558056	NA
ENSTBEG00000003910	0.226899	2.39006	4.08047	0.585732	0.558056	NA
ENSTBEG00000004017	0.226899	2.39006	4.08047	0.585732	0.558056	NA
ENSTBEG00000004027	0.226899	2.39006	4.08047	0.585732	0.558056	NA
ENSTBEG00000004040	0.286403	2.39006	4.08047	0.585732	0.558056	NA
ENSTBEG00000004662	0.286403	2.39006	4.08047	0.585732	0.558056	NA
ENSTBEG00000004689	0.226899	2.39006	4.08047	0.585732	0.558056	NA
ENSTBEG00000005084	0.286403	2.39006	4.08047	0.585732	0.558056	NA
ENSTBEG00000005100	0.281132	2.39006	4.08047	0.585732	0.558056	NA
ENSTBEG00000005319	0.226899	2.39006	4.08047	0.585732	0.558056	NA
ENSTBEG00000005480	0.226899	2.39006	4.08047	0.585732	0.558056	NA
ENSTBEG00000005533	0.226899	2.39006	4.08047	0.585732	0.558056	NA
ENSTBEG00000005638	0.286403	2.39006	4.08047	0.585732	0.558056	NA
ENSTBEG00000005877	0.226899	2.39006	4.08047	0.585732	0.558056	NA
ENSTBEG00000005939	0.226899	2.39006	4.08047	0.585732	0.558056	NA
ENSTBEG00000006005	0.226899	2.39006	4.08047	0.585732	0.558056	NA
ENSTBEG00000006076	0.226899	2.39006	4.08047	0.585732	0.558056	NA
ENSTBEG00000006089	0.286403	2.39006	4.08047	0.585732	0.558056	NA
ENSTBEG00000006330	0.281132	2.39006	4.08047	0.585732	0.558056	NA
ENSTBEG00000006399	0.281132	2.39006	4.08047	0.585732	0.558056	NA
ENSTBEG00000006400	0.226899	2.39006	4.08047	0.585732	0.558056	NA
ENSTBEG00000006549	0.226899	2.39006	4.08047	0.585732	0.558056	NA
ENSTBEG00000006573	0.281132	2.39006	4.08047	0.585732	0.558056	NA
ENSTBEG00000006679	0.286403	2.39006	4.08047	0.585732	0.558056	NA
ENSTBEG00000006756	0.286403	2.39006	4.08047	0.585732	0.558056	NA
ENSTBEG00000006891	0.281132	2.39006	4.08047	0.585732	0.558056	NA
ENSTBEG00000006928	0.281132	2.39006	4.08047	0.585732	0.558056	NA
ENSTBEG00000006936	0.226899	2.39006	4.08047	0.585732	0.558056	NA
ENSTBEG00000006978	0.286403	2.39006	4.08047	0.585732	0.558056	NA
ENSTBEG00000007201	0.226899	2.39006	4.08047	0.585732	0.558056	NA
ENSTBEG00000007453	0.226899	2.39006	4.08047	0.585732	0.558056	NA
ENSTBEG00000007650	0.281132	2.39006	4.08047	0.585732	0.558056	NA
ENSTBEG00000007665	0.226899	2.39006	4.08047	0.585732	0.558056	NA
ENSTBEG00000007706	0.281132	2.39006	4.08047	0.585732	0.558056	NA
ENSTBEG00000007751	0.281132	2.39006	4.08047	0.585732	0.558056	NA
ENSTBEG00000007808	0.286403	2.39006	4.08047	0.585732	0.558056	NA
ENSTBEG00000007928	0.281132	2.39006	4.08047	0.585732	0.558056	NA
ENSTBEG00000008152	0.226899	2.39006	4.08047	0.585732	0.558056	NA
ENSTBEG00000008219	0.226899	2.39006	4.08047	0.585732	0.558056	NA
ENSTBEG00000008371	0.226899	2.39006	4.08047	0.585732	0.558056	NA
ENSTBEG00000008516	0.226899	2.39006	4.08047	0.585732	0.558056	NA
ENSTBEG00000008629	0.281132	2.39006	4.08047	0.585732	0.558056	NA
ENSTBEG00000008640	0.281132	2.39006	4.08047	0.585732	0.558056	NA
ENSTBEG00000008707	0.226899	2.39006	4.08047	0.585732	0.558056	NA
ENSTBEG00000008727	0.281132	2.39006	4.08047	0.585732	0.558056	NA
ENSTBEG00000008740	0.226899	2.39006	4.08047	0.585732	0.558056	NA
ENSTBEG00000008913	0.281132	2.39006	4.08047	0.585732	0.558056	NA
ENSTBEG00000009225	0.281132	2.39006	4.08047	0.585732	0.558056	NA
ENSTBEG00000009391	0.281132	2.39006	4.08047	0.585732	0.558056	NA
ENSTBEG00000009416	0.281132	2.39006	4.08047	0.585732	0.558056	NA
ENSTBEG00000009741	0.281132	2.39006	4.08047	0.585732	0.558056	NA
ENSTBEG00000009768	0.286403	2.39006	4.08047	0.585732	0.558056	NA
ENSTBEG00000009830	0.286403	2.39006	4.08047	0.585732	0.558056	NA
ENSTBEG00000009936	0.226899	2.39006	4.08047	0.585732	0.558056	NA
ENSTBEG00000009982	0.281132	2.39006	4.08047	0.585732	0.558056	NA
ENSTBEG00000010033	0.226899	2.39006	4.08047	0.585732	0.558056	NA
ENSTBEG00000010067	0.281132	2.39006	4.08047	0.585732	0.558056	NA
ENSTBEG00000010153	0.281132	2.39006	4.08047	0.585732	0.558056	NA
ENSTBEG00000010166	0.226899	2.39006	4.08047	0.585732	0.558056	NA
ENSTBEG00000010512	0.226899	2.39006	4.08047	0.585732	0.558056	NA
ENSTBEG00000010530	0.281132	2.39006	4.08047	0.585732	0.558056	NA
ENSTBEG00000010557	0.286403	2.39006	4.08047	0.585732	0.558056	NA
ENSTBEG00000010758	0.226899	2.39006	4.08047	0.585732	0.558056	NA
ENSTBEG00000011012	0.226899	2.39006	4.08047	0.585732	0.558056	NA
ENSTBEG00000011128	0.226899	2.39006	4.08047	0.585732	0.558056	NA
ENSTBEG00000011186	0.281132	2.39006	4.08047	0.585732	0.558056	NA
ENSTBEG00000011223	0.226899	2.39006	4.08047	0.585732	0.558056	NA
ENSTBEG00000011226	0.281132	2.39006	4.08047	0.585732	0.558056	NA
ENSTBEG00000011231	0.226899	2.39006	4.08047	0.585732	0.558056	NA
ENSTBEG00000011236	0.281132	2.39006	4.08047	0.585732	0.558056	NA
ENSTBEG00000011382	0.286403	2.39006	4.08047	0.585732	0.558056	NA
ENSTBEG00000011389	0.226899	2.39006	4.08047	0.585732	0.558056	NA
ENSTBEG00000011522	0.226899	2.39006	4.08047	0.585732	0.558056	NA
ENSTBEG00000011568	0.286403	2.39006	4.08047	0.585732	0.558056	NA
ENSTBEG00000011645	0.281132	2.39006	4.08047	0.585732	0.558056	NA
ENSTBEG00000011787	0.226899	2.39006	4.08047	0.585732	0.558056	NA
ENSTBEG00000011894	0.281132	2.39006	4.08047	0.585732	0.558056	NA
ENSTBEG00000011929	0.286403	2.39006	4.08047	0.585732	0.558056	NA
ENSTBEG00000012035	0.286403	2.39006	4.08047	0.585732	0.558056	NA
ENSTBEG00000012036	0.286403	2.39006	4.08047	0.585732	0.558056	NA
ENSTBEG00000012125	0.226899	2.39006	4.08047	0.585732	0.558056	NA
ENSTBEG00000012340	0.226899	2.39006	4.08047	0.585732	0.558056	NA
ENSTBEG00000012352	0.226899	2.39006	4.08047	0.585732	0.558056	NA
ENSTBEG00000012460	0.286403	2.39006	4.08047	0.585732	0.558056	NA
ENSTBEG00000012537	0.226899	2.39006	4.08047	0.585732	0.558056	NA
ENSTBEG00000012550	0.286403	2.39006	4.08047	0.585732	0.558056	NA
ENSTBEG00000012579	0.286403	2.39006	4.08047	0.585732	0.558056	NA
ENSTBEG00000012580	0.286403	2.39006	4.08047	0.585732	0.558056	NA
ENSTBEG00000012598	0.281132	2.39006	4.08047	0.585732	0.558056	NA
ENSTBEG00000012697	0.226899	2.39006	4.08047	0.585732	0.558056	NA
ENSTBEG00000012877	0.226899	2.39006	4.08047	0.585732	0.558056	NA
ENSTBEG00000012878	0.226899	2.39006	4.08047	0.585732	0.558056	NA
ENSTBEG00000012883	0.226899	2.39006	4.08047	0.585732	0.558056	NA
ENSTBEG00000013012	0.286403	2.39006	4.08047	0.585732	0.558056	NA
ENSTBEG00000013170	0.226899	2.39006	4.08047	0.585732	0.558056	NA
ENSTBEG00000013227	0.226899	2.39006	4.08047	0.585732	0.558056	NA
ENSTBEG00000013308	0.281132	2.39006	4.08047	0.585732	0.558056	NA
ENSTBEG00000013617	0.281132	2.39006	4.08047	0.585732	0.558056	NA
ENSTBEG00000013625	0.226899	2.39006	4.08047	0.585732	0.558056	NA
ENSTBEG00000013881	0.281132	2.39006	4.08047	0.585732	0.558056	NA
ENSTBEG00000013942	0.281132	2.39006	4.08047	0.585732	0.558056	NA
ENSTBEG00000013997	0.281132	2.39006	4.08047	0.585732	0.558056	NA
ENSTBEG00000014218	0.286403	2.39006	4.08047	0.585732	0.558056	NA
ENSTBEG00000014305	0.286403	2.39006	4.08047	0.585732	0.558056	NA
ENSTBEG00000014310	0.286403	2.39006	4.08047	0.585732	0.558056	NA
ENSTBEG00000014314	0.286403	2.39006	4.08047	0.585732	0.558056	NA
ENSTBEG00000014533	0.226899	2.39006	4.08047	0.585732	0.558056	NA
ENSTBEG00000014655	0.226899	2.39006	4.08047	0.585732	0.558056	NA
ENSTBEG00000014665	0.281132	2.39006	4.08047	0.585732	0.558056	NA
ENSTBEG00000014774	0.226899	2.39006	4.08047	0.585732	0.558056	NA
ENSTBEG00000014892	0.226899	2.39006	4.08047	0.585732	0.558056	NA
ENSTBEG00000014905	0.226899	2.39006	4.08047	0.585732	0.558056	NA
ENSTBEG00000014994	0.226899	2.39006	4.08047	0.585732	0.558056	NA
ENSTBEG00000015017	0.226899	2.39006	4.08047	0.585732	0.558056	NA
ENSTBEG00000015105	0.286403	2.39006	4.08047	0.585732	0.558056	NA
ENSTBEG00000015136	0.226899	2.39006	4.08047	0.585732	0.558056	NA
ENSTBEG00000015266	0.226899	2.39006	4.08047	0.585732	0.558056	NA
ENSTBEG00000015517	0.226899	2.39006	4.08047	0.585732	0.558056	NA
ENSTBEG00000015582	0.226899	2.39006	4.08047	0.585732	0.558056	NA
ENSTBEG00000015775	0.226899	2.39006	4.08047	0.585732	0.558056	NA
ENSTBEG00000015790	0.226899	2.39006	4.08047	0.585732	0.558056	NA
ENSTBEG00000015854	0.226899	2.39006	4.08047	0.585732	0.558056	NA
ENSTBEG00000016011	0.286403	2.39006	4.08047	0.585732	0.558056	NA
ENSTBEG00000016127	0.281132	2.39006	4.08047	0.585732	0.558056	NA
ENSTBEG00000016255	0.226899	2.39006	4.08047	0.585732	0.558056	NA
ENSTBEG00000016271	0.286403	2.39006	4.08047	0.585732	0.558056	NA
ENSTBEG00000016385	0.281132	2.39006	4.08047	0.585732	0.558056	NA
ENSTBEG00000016494	0.281132	2.39006	4.08047	0.585732	0.558056	NA
ENSTBEG00000016546	0.281132	2.39006	4.08047	0.585732	0.558056	NA
ENSTBEG00000016575	0.226899	2.39006	4.08047	0.585732	0.558056	NA
ENSTBEG00000016613	0.281132	2.39006	4.08047	0.585732	0.558056	NA
ENSTBEG00000016680	0.226899	2.39006	4.08047	0.585732	0.558056	NA
ENSTBEG00000016748	0.286403	2.39006	4.08047	0.585732	0.558056	NA
ENSTBEG00000016785	0.226899	2.39006	4.08047	0.585732	0.558056	NA
ENSTBEG00000016906	0.226899	2.39006	4.08047	0.585732	0.558056	NA
ENSTBEG00000016919	0.226899	2.39006	4.08047	0.585732	0.558056	NA
ENSTBEG00000017001	0.281132	2.39006	4.08047	0.585732	0.558056	NA
ENSTBEG00000017013	0.286403	2.39006	4.08047	0.585732	0.558056	NA
ENSTBEG00000017067	0.286403	2.39006	4.08047	0.585732	0.558056	NA
ENSTBEG00000017109	0.226899	2.39006	4.08047	0.585732	0.558056	NA
ENSTBEG00000017145	0.281132	2.39006	4.08047	0.585732	0.558056	NA
ENSTBEG00000017173	0.281132	2.39006	4.08047	0.585732	0.558056	NA
ENSTBEG00000017239	0.286403	2.39006	4.08047	0.585732	0.558056	NA
ENSTBEG00000017331	0.226899	2.39006	4.08047	0.585732	0.558056	NA
ENSTBEG00000017485	0.281132	2.39006	4.08047	0.585732	0.558056	NA
ENSTBEG00000017520	0.286403	2.39006	4.08047	0.585732	0.558056	NA
ENSTBEG00000017618	0.281132	2.39006	4.08047	0.585732	0.558056	NA
ENSTBEG00000017673	0.281132	2.39006	4.08047	0.585732	0.558056	NA
ENSTBEG00000005134	0.642531	-2.15992	3.69592	-0.584408	0.558946	NA
ENSTBEG00000017459	0.642531	-2.15992	3.69592	-0.584408	0.558946	NA
ENSTBEG00000011071	1.66102	-1.33953	2.29606	-0.583404	0.559621	NA
ENSTBEG00000011750	1.13983	1.64663	2.82448	0.582987	0.559902	NA
ENSTBEG00000017264	0.72792	-2.2991	3.94445	-0.58287	0.559981	NA
ENSTBEG00000002862	3.71554	0.799218	1.37179	0.582609	0.560157	0.687978
ENSTBEG00000014629	8.83931	-0.546426	0.94258	-0.579714	0.562108	0.688065
ENSTBEG00000017500	0.659033	-2.15539	3.73106	-0.577688	0.563475	NA
ENSTBEG00000015481	0.635293	-2.14425	3.71518	-0.577157	0.563833	NA
ENSTBEG00000006099	0.690275	-2.26266	3.9454	-0.573494	0.56631	NA
ENSTBEG00000017506	0.690275	-2.26266	3.9454	-0.573494	0.56631	NA
ENSTBEG00000007856	5.75646	-0.756383	1.32201	-0.572144	0.567225	0.692014
ENSTBEG00000001976	0.671485	-2.21882	3.94658	-0.562212	0.573972	NA
ENSTBEG00000006239	0.671485	-2.21882	3.94658	-0.562212	0.573972	NA
ENSTBEG00000015276	0.671485	-2.21882	3.94658	-0.562212	0.573972	NA
ENSTBEG00000017658	0.671485	-2.21882	3.94658	-0.562212	0.573972	NA
ENSTBEG00000009747	0.62691	-2.10114	3.76309	-0.558356	0.576601	NA
ENSTBEG00000010397	0.620816	-2.11201	3.7916	-0.557023	0.577512	NA
ENSTBEG00000014391	1.07781	-1.61105	2.89545	-0.556407	0.577933	NA
ENSTBEG00000008852	3.73235	-0.8417	1.52147	-0.553215	0.580116	0.704605
ENSTBEG00000012335	1.05947	-1.44551	2.62172	-0.551358	0.581389	NA
ENSTBEG00000007949	5.84621	0.61126	1.11249	0.54945	0.582696	0.704605
ENSTBEG00000008657	6.44239	0.585725	1.06831	0.548273	0.583505	0.704605
ENSTBEG00000011077	8.41604	0.537903	0.985644	0.545738	0.585246	0.704605
ENSTBEG00000009293	0.550785	-1.92552	3.58925	-0.53647	0.591634	NA
ENSTBEG00000009106	1.03006	-1.52624	2.87606	-0.530671	0.595647	NA
ENSTBEG00000002118	0.613578	-2.09449	3.95013	-0.530232	0.595951	NA
ENSTBEG00000008060	0.613578	-2.09449	3.95013	-0.530232	0.595951	NA
ENSTBEG00000015797	0.613578	-2.09449	3.95013	-0.530232	0.595951	NA
ENSTBEG00000016971	0.613578	-2.09449	3.95013	-0.530232	0.595951	NA
ENSTBEG00000017302	0.613578	-2.09449	3.95013	-0.530232	0.595951	NA
ENSTBEG00000002165	0.543547	-1.90724	3.60683	-0.528785	0.596955	NA
ENSTBEG00000009973	0.530496	2.13937	4.05589	0.527471	0.597867	NA
ENSTBEG00000008099	0.590147	-2.00276	3.86241	-0.518528	0.60409	NA
ENSTBEG00000011227	0.590147	-2.00276	3.86241	-0.518528	0.60409	NA
ENSTBEG00000004278	0.536308	-1.88863	3.65014	-0.517414	0.604867	NA
ENSTBEG00000002019	3.19631	-0.921457	1.7811	-0.517352	0.60491	0.725892
ENSTBEG00000007443	0.580311	-2.01096	3.89486	-0.516311	0.605637	NA
ENSTBEG00000007746	0.580311	-2.01096	3.89486	-0.516311	0.605637	NA
ENSTBEG00000015580	0.580311	-2.01096	3.89486	-0.516311	0.605637	NA
ENSTBEG00000001613	0.587549	-2.02761	3.95217	-0.513038	0.607925	NA
ENSTBEG00000002463	0.587549	-2.02761	3.95217	-0.513038	0.607925	NA
ENSTBEG00000007825	0.587549	-2.02761	3.95217	-0.513038	0.607925	NA
ENSTBEG00000009509	0.587549	-2.02761	3.95217	-0.513038	0.607925	NA
ENSTBEG00000009622	0.587549	-2.02761	3.95217	-0.513038	0.607925	NA
ENSTBEG00000010881	0.587549	-2.02761	3.95217	-0.513038	0.607925	NA
ENSTBEG00000014495	0.587549	-2.02761	3.95217	-0.513038	0.607925	NA
ENSTBEG00000015408	0.587549	-2.02761	3.95217	-0.513038	0.607925	NA
ENSTBEG00000003632	0.535736	-1.86903	3.64644	-0.512563	0.608257	NA
ENSTBEG00000008528	0.535736	-1.86903	3.64644	-0.512563	0.608257	NA
ENSTBEG00000008786	0.535736	-1.86903	3.64644	-0.512563	0.608257	NA
ENSTBEG00000017699	1.00835	-1.48876	2.92181	-0.509534	0.610378	NA
ENSTBEG00000000468	1.12049	-1.58271	3.1147	-0.508143	0.611353	NA
ENSTBEG00000013852	0.565834	-1.97633	3.89416	-0.50751	0.611797	NA
ENSTBEG00000015586	0.565834	-1.97633	3.89416	-0.50751	0.611797	NA
ENSTBEG00000011032	0.528498	-1.84998	3.66475	-0.504803	0.613697	NA
ENSTBEG00000015005	0.528498	-1.84998	3.66475	-0.504803	0.613697	NA
ENSTBEG00000002051	1.07057	-1.59533	3.16115	-0.504667	0.613793	NA
ENSTBEG00000016957	1.1004	-1.591	3.16021	-0.503446	0.614651	NA
ENSTBEG00000009396	3.49512	-0.844784	1.68776	-0.500535	0.616698	0.73762
ENSTBEG00000008817	0.558595	-1.95855	3.91363	-0.500442	0.616764	NA
ENSTBEG00000003505	0.582336	-1.97106	3.95397	-0.498501	0.618131	NA
ENSTBEG00000007745	0.582336	-1.97106	3.95397	-0.498501	0.618131	NA
ENSTBEG00000008348	0.582336	-1.97106	3.95397	-0.498501	0.618131	NA
ENSTBEG00000016317	0.582336	-1.97106	3.95397	-0.498501	0.618131	NA
ENSTBEG00000016441	0.582336	-1.97106	3.95397	-0.498501	0.618131	NA
ENSTBEG00000012743	1.05363	-1.43024	2.88805	-0.495227	0.62044	NA
ENSTBEG00000004629	0.551357	-1.94046	3.94296	-0.492133	0.622626	NA
ENSTBEG00000007529	0.551357	-1.94046	3.94296	-0.492133	0.622626	NA
ENSTBEG00000002176	21.6155	0.361008	0.734638	0.49141	0.623137	0.740197
ENSTBEG00000014299	5.92527	-0.567082	1.15603	-0.490544	0.623749	0.740197
ENSTBEG00000009218	49.7805	-0.238356	0.487996	-0.48844	0.625238	0.740197
ENSTBEG00000007833	3.02475	-0.780112	1.60506	-0.486035	0.626943	0.740197
ENSTBEG00000004336	0.544119	-1.9223	3.95557	-0.485971	0.626987	NA
ENSTBEG00000010716	0.544119	-1.9223	3.95557	-0.485971	0.626987	NA
ENSTBEG00000002345	58.4851	0.253091	0.524234	0.482783	0.62925	0.740532
ENSTBEG00000001461	0.53688	-1.90404	3.95619	-0.481283	0.630316	NA
ENSTBEG00000004111	0.53688	-1.90404	3.95619	-0.481283	0.630316	NA
ENSTBEG00000007807	0.53688	-1.90404	3.95619	-0.481283	0.630316	NA
ENSTBEG00000008001	0.53688	-1.90404	3.95619	-0.481283	0.630316	NA
ENSTBEG00000008808	0.53688	-1.90404	3.95619	-0.481283	0.630316	NA
ENSTBEG00000012783	0.53688	-1.90404	3.95619	-0.481283	0.630316	NA
ENSTBEG00000014726	0.53688	-1.90404	3.95619	-0.481283	0.630316	NA
ENSTBEG00000017534	0.53688	-1.90404	3.95619	-0.481283	0.630316	NA
ENSTBEG00000001353	0.542975	-1.89016	3.95666	-0.477715	0.632853	NA
ENSTBEG00000012847	0.967843	-1.40803	2.96516	-0.474857	0.634889	NA
ENSTBEG00000012816	0.52907	-1.86899	3.95739	-0.472277	0.636729	NA
ENSTBEG00000001590	5.38658	-0.580854	1.23095	-0.471873	0.637017	0.74727
ENSTBEG00000016126	4.18172	-0.745271	1.60755	-0.463607	0.642929	0.751796
ENSTBEG00000007617	0.52126	-1.83236	3.95868	-0.462872	0.643456	NA
ENSTBEG00000003321	1.7065	-1.013	2.20565	-0.459273	0.646038	NA
ENSTBEG00000014587	1.68942	-1.02047	2.22394	-0.458858	0.646336	NA
ENSTBEG00000013292	0.520688	-1.81424	3.95933	-0.458219	0.646795	NA
ENSTBEG00000003220	0.661426	1.57649	3.4523	0.45665	0.647923	NA
ENSTBEG00000000284	0.503613	-1.8071	3.95958	-0.456386	0.648112	NA
ENSTBEG00000003962	0.503613	-1.8071	3.95958	-0.456386	0.648112	NA
ENSTBEG00000004821	0.503613	-1.8071	3.95958	-0.456386	0.648112	NA
ENSTBEG00000005345	0.503613	-1.8071	3.95958	-0.456386	0.648112	NA
ENSTBEG00000005814	0.503613	-1.8071	3.95958	-0.456386	0.648112	NA
ENSTBEG00000009125	0.503613	-1.8071	3.95958	-0.456386	0.648112	NA
ENSTBEG00000010971	0.503613	-1.8071	3.95958	-0.456386	0.648112	NA
ENSTBEG00000011508	0.503613	-1.8071	3.95958	-0.456386	0.648112	NA
ENSTBEG00000011562	0.503613	-1.8071	3.95958	-0.456386	0.648112	NA
ENSTBEG00000016192	0.503613	-1.8071	3.95958	-0.456386	0.648112	NA
ENSTBEG00000000725	0.496375	-1.78731	3.96031	-0.451307	0.651768	NA
ENSTBEG00000012908	12.1617	0.400839	0.888817	0.450981	0.652004	0.758339
ENSTBEG00000003329	3.25138	-0.676456	1.50304	-0.450058	0.652668	0.758339
ENSTBEG00000006431	0.993871	-1.45854	3.24094	-0.450037	0.652684	NA
ENSTBEG00000005423	1.51119	-0.970284	2.1614	-0.448914	0.653494	NA
ENSTBEG00000005212	1.70841	-1.07586	2.40446	-0.447443	0.654555	NA
ENSTBEG00000000862	0.489137	-1.76728	3.96105	-0.446166	0.655477	NA
ENSTBEG00000003909	0.489137	-1.76728	3.96105	-0.446166	0.655477	NA
ENSTBEG00000005492	0.489137	-1.76728	3.96105	-0.446166	0.655477	NA
ENSTBEG00000007625	18.6609	-0.323262	0.726252	-0.445109	0.656241	0.759166
ENSTBEG00000015974	8.90175	-0.469405	1.06158	-0.442174	0.658363	0.759166
ENSTBEG00000009625	1.49632	-1.1215	2.53822	-0.441847	0.6586	NA
ENSTBEG00000001280	5.69879	-0.599018	1.35998	-0.440461	0.659604	0.759166
ENSTBEG00000013536	0.681173	1.50413	3.41701	0.440188	0.659801	NA
ENSTBEG00000003829	0.47466	-1.72644	3.96259	-0.435686	0.663065	NA
ENSTBEG00000017648	0.47466	-1.72644	3.96259	-0.435686	0.663065	NA
ENSTBEG00000012488	4.22701	-0.608473	1.39874	-0.435015	0.663551	0.761316
ENSTBEG00000007894	0.467422	-1.70562	3.96339	-0.430344	0.666945	NA
ENSTBEG00000015630	0.467422	-1.70562	3.96339	-0.430344	0.666945	NA
ENSTBEG00000003969	0.459611	-1.66307	3.87953	-0.428678	0.668158	NA
ENSTBEG00000003971	0.460183	-1.68452	3.96421	-0.424933	0.670886	NA
ENSTBEG00000005135	0.460183	-1.68452	3.96421	-0.424933	0.670886	NA
ENSTBEG00000006821	0.460183	-1.68452	3.96421	-0.424933	0.670886	NA
ENSTBEG00000009100	0.460183	-1.68452	3.96421	-0.424933	0.670886	NA
ENSTBEG00000010003	0.460183	-1.68452	3.96421	-0.424933	0.670886	NA
ENSTBEG00000010968	0.460183	-1.68452	3.96421	-0.424933	0.670886	NA
ENSTBEG00000011085	0.460183	-1.68452	3.96421	-0.424933	0.670886	NA
ENSTBEG00000012200	0.460183	-1.68452	3.96421	-0.424933	0.670886	NA
ENSTBEG00000013921	0.460183	-1.68452	3.96421	-0.424933	0.670886	NA
ENSTBEG00000014357	0.460183	-1.68452	3.96421	-0.424933	0.670886	NA
ENSTBEG00000015260	0.460183	-1.68452	3.96421	-0.424933	0.670886	NA
ENSTBEG00000015329	0.460183	-1.68452	3.96421	-0.424933	0.670886	NA
ENSTBEG00000015571	0.460183	-1.68452	3.96421	-0.424933	0.670886	NA
ENSTBEG00000014854	4.13456	-0.6354	1.50171	-0.423116	0.67221	0.768841
ENSTBEG00000015396	0.802325	1.35105	3.22916	0.41839	0.675662	NA
ENSTBEG00000013324	2.049	-0.781258	1.88157	-0.415216	0.677984	NA
ENSTBEG00000010546	70.1108	0.186487	0.449623	0.414763	0.678315	0.773406
ENSTBEG00000002980	0.452373	-1.641	3.96595	-0.413773	0.67904	NA
ENSTBEG00000004061	0.459039	-1.64052	3.96597	-0.413648	0.679132	NA
ENSTBEG00000005034	0.459039	-1.64052	3.96597	-0.413648	0.679132	NA
ENSTBEG00000007566	0.459039	-1.64052	3.96597	-0.413648	0.679132	NA
ENSTBEG00000008346	0.459039	-1.64052	3.96597	-0.413648	0.679132	NA
ENSTBEG00000000539	3.41426	0.577331	1.42452	0.40528	0.685271	0.778911
ENSTBEG00000014236	0.976677	-1.30844	3.25649	-0.401795	0.687835	NA
ENSTBEG00000010235	0.921695	-1.19198	2.99614	-0.397837	0.69075	NA
ENSTBEG00000010223	1.92785	-0.80508	2.05323	-0.392104	0.694981	NA
ENSTBEG00000004677	2.53995	-0.818773	2.09163	-0.391452	0.695463	NA
ENSTBEG00000017040	110.244	0.162916	0.416936	0.390747	0.695984	0.786353
ENSTBEG00000008718	7.05263	-0.469922	1.20335	-0.390511	0.696159	0.786353
ENSTBEG00000005916	0.419678	-1.54661	3.9699	-0.389585	0.696844	NA
ENSTBEG00000006093	0.419678	-1.54661	3.9699	-0.389585	0.696844	NA
ENSTBEG00000006944	0.419678	-1.54661	3.9699	-0.389585	0.696844	NA
ENSTBEG00000009649	0.419678	-1.54661	3.9699	-0.389585	0.696844	NA
ENSTBEG00000010920	0.419678	-1.54661	3.9699	-0.389585	0.696844	NA
ENSTBEG00000012993	0.419678	-1.54661	3.9699	-0.389585	0.696844	NA
ENSTBEG00000016638	0.419678	-1.54661	3.9699	-0.389585	0.696844	NA
ENSTBEG00000017575	0.419678	-1.54661	3.9699	-0.389585	0.696844	NA
ENSTBEG00000002065	0.436752	-1.546	3.96992	-0.389428	0.69696	NA
ENSTBEG00000003177	0.436752	-1.546	3.96992	-0.389428	0.69696	NA
ENSTBEG00000009499	0.436752	-1.546	3.96992	-0.389428	0.69696	NA
ENSTBEG00000010090	0.436752	-1.546	3.96992	-0.389428	0.69696	NA
ENSTBEG00000012558	0.436752	-1.546	3.96992	-0.389428	0.69696	NA
ENSTBEG00000013967	0.436752	-1.546	3.96992	-0.389428	0.69696	NA
ENSTBEG00000014741	0.436752	-1.546	3.96992	-0.389428	0.69696	NA
ENSTBEG00000014789	0.436752	-1.546	3.96992	-0.389428	0.69696	NA
ENSTBEG00000015900	0.436752	-1.546	3.96992	-0.389428	0.69696	NA
ENSTBEG00000004934	14.8566	-0.367046	0.952736	-0.385255	0.700049	0.786353
ENSTBEG00000001626	3.30903	-0.611953	1.59047	-0.384763	0.700413	0.786353
ENSTBEG00000010957	0.957887	-1.26224	3.2821	-0.384584	0.700546	NA
ENSTBEG00000012211	0.952617	-1.26218	3.28864	-0.383799	0.701128	NA
ENSTBEG00000001385	0.412439	-1.52309	3.97092	-0.383561	0.701304	NA
ENSTBEG00000002323	2.08813	-0.737668	1.93546	-0.381133	0.703104	NA
ENSTBEG00000013242	0.405201	-1.49921	3.97198	-0.377447	0.705841	NA
ENSTBEG00000002712	0.397963	-1.47498	3.97306	-0.371244	0.710456	NA
ENSTBEG00000008494	0.397963	-1.47498	3.97306	-0.371244	0.710456	NA
ENSTBEG00000012848	0.397963	-1.47498	3.97306	-0.371244	0.710456	NA
ENSTBEG00000014551	1.42002	-0.832686	2.25357	-0.369496	0.711758	NA
ENSTBEG00000005765	0.390724	-1.45037	3.97419	-0.364948	0.71515	NA
ENSTBEG00000014658	0.390724	-1.45037	3.97419	-0.364948	0.71515	NA
ENSTBEG00000017716	0.390724	-1.45037	3.97419	-0.364948	0.71515	NA
ENSTBEG00000006931	0.397391	-1.44658	3.97436	-0.363978	0.715875	NA
ENSTBEG00000015466	0.397391	-1.44658	3.97436	-0.363978	0.715875	NA
ENSTBEG00000016709	0.397391	-1.44658	3.97436	-0.363978	0.715875	NA
ENSTBEG00000017192	0.397391	-1.44658	3.97436	-0.363978	0.715875	NA
ENSTBEG00000014118	2.42218	-0.698293	1.91921	-0.363844	0.715974	NA
ENSTBEG00000010876	2.52473	-0.694397	1.93154	-0.359505	0.719217	NA
ENSTBEG00000000739	0.383486	-1.42539	3.97535	-0.358557	0.719926	NA
ENSTBEG00000002789	0.383486	-1.42539	3.97535	-0.358557	0.719926	NA
ENSTBEG00000003752	0.383486	-1.42539	3.97535	-0.358557	0.719926	NA
ENSTBEG00000004578	0.383486	-1.42539	3.97535	-0.358557	0.719926	NA
ENSTBEG00000005020	0.383486	-1.42539	3.97535	-0.358557	0.719926	NA
ENSTBEG00000007083	0.383486	-1.42539	3.97535	-0.358557	0.719926	NA
ENSTBEG00000008539	0.383486	-1.42539	3.97535	-0.358557	0.719926	NA
ENSTBEG00000009170	0.383486	-1.42539	3.97535	-0.358557	0.719926	NA
ENSTBEG00000010953	0.383486	-1.42539	3.97535	-0.358557	0.719926	NA
ENSTBEG00000011091	0.383486	-1.42539	3.97535	-0.358557	0.719926	NA
ENSTBEG00000011729	0.383486	-1.42539	3.97535	-0.358557	0.719926	NA
ENSTBEG00000012474	0.383486	-1.42539	3.97535	-0.358557	0.719926	NA
ENSTBEG00000013768	0.383486	-1.42539	3.97535	-0.358557	0.719926	NA
ENSTBEG00000014258	0.383486	-1.42539	3.97535	-0.358557	0.719926	NA
ENSTBEG00000005820	0.390152	-1.42108	3.97555	-0.357454	0.720752	NA
ENSTBEG00000001156	2.59902	-0.581773	1.64813	-0.352989	0.724097	NA
ENSTBEG00000006799	0.382914	-1.39515	3.97678	-0.350824	0.72572	NA
ENSTBEG00000000097	0.357829	1.42828	4.08047	0.350028	0.726317	NA
ENSTBEG00000000173	0.3631	1.42828	4.08047	0.350028	0.726317	NA
ENSTBEG00000000940	0.310835	1.42828	4.08047	0.350028	0.726317	NA
ENSTBEG00000002308	0.303597	1.42828	4.08047	0.350028	0.726317	NA
ENSTBEG00000002361	0.3631	1.42828	4.08047	0.350028	0.726317	NA
ENSTBEG00000004464	0.370338	1.42828	4.08047	0.350028	0.726317	NA
ENSTBEG00000004711	0.303597	1.42828	4.08047	0.350028	0.726317	NA
ENSTBEG00000005834	0.370338	1.42828	4.08047	0.350028	0.726317	NA
ENSTBEG00000006434	0.310835	1.42828	4.08047	0.350028	0.726317	NA
ENSTBEG00000006511	0.310835	1.42828	4.08047	0.350028	0.726317	NA
ENSTBEG00000006544	0.370338	1.42828	4.08047	0.350028	0.726317	NA
ENSTBEG00000006773	0.310835	1.42828	4.08047	0.350028	0.726317	NA
ENSTBEG00000007094	0.310835	1.42828	4.08047	0.350028	0.726317	NA
ENSTBEG00000007166	0.3631	1.42828	4.08047	0.350028	0.726317	NA
ENSTBEG00000007778	0.365068	1.42828	4.08047	0.350028	0.726317	NA
ENSTBEG00000008742	0.365068	1.42828	4.08047	0.350028	0.726317	NA
ENSTBEG00000008978	0.357829	1.42828	4.08047	0.350028	0.726317	NA
ENSTBEG00000009331	0.3631	1.42828	4.08047	0.350028	0.726317	NA
ENSTBEG00000010595	0.370338	1.42828	4.08047	0.350028	0.726317	NA
ENSTBEG00000010778	0.310835	1.42828	4.08047	0.350028	0.726317	NA
ENSTBEG00000011856	0.370338	1.42828	4.08047	0.350028	0.726317	NA
ENSTBEG00000011946	0.3631	1.42828	4.08047	0.350028	0.726317	NA
ENSTBEG00000013609	0.303597	1.42828	4.08047	0.350028	0.726317	NA
ENSTBEG00000014379	0.3631	1.42828	4.08047	0.350028	0.726317	NA
ENSTBEG00000014546	0.365068	1.42828	4.08047	0.350028	0.726317	NA
ENSTBEG00000016718	0.365068	1.42828	4.08047	0.350028	0.726317	NA
ENSTBEG00000000554	0.372484	1.42828	4.08047	0.350028	0.726317	NA
ENSTBEG00000006751	0.372484	1.42828	4.08047	0.350028	0.726317	NA
ENSTBEG00000017477	0.372484	1.42828	4.08047	0.350028	0.726317	NA
ENSTBEG00000007756	1.30356	-0.833615	2.41391	-0.345337	0.729841	NA
ENSTBEG00000015102	0.375676	-1.3688	3.97805	-0.344087	0.730781	NA
ENSTBEG00000000644	11.555	-0.288486	0.854041	-0.337789	0.735522	0.823245
ENSTBEG00000006486	0.375104	-1.33563	3.97968	-0.335612	0.737164	NA
ENSTBEG00000017031	0.375104	-1.33563	3.97968	-0.335612	0.737164	NA
ENSTBEG00000010745	0.784923	-0.983099	2.96553	-0.331509	0.74026	NA
ENSTBEG00000004445	0.840477	-1.13845	3.43484	-0.33144	0.740312	NA
ENSTBEG00000014155	0.840477	-1.13845	3.43484	-0.33144	0.740312	NA
ENSTBEG00000006987	2.669	-0.562639	1.70994	-0.329041	0.742125	NA
ENSTBEG00000000413	0.367865	-1.30766	3.98109	-0.328468	0.742558	NA
ENSTBEG00000008447	0.367865	-1.30766	3.98109	-0.328468	0.742558	NA
ENSTBEG00000015052	0.367865	-1.30766	3.98109	-0.328468	0.742558	NA
ENSTBEG00000016005	1.47895	-0.707645	2.18249	-0.324237	0.745758	NA
ENSTBEG00000002767	3.78483	-0.445141	1.38938	-0.320388	0.748674	0.835411
ENSTBEG00000000622	0.868681	-1.07046	3.39563	-0.315246	0.752575	NA
ENSTBEG00000015137	0.778257	-0.988113	3.19505	-0.309264	0.757121	NA
ENSTBEG00000001184	0.335742	-1.22836	3.98522	-0.308229	0.757908	NA
ENSTBEG00000001749	0.335742	-1.22836	3.98522	-0.308229	0.757908	NA
ENSTBEG00000002179	0.335742	-1.22836	3.98522	-0.308229	0.757908	NA
ENSTBEG00000002450	0.335742	-1.22836	3.98522	-0.308229	0.757908	NA
ENSTBEG00000004379	0.335742	-1.22836	3.98522	-0.308229	0.757908	NA
ENSTBEG00000004696	0.335742	-1.22836	3.98522	-0.308229	0.757908	NA
ENSTBEG00000005178	0.335742	-1.22836	3.98522	-0.308229	0.757908	NA
ENSTBEG00000006439	0.335742	-1.22836	3.98522	-0.308229	0.757908	NA
ENSTBEG00000006662	0.335742	-1.22836	3.98522	-0.308229	0.757908	NA
ENSTBEG00000006736	0.335742	-1.22836	3.98522	-0.308229	0.757908	NA
ENSTBEG00000010018	0.335742	-1.22836	3.98522	-0.308229	0.757908	NA
ENSTBEG00000010202	0.335742	-1.22836	3.98522	-0.308229	0.757908	NA
ENSTBEG00000013628	0.335742	-1.22836	3.98522	-0.308229	0.757908	NA
ENSTBEG00000014197	0.335742	-1.22836	3.98522	-0.308229	0.757908	NA
ENSTBEG00000014454	0.335742	-1.22836	3.98522	-0.308229	0.757908	NA
ENSTBEG00000014769	0.335742	-1.22836	3.98522	-0.308229	0.757908	NA
ENSTBEG00000016027	0.335742	-1.22836	3.98522	-0.308229	0.757908	NA
ENSTBEG00000016459	0.335742	-1.22836	3.98522	-0.308229	0.757908	NA
ENSTBEG00000016903	0.335742	-1.22836	3.98522	-0.308229	0.757908	NA
ENSTBEG00000017313	0.335742	-1.22836	3.98522	-0.308229	0.757908	NA
ENSTBEG00000017463	0.335742	-1.22836	3.98522	-0.308229	0.757908	NA
ENSTBEG00000017531	0.335742	-1.22836	3.98522	-0.308229	0.757908	NA
ENSTBEG00000009383	0.328504	-1.19933	3.98679	-0.300826	0.763547	NA
ENSTBEG00000009650	0.328504	-1.19933	3.98679	-0.300826	0.763547	NA
ENSTBEG00000012193	0.328504	-1.19933	3.98679	-0.300826	0.763547	NA
ENSTBEG00000008851	3.42442	-0.516059	1.71669	-0.300613	0.76371	0.849598
ENSTBEG00000000255	0.321266	-1.16978	3.98841	-0.293296	0.769296	NA
ENSTBEG00000003685	0.321266	-1.16978	3.98841	-0.293296	0.769296	NA
ENSTBEG00000008347	0.321266	-1.16978	3.98841	-0.293296	0.769296	NA
ENSTBEG00000008911	0.321266	-1.16978	3.98841	-0.293296	0.769296	NA
ENSTBEG00000011452	0.321266	-1.16978	3.98841	-0.293296	0.769296	NA
ENSTBEG00000012230	0.321266	-1.16978	3.98841	-0.293296	0.769296	NA
ENSTBEG00000014545	0.321266	-1.16978	3.98841	-0.293296	0.769296	NA
ENSTBEG00000014691	0.321266	-1.16978	3.98841	-0.293296	0.769296	NA
ENSTBEG00000000026	0.868739	-0.997345	3.4185	-0.291749	0.770478	NA
ENSTBEG00000004528	0.868739	-0.997345	3.4185	-0.291749	0.770478	NA
ENSTBEG00000008736	0.863468	-0.99756	3.42606	-0.291168	0.770923	NA
ENSTBEG00000005986	0.314027	-1.1397	3.99011	-0.285633	0.775159	NA
ENSTBEG00000007663	0.314027	-1.1397	3.99011	-0.285633	0.775159	NA
ENSTBEG00000016512	9.39531	-0.25805	0.908249	-0.284118	0.77632	0.861009
ENSTBEG00000000176	1.86666	-0.562859	1.9999	-0.281443	0.778371	NA
ENSTBEG00000000990	0.306789	-1.10908	3.99186	-0.277835	0.781139	NA
ENSTBEG00000001584	0.306789	-1.10908	3.99186	-0.277835	0.781139	NA
ENSTBEG00000001599	0.306789	-1.10908	3.99186	-0.277835	0.781139	NA
ENSTBEG00000004228	0.306789	-1.10908	3.99186	-0.277835	0.781139	NA
ENSTBEG00000004409	0.306789	-1.10908	3.99186	-0.277835	0.781139	NA
ENSTBEG00000004537	0.306789	-1.10908	3.99186	-0.277835	0.781139	NA
ENSTBEG00000004688	0.306789	-1.10908	3.99186	-0.277835	0.781139	NA
ENSTBEG00000005804	0.306789	-1.10908	3.99186	-0.277835	0.781139	NA
ENSTBEG00000007403	0.306789	-1.10908	3.99186	-0.277835	0.781139	NA
ENSTBEG00000007788	0.306789	-1.10908	3.99186	-0.277835	0.781139	NA
ENSTBEG00000008789	0.306789	-1.10908	3.99186	-0.277835	0.781139	NA
ENSTBEG00000008892	0.306789	-1.10908	3.99186	-0.277835	0.781139	NA
ENSTBEG00000010864	0.306789	-1.10908	3.99186	-0.277835	0.781139	NA
ENSTBEG00000012304	0.306789	-1.10908	3.99186	-0.277835	0.781139	NA
ENSTBEG00000013089	0.306789	-1.10908	3.99186	-0.277835	0.781139	NA
ENSTBEG00000013283	0.306789	-1.10908	3.99186	-0.277835	0.781139	NA
ENSTBEG00000014842	0.306789	-1.10908	3.99186	-0.277835	0.781139	NA
ENSTBEG00000015759	0.306789	-1.10908	3.99186	-0.277835	0.781139	NA
ENSTBEG00000016784	0.306789	-1.10908	3.99186	-0.277835	0.781139	NA
ENSTBEG00000017340	0.313455	-1.09558	3.99265	-0.274399	0.783778	NA
ENSTBEG00000016832	4.27108	0.368994	1.34711	0.273915	0.78415	0.864624
ENSTBEG00000006325	5.13459	0.314774	1.15708	0.272041	0.78559	0.864624
ENSTBEG00000012257	40.8013	-0.13888	0.51315	-0.270642	0.786666	0.864624
ENSTBEG00000010109	1.58265	0.612088	2.27697	0.268817	0.788071	NA
ENSTBEG00000006998	1.35266	-0.721635	2.69789	-0.267481	0.789099	NA
ENSTBEG00000002101	0.76378	-0.947011	3.55477	-0.266406	0.789927	NA
ENSTBEG00000017730	0.76378	-0.947011	3.55477	-0.266406	0.789927	NA
ENSTBEG00000003727	39.533	0.140348	0.5282	0.265711	0.790462	0.865704
ENSTBEG00000017617	1.41844	-0.64739	2.44814	-0.264442	0.79144	NA
ENSTBEG00000007996	4.35899	-0.361991	1.3791	-0.262483	0.792949	0.865704
ENSTBEG00000006472	7.57975	0.269197	1.03476	0.260154	0.794745	0.865704
ENSTBEG00000015375	1.28694	-0.600399	2.31167	-0.259726	0.795075	NA
ENSTBEG00000000556	0.298978	-1.03015	3.99656	-0.25776	0.796592	NA
ENSTBEG00000011959	0.298978	-1.03015	3.99656	-0.25776	0.796592	NA
ENSTBEG00000007589	0.747587	-0.839253	3.30085	-0.254254	0.7993	NA
ENSTBEG00000012463	0.760491	-0.744393	3.00032	-0.248104	0.804054	NA
ENSTBEG00000016470	0.76303	-0.794923	3.21167	-0.247511	0.804513	NA
ENSTBEG00000003212	0.740349	-0.819308	3.3113	-0.247428	0.804577	NA
ENSTBEG00000009552	1.44358	-0.636338	2.59128	-0.245569	0.806016	NA
ENSTBEG00000013232	41.1313	-0.142479	0.583512	-0.244175	0.807096	0.876549
ENSTBEG00000012052	1.72988	-0.532218	2.19129	-0.242878	0.8081	NA
ENSTBEG00000008969	1.18027	-0.64632	2.72217	-0.237428	0.812325	NA
ENSTBEG00000011446	0.767729	-0.764983	3.25109	-0.2353	0.813976	NA
ENSTBEG00000000283	0.291168	-0.941647	4.00213	-0.235287	0.813986	NA
ENSTBEG00000002202	0.291168	-0.941647	4.00213	-0.235287	0.813986	NA
ENSTBEG00000002337	0.291168	-0.941647	4.00213	-0.235287	0.813986	NA
ENSTBEG00000002434	0.291168	-0.941647	4.00213	-0.235287	0.813986	NA
ENSTBEG00000004924	0.291168	-0.941647	4.00213	-0.235287	0.813986	NA
ENSTBEG00000006692	0.291168	-0.941647	4.00213	-0.235287	0.813986	NA
ENSTBEG00000010833	0.291168	-0.941647	4.00213	-0.235287	0.813986	NA
ENSTBEG00000011293	0.291168	-0.941647	4.00213	-0.235287	0.813986	NA
ENSTBEG00000011958	0.291168	-0.941647	4.00213	-0.235287	0.813986	NA
ENSTBEG00000012984	0.291168	-0.941647	4.00213	-0.235287	0.813986	NA
ENSTBEG00000013442	0.291168	-0.941647	4.00213	-0.235287	0.813986	NA
ENSTBEG00000005386	0.746014	-0.702822	3.01796	-0.23288	0.815855	NA
ENSTBEG00000012442	0.746014	-0.702822	3.01796	-0.23288	0.815855	NA
ENSTBEG00000003926	1.40689	-0.611007	2.65958	-0.229738	0.818296	NA
ENSTBEG00000007593	4.84799	-0.729772	3.21355	-0.227092	0.820352	0.88831
ENSTBEG00000017081	1.87899	-0.432907	1.94034	-0.223108	0.823451	NA
ENSTBEG00000000914	1.35622	-0.539157	2.4251	-0.222324	0.824062	NA
ENSTBEG00000015345	19.8832	0.139736	0.640657	0.218113	0.827341	0.891924
ENSTBEG00000012745	1.38321	-0.558016	2.56932	-0.217184	0.828065	NA
ENSTBEG00000006722	6.88516	0.237184	1.09531	0.216544	0.828564	0.891924
ENSTBEG00000011283	5.77264	-0.248687	1.20451	-0.206463	0.83643	0.894707
ENSTBEG00000012761	3.05661	0.36459	1.77703	0.205168	0.837441	0.894707
ENSTBEG00000001013	0.251807	-0.819043	4.0104	-0.20423	0.838174	NA
ENSTBEG00000001230	0.251807	-0.819043	4.0104	-0.20423	0.838174	NA
ENSTBEG00000001285	0.251807	-0.819043	4.0104	-0.20423	0.838174	NA
ENSTBEG00000001771	0.251807	-0.819043	4.0104	-0.20423	0.838174	NA
ENSTBEG00000002524	0.251807	-0.819043	4.0104	-0.20423	0.838174	NA
ENSTBEG00000003007	0.251807	-0.819043	4.0104	-0.20423	0.838174	NA
ENSTBEG00000004995	0.251807	-0.819043	4.0104	-0.20423	0.838174	NA
ENSTBEG00000005067	0.251807	-0.819043	4.0104	-0.20423	0.838174	NA
ENSTBEG00000010182	0.251807	-0.819043	4.0104	-0.20423	0.838174	NA
ENSTBEG00000010577	0.251807	-0.819043	4.0104	-0.20423	0.838174	NA
ENSTBEG00000010710	0.251807	-0.819043	4.0104	-0.20423	0.838174	NA
ENSTBEG00000011789	0.251807	-0.819043	4.0104	-0.20423	0.838174	NA
ENSTBEG00000012118	0.251807	-0.819043	4.0104	-0.20423	0.838174	NA
ENSTBEG00000012172	0.251807	-0.819043	4.0104	-0.20423	0.838174	NA
ENSTBEG00000014109	0.251807	-0.819043	4.0104	-0.20423	0.838174	NA
ENSTBEG00000016400	0.251807	-0.819043	4.0104	-0.20423	0.838174	NA
ENSTBEG00000017580	0.251807	-0.819043	4.0104	-0.20423	0.838174	NA
ENSTBEG00000012520	0.745442	-0.669151	3.27735	-0.204174	0.838217	NA
ENSTBEG00000013984	11.4904	-0.17684	0.867565	-0.203835	0.838483	0.894707
ENSTBEG00000005966	0.741315	-0.7277	3.59076	-0.202659	0.839401	NA
ENSTBEG00000008899	0.741315	-0.7277	3.59076	-0.202659	0.839401	NA
ENSTBEG00000003219	1.27848	0.4501	2.26128	0.199047	0.842226	NA
ENSTBEG00000010019	1.25627	-0.47527	2.38926	-0.19892	0.842326	NA
ENSTBEG00000014052	1.32612	-0.451319	2.29357	-0.196775	0.844003	NA
ENSTBEG00000004542	0.687083	-0.726156	3.69522	-0.196512	0.84421	NA
ENSTBEG00000009129	0.687083	-0.726156	3.69522	-0.196512	0.84421	NA
ENSTBEG00000017743	15.3497	0.189086	0.967892	0.195359	0.845112	0.898203
ENSTBEG00000001199	0.244568	-0.781152	4.0131	-0.194651	0.845667	NA
ENSTBEG00000004719	0.244568	-0.781152	4.0131	-0.194651	0.845667	NA
ENSTBEG00000007645	0.244568	-0.781152	4.0131	-0.194651	0.845667	NA
ENSTBEG00000008036	0.244568	-0.781152	4.0131	-0.194651	0.845667	NA
ENSTBEG00000017653	0.244568	-0.781152	4.0131	-0.194651	0.845667	NA
ENSTBEG00000016700	3.79799	-0.325871	1.68519	-0.193373	0.846667	0.898203
ENSTBEG00000016868	0.730965	-0.624392	3.29853	-0.189294	0.849862	NA
ENSTBEG00000008445	4.15003	-0.267955	1.42357	-0.188227	0.850698	0.899872
ENSTBEG00000008256	2.20759	-0.337129	1.81827	-0.185412	0.852906	NA
ENSTBEG00000001292	0.23733	-0.742404	4.01593	-0.184865	0.853335	NA
ENSTBEG00000001713	0.23733	-0.742404	4.01593	-0.184865	0.853335	NA
ENSTBEG00000005177	0.23733	-0.742404	4.01593	-0.184865	0.853335	NA
ENSTBEG00000006770	0.23733	-0.742404	4.01593	-0.184865	0.853335	NA
ENSTBEG00000008561	0.23733	-0.742404	4.01593	-0.184865	0.853335	NA
ENSTBEG00000009179	0.23733	-0.742404	4.01593	-0.184865	0.853335	NA
ENSTBEG00000013187	0.23733	-0.742404	4.01593	-0.184865	0.853335	NA
ENSTBEG00000015448	0.23733	-0.742404	4.01593	-0.184865	0.853335	NA
ENSTBEG00000016023	0.23733	-0.742404	4.01593	-0.184865	0.853335	NA
ENSTBEG00000009072	0.380294	0.732053	4.04654	0.180908	0.85644	NA
ENSTBEG00000011859	0.380294	0.732053	4.04654	0.180908	0.85644	NA
ENSTBEG00000016076	0.380294	0.732053	4.04654	0.180908	0.85644	NA
ENSTBEG00000017186	0.380294	0.732053	4.04654	0.180908	0.85644	NA
ENSTBEG00000000444	0.230092	-0.702803	4.0189	-0.174875	0.861178	NA
ENSTBEG00000000892	0.230092	-0.702803	4.0189	-0.174875	0.861178	NA
ENSTBEG00000001102	0.230092	-0.702803	4.0189	-0.174875	0.861178	NA
ENSTBEG00000001237	0.230092	-0.702803	4.0189	-0.174875	0.861178	NA
ENSTBEG00000001271	0.230092	-0.702803	4.0189	-0.174875	0.861178	NA
ENSTBEG00000002221	0.230092	-0.702803	4.0189	-0.174875	0.861178	NA
ENSTBEG00000002282	0.230092	-0.702803	4.0189	-0.174875	0.861178	NA
ENSTBEG00000002385	0.230092	-0.702803	4.0189	-0.174875	0.861178	NA
ENSTBEG00000004853	0.230092	-0.702803	4.0189	-0.174875	0.861178	NA
ENSTBEG00000005603	0.230092	-0.702803	4.0189	-0.174875	0.861178	NA
ENSTBEG00000006499	0.230092	-0.702803	4.0189	-0.174875	0.861178	NA
ENSTBEG00000009083	0.230092	-0.702803	4.0189	-0.174875	0.861178	NA
ENSTBEG00000009596	0.230092	-0.702803	4.0189	-0.174875	0.861178	NA
ENSTBEG00000009602	0.230092	-0.702803	4.0189	-0.174875	0.861178	NA
ENSTBEG00000010257	0.230092	-0.702803	4.0189	-0.174875	0.861178	NA
ENSTBEG00000011642	0.230092	-0.702803	4.0189	-0.174875	0.861178	NA
ENSTBEG00000011977	0.230092	-0.702803	4.0189	-0.174875	0.861178	NA
ENSTBEG00000012990	0.230092	-0.702803	4.0189	-0.174875	0.861178	NA
ENSTBEG00000015434	0.230092	-0.702803	4.0189	-0.174875	0.861178	NA
ENSTBEG00000015440	0.230092	-0.702803	4.0189	-0.174875	0.861178	NA
ENSTBEG00000017315	0.230092	-0.702803	4.0189	-0.174875	0.861178	NA
ENSTBEG00000003871	2.75031	-0.280987	1.67929	-0.167325	0.867114	0.911991
ENSTBEG00000017208	30.354	-0.100352	0.59986	-0.167293	0.867139	0.911991
ENSTBEG00000007518	1.90566	-0.325297	1.9571	-0.166213	0.867989	NA
ENSTBEG00000002324	0.686333	-0.545802	3.34944	-0.162953	0.870555	NA
ENSTBEG00000001974	8.75882	0.147071	0.9185	0.160121	0.872786	0.9153
ENSTBEG00000001861	1.2988	0.384833	2.40395	0.160084	0.872815	NA
ENSTBEG00000004880	0.449003	0.644916	4.04164	0.159568	0.873221	NA
ENSTBEG00000010073	0.449003	0.644916	4.04164	0.159568	0.873221	NA
ENSTBEG00000006564	0.454274	0.644916	4.04164	0.159568	0.873221	NA
ENSTBEG00000007215	0.717884	-0.576158	3.66067	-0.157391	0.874936	NA
ENSTBEG00000009238	0.883707	0.448405	2.85529	0.157044	0.87521	NA
ENSTBEG00000010200	0.22952	-0.623844	4.02506	-0.15499	0.876829	NA
ENSTBEG00000011609	0.22952	-0.623844	4.02506	-0.15499	0.876829	NA
ENSTBEG00000011661	0.646577	-0.58655	3.78499	-0.154967	0.876847	NA
ENSTBEG00000008616	0.663652	-0.57926	3.76972	-0.153661	0.877877	NA
ENSTBEG00000014401	42.7354	-0.0787506	0.51488	-0.152949	0.878438	0.916543
ENSTBEG00000015537	66.0354	0.0672844	0.441897	0.152263	0.87898	0.916543
ENSTBEG00000000859	0.222281	-0.576078	4.02854	-0.142999	0.886291	NA
ENSTBEG00000004587	0.222281	-0.576078	4.02854	-0.142999	0.886291	NA
ENSTBEG00000004852	0.222281	-0.576078	4.02854	-0.142999	0.886291	NA
ENSTBEG00000007485	0.222281	-0.576078	4.02854	-0.142999	0.886291	NA
ENSTBEG00000007917	0.222281	-0.576078	4.02854	-0.142999	0.886291	NA
ENSTBEG00000011048	0.222281	-0.576078	4.02854	-0.142999	0.886291	NA
ENSTBEG00000017414	0.222281	-0.576078	4.02854	-0.142999	0.886291	NA
ENSTBEG00000004866	6.01884	-0.183239	1.28308	-0.142812	0.886439	0.921695
ENSTBEG00000010976	0.683793	-0.482941	3.39166	-0.142391	0.886771	NA
ENSTBEG00000008098	1.25921	-0.351263	2.47008	-0.142207	0.886916	NA
ENSTBEG00000003356	1.33289	0.334543	2.41257	0.138667	0.889713	NA
ENSTBEG00000008704	119.403	-0.0570658	0.417172	-0.136792	0.891195	0.922172
ENSTBEG00000007251	1.14999	-0.332078	2.42936	-0.136694	0.891273	NA
ENSTBEG00000001682	15.6498	-0.101115	0.744292	-0.135854	0.891936	0.922172
ENSTBEG00000002056	0.609813	-0.43211	3.24751	-0.133059	0.894147	NA
ENSTBEG00000000944	3.92862	-0.175878	1.40042	-0.12559	0.900057	0.927946
ENSTBEG00000010199	0.669889	-0.467208	3.72866	-0.125302	0.900285	NA
ENSTBEG00000004745	0.664618	-0.467028	3.73995	-0.124875	0.900622	NA
ENSTBEG00000005800	0.664618	-0.467028	3.73995	-0.124875	0.900622	NA
ENSTBEG00000010072	0.610385	-0.465141	3.86469	-0.120356	0.904201	NA
ENSTBEG00000012566	0.610385	-0.465141	3.86469	-0.120356	0.904201	NA
ENSTBEG00000014768	0.656808	-0.40663	3.43887	-0.118245	0.905873	NA
ENSTBEG00000010315	0.602575	-0.406724	3.54996	-0.114571	0.908785	NA
ENSTBEG00000011837	0.602575	-0.406724	3.54996	-0.114571	0.908785	NA
ENSTBEG00000000148	0.0766972	0.466508	4.08047	0.114327	0.908979	NA
ENSTBEG00000000267	0.0766972	0.466508	4.08047	0.114327	0.908979	NA
ENSTBEG00000000296	0.0839356	0.466508	4.08047	0.114327	0.908979	NA
ENSTBEG00000000328	0.0766972	0.466508	4.08047	0.114327	0.908979	NA
ENSTBEG00000000495	0.0766972	0.466508	4.08047	0.114327	0.908979	NA
ENSTBEG00000000510	0.0766972	0.466508	4.08047	0.114327	0.908979	NA
ENSTBEG00000000745	0.0839356	0.466508	4.08047	0.114327	0.908979	NA
ENSTBEG00000000857	0.0839356	0.466508	4.08047	0.114327	0.908979	NA
ENSTBEG00000000929	0.0766972	0.466508	4.08047	0.114327	0.908979	NA
ENSTBEG00000000995	0.0839356	0.466508	4.08047	0.114327	0.908979	NA
ENSTBEG00000002497	0.0766972	0.466508	4.08047	0.114327	0.908979	NA
ENSTBEG00000002786	0.0766972	0.466508	4.08047	0.114327	0.908979	NA
ENSTBEG00000003099	0.0766972	0.466508	4.08047	0.114327	0.908979	NA
ENSTBEG00000003417	0.0839356	0.466508	4.08047	0.114327	0.908979	NA
ENSTBEG00000003612	0.0839356	0.466508	4.08047	0.114327	0.908979	NA
ENSTBEG00000005466	0.0766972	0.466508	4.08047	0.114327	0.908979	NA
ENSTBEG00000005754	0.0766972	0.466508	4.08047	0.114327	0.908979	NA
ENSTBEG00000005818	0.0839356	0.466508	4.08047	0.114327	0.908979	NA
ENSTBEG00000005885	0.0766972	0.466508	4.08047	0.114327	0.908979	NA
ENSTBEG00000005975	0.0766972	0.466508	4.08047	0.114327	0.908979	NA
ENSTBEG00000006318	0.0839356	0.466508	4.08047	0.114327	0.908979	NA
ENSTBEG00000006373	0.0839356	0.466508	4.08047	0.114327	0.908979	NA
ENSTBEG00000006425	0.0766972	0.466508	4.08047	0.114327	0.908979	NA
ENSTBEG00000007223	0.0766972	0.466508	4.08047	0.114327	0.908979	NA
ENSTBEG00000008244	0.0766972	0.466508	4.08047	0.114327	0.908979	NA
ENSTBEG00000008339	0.0766972	0.466508	4.08047	0.114327	0.908979	NA
ENSTBEG00000008374	0.0839356	0.466508	4.08047	0.114327	0.908979	NA
ENSTBEG00000008436	0.0839356	0.466508	4.08047	0.114327	0.908979	NA
ENSTBEG00000008542	0.0766972	0.466508	4.08047	0.114327	0.908979	NA
ENSTBEG00000008544	0.0766972	0.466508	4.08047	0.114327	0.908979	NA
ENSTBEG00000008821	0.0766972	0.466508	4.08047	0.114327	0.908979	NA
ENSTBEG00000008973	0.0839356	0.466508	4.08047	0.114327	0.908979	NA
ENSTBEG00000010794	0.0766972	0.466508	4.08047	0.114327	0.908979	NA
ENSTBEG00000010999	0.0766972	0.466508	4.08047	0.114327	0.908979	NA
ENSTBEG00000011114	0.0839356	0.466508	4.08047	0.114327	0.908979	NA
ENSTBEG00000011395	0.0839356	0.466508	4.08047	0.114327	0.908979	NA
ENSTBEG00000011777	0.0766972	0.466508	4.08047	0.114327	0.908979	NA
ENSTBEG00000011793	0.0839356	0.466508	4.08047	0.114327	0.908979	NA
ENSTBEG00000012276	0.0839356	0.466508	4.08047	0.114327	0.908979	NA
ENSTBEG00000013611	0.0766972	0.466508	4.08047	0.114327	0.908979	NA
ENSTBEG00000014649	0.0839356	0.466508	4.08047	0.114327	0.908979	NA
ENSTBEG00000015174	0.0839356	0.466508	4.08047	0.114327	0.908979	NA
ENSTBEG00000016065	0.0766972	0.466508	4.08047	0.114327	0.908979	NA
ENSTBEG00000016716	0.0839356	0.466508	4.08047	0.114327	0.908979	NA
ENSTBEG00000016814	0.0766972	0.466508	4.08047	0.114327	0.908979	NA
ENSTBEG00000017738	0.0839356	0.466508	4.08047	0.114327	0.908979	NA
ENSTBEG00000003117	0.145584	0.466508	4.08047	0.114327	0.908979	NA
ENSTBEG00000003261	0.145584	0.466508	4.08047	0.114327	0.908979	NA
ENSTBEG00000004300	0.145584	0.466508	4.08047	0.114327	0.908979	NA
ENSTBEG00000005140	0.145584	0.466508	4.08047	0.114327	0.908979	NA
ENSTBEG00000005705	0.145584	0.466508	4.08047	0.114327	0.908979	NA
ENSTBEG00000006117	0.145584	0.466508	4.08047	0.114327	0.908979	NA
ENSTBEG00000006708	0.145584	0.466508	4.08047	0.114327	0.908979	NA
ENSTBEG00000007206	0.145584	0.466508	4.08047	0.114327	0.908979	NA
ENSTBEG00000008552	0.145584	0.466508	4.08047	0.114327	0.908979	NA
ENSTBEG00000009073	0.145584	0.466508	4.08047	0.114327	0.908979	NA
ENSTBEG00000009690	0.145584	0.466508	4.08047	0.114327	0.908979	NA
ENSTBEG00000012158	0.145584	0.466508	4.08047	0.114327	0.908979	NA
ENSTBEG00000013482	0.145584	0.466508	4.08047	0.114327	0.908979	NA
ENSTBEG00000013503	0.145584	0.466508	4.08047	0.114327	0.908979	NA
ENSTBEG00000016960	0.145584	0.466508	4.08047	0.114327	0.908979	NA
ENSTBEG00000017327	0.145584	0.466508	4.08047	0.114327	0.908979	NA
ENSTBEG00000017717	0.145584	0.466508	4.08047	0.114327	0.908979	NA
ENSTBEG00000017144	2.10953	0.227301	2.07455	0.109567	0.912753	NA
ENSTBEG00000017602	5.93661	-0.11585	1.08464	-0.10681	0.91494	0.94064
ENSTBEG00000010524	0.656236	-0.362419	3.45963	-0.104757	0.916569	NA
ENSTBEG00000002490	0.950054	0.311026	3.04228	0.102234	0.918571	NA
ENSTBEG00000000700	0.503413	0.390396	3.83896	0.101693	0.919	NA
ENSTBEG00000002162	1.13297	-0.24434	2.42171	-0.100896	0.919633	NA
ENSTBEG00000013466	4.70577	0.142729	1.45353	0.0981944	0.921778	0.942378
ENSTBEG00000003401	5.93311	-0.113839	1.15934	-0.0981927	0.921779	0.942378
ENSTBEG00000012268	0.449181	0.386192	4.00713	0.0963763	0.923222	NA
ENSTBEG00000017350	0.449181	0.386192	4.00713	0.0963763	0.923222	NA
ENSTBEG00000006084	2.1843	-0.198804	2.06406	-0.0963171	0.923269	NA
ENSTBEG00000002066	1.12574	-0.228074	2.40589	-0.0947982	0.924475	NA
ENSTBEG00000009795	0.456419	0.338708	3.98323	0.0850337	0.932235	NA
ENSTBEG00000002683	0.927709	0.257158	3.0415	0.08455	0.932619	NA
ENSTBEG00000000237	0.167871	-0.316859	4.04164	-0.0783986	0.937511	NA
ENSTBEG00000000519	0.167871	-0.316859	4.04164	-0.0783986	0.937511	NA
ENSTBEG00000002086	0.167871	-0.316859	4.04164	-0.0783986	0.937511	NA
ENSTBEG00000002492	0.167871	-0.316859	4.04164	-0.0783986	0.937511	NA
ENSTBEG00000004089	0.167871	-0.316859	4.04164	-0.0783986	0.937511	NA
ENSTBEG00000004555	0.167871	-0.316859	4.04164	-0.0783986	0.937511	NA
ENSTBEG00000004875	0.167871	-0.316859	4.04164	-0.0783986	0.937511	NA
ENSTBEG00000006165	0.167871	-0.316859	4.04164	-0.0783986	0.937511	NA
ENSTBEG00000006487	0.167871	-0.316859	4.04164	-0.0783986	0.937511	NA
ENSTBEG00000006829	0.167871	-0.316859	4.04164	-0.0783986	0.937511	NA
ENSTBEG00000007567	0.167871	-0.316859	4.04164	-0.0783986	0.937511	NA
ENSTBEG00000008809	0.167871	-0.316859	4.04164	-0.0783986	0.937511	NA
ENSTBEG00000009247	0.167871	-0.316859	4.04164	-0.0783986	0.937511	NA
ENSTBEG00000010383	0.167871	-0.316859	4.04164	-0.0783986	0.937511	NA
ENSTBEG00000011290	0.167871	-0.316859	4.04164	-0.0783986	0.937511	NA
ENSTBEG00000012943	0.167871	-0.316859	4.04164	-0.0783986	0.937511	NA
ENSTBEG00000012946	0.167871	-0.316859	4.04164	-0.0783986	0.937511	NA
ENSTBEG00000015173	0.167871	-0.316859	4.04164	-0.0783986	0.937511	NA
ENSTBEG00000015660	0.167871	-0.316859	4.04164	-0.0783986	0.937511	NA
ENSTBEG00000016486	0.167871	-0.316859	4.04164	-0.0783986	0.937511	NA
ENSTBEG00000016997	0.167871	-0.316859	4.04164	-0.0783986	0.937511	NA
ENSTBEG00000017593	0.167871	-0.316859	4.04164	-0.0783986	0.937511	NA
ENSTBEG00000017494	1.7804	-0.154423	1.98699	-0.0777169	0.938053	NA
ENSTBEG00000009895	27.1817	-0.0488386	0.632858	-0.0771715	0.938487	0.955981
ENSTBEG00000016685	4.74111	0.0912912	1.23364	0.0740015	0.941009	0.955981
ENSTBEG00000014661	129.538	0.0259367	0.362252	0.0715984	0.942922	0.955981
ENSTBEG00000001382	0.622145	-0.268171	3.83914	-0.0698517	0.944312	NA
ENSTBEG00000013015	0.616874	-0.268026	3.85176	-0.0695854	0.944524	NA
ENSTBEG00000002114	0.160633	-0.273921	4.04402	-0.0677348	0.945997	NA
ENSTBEG00000002994	0.160633	-0.273921	4.04402	-0.0677348	0.945997	NA
ENSTBEG00000003964	0.160633	-0.273921	4.04402	-0.0677348	0.945997	NA
ENSTBEG00000006420	0.160633	-0.273921	4.04402	-0.0677348	0.945997	NA
ENSTBEG00000010060	0.160633	-0.273921	4.04402	-0.0677348	0.945997	NA
ENSTBEG00000010678	0.160633	-0.273921	4.04402	-0.0677348	0.945997	NA
ENSTBEG00000011511	0.160633	-0.273921	4.04402	-0.0677348	0.945997	NA
ENSTBEG00000015074	0.160633	-0.273921	4.04402	-0.0677348	0.945997	NA
ENSTBEG00000000107	0.562642	-0.266586	3.98522	-0.0668936	0.946666	NA
ENSTBEG00000003927	0.562642	-0.266586	3.98522	-0.0668936	0.946666	NA
ENSTBEG00000010550	0.456991	0.25897	4.0189	0.064438	0.948621	NA
ENSTBEG00000009652	0.511224	0.25897	4.0189	0.064438	0.948621	NA
ENSTBEG00000012087	0.511224	0.25897	4.0189	0.064438	0.948621	NA
ENSTBEG00000015902	0.511224	0.25897	4.0189	0.064438	0.948621	NA
ENSTBEG00000011047	1.42406	0.131054	2.15967	0.0606825	0.951612	NA
ENSTBEG00000000261	0.153394	-0.229722	4.04654	-0.0567699	0.954728	NA
ENSTBEG00000001986	0.153394	-0.229722	4.04654	-0.0567699	0.954728	NA
ENSTBEG00000003821	0.153394	-0.229722	4.04654	-0.0567699	0.954728	NA
ENSTBEG00000004860	0.153394	-0.229722	4.04654	-0.0567699	0.954728	NA
ENSTBEG00000005454	0.153394	-0.229722	4.04654	-0.0567699	0.954728	NA
ENSTBEG00000005805	0.153394	-0.229722	4.04654	-0.0567699	0.954728	NA
ENSTBEG00000005907	0.153394	-0.229722	4.04654	-0.0567699	0.954728	NA
ENSTBEG00000007071	0.153394	-0.229722	4.04654	-0.0567699	0.954728	NA
ENSTBEG00000007656	0.153394	-0.229722	4.04654	-0.0567699	0.954728	NA
ENSTBEG00000008084	0.153394	-0.229722	4.04654	-0.0567699	0.954728	NA
ENSTBEG00000008392	0.153394	-0.229722	4.04654	-0.0567699	0.954728	NA
ENSTBEG00000008812	0.153394	-0.229722	4.04654	-0.0567699	0.954728	NA
ENSTBEG00000008947	0.153394	-0.229722	4.04654	-0.0567699	0.954728	NA
ENSTBEG00000009816	0.153394	-0.229722	4.04654	-0.0567699	0.954728	NA
ENSTBEG00000010591	0.153394	-0.229722	4.04654	-0.0567699	0.954728	NA
ENSTBEG00000011016	0.153394	-0.229722	4.04654	-0.0567699	0.954728	NA
ENSTBEG00000011471	0.153394	-0.229722	4.04654	-0.0567699	0.954728	NA
ENSTBEG00000011768	0.153394	-0.229722	4.04654	-0.0567699	0.954728	NA
ENSTBEG00000011976	0.153394	-0.229722	4.04654	-0.0567699	0.954728	NA
ENSTBEG00000012133	0.153394	-0.229722	4.04654	-0.0567699	0.954728	NA
ENSTBEG00000012499	0.153394	-0.229722	4.04654	-0.0567699	0.954728	NA
ENSTBEG00000012819	0.153394	-0.229722	4.04654	-0.0567699	0.954728	NA
ENSTBEG00000014202	0.153394	-0.229722	4.04654	-0.0567699	0.954728	NA
ENSTBEG00000014674	0.153394	-0.229722	4.04654	-0.0567699	0.954728	NA
ENSTBEG00000015239	0.153394	-0.229722	4.04654	-0.0567699	0.954728	NA
ENSTBEG00000015412	0.153394	-0.229722	4.04654	-0.0567699	0.954728	NA
ENSTBEG00000017068	0.153394	-0.229722	4.04654	-0.0567699	0.954728	NA
ENSTBEG00000004461	0.464229	0.217711	3.92176	0.0555135	0.955729	NA
ENSTBEG00000014879	0.464229	0.217711	3.92176	0.0555135	0.955729	NA
ENSTBEG00000017258	6.56152	0.0596359	1.21687	0.0490076	0.960913	0.968956
ENSTBEG00000000214	7.34444	-0.0617723	1.26373	-0.048881	0.961014	0.968956
ENSTBEG00000007476	0.5257	0.176193	3.74104	0.0470973	0.962436	NA
ENSTBEG00000015404	2.07345	0.0793659	1.86767	0.0424946	0.966104	NA
ENSTBEG00000015012	1.06409	-0.100638	2.46	-0.0409098	0.967368	NA
ENSTBEG00000001821	0.593191	-0.148685	3.90688	-0.0380571	0.969642	NA
ENSTBEG00000003680	0.533688	-0.147304	3.99186	-0.0369011	0.970564	NA
ENSTBEG00000014142	0.533688	-0.147304	3.99186	-0.0369011	0.970564	NA
ENSTBEG00000005470	0.980724	0.0999652	2.74405	0.0364298	0.97094	NA
ENSTBEG00000015636	0.532939	0.14273	4.0104	0.03559	0.971609	NA
ENSTBEG00000001471	0.540355	-0.131572	3.7091	-0.0354728	0.971703	NA
ENSTBEG00000006352	0.540355	-0.131572	3.7091	-0.0354728	0.971703	NA
ENSTBEG00000002788	0.9056	0.0994027	2.82675	0.035165	0.971948	NA
ENSTBEG00000014652	0.592619	-0.0956802	3.31025	-0.0289042	0.976941	NA
ENSTBEG00000001730	0.585381	-0.0658819	3.5985	-0.0183082	0.985393	NA
ENSTBEG00000007487	1.00244	0.0414697	2.69616	0.0153811	0.987728	NA
ENSTBEG00000013608	2.06855	0.0266183	1.91227	0.0139197	0.988894	NA
ENSTBEG00000009312	16.4091	-0.0100809	0.733782	-0.0137383	0.989039	0.992713
ENSTBEG00000015066	0.91341	0.033987	2.79755	0.0121488	0.990307	NA
ENSTBEG00000008503	3.84153	0.0146338	1.36439	0.0107255	0.991442	0.992713
ENSTBEG00000015980	5.05079	0.0114939	1.25844	0.00913348	0.992713	0.992713

## Sheet: 14 dpi
	baseMean	log2FoldChange	lfcSE	stat	pvalue	padj
ENSTBEG00000008996	752.75	6.05345	0.639782	9.46174	3.02865e-21	3.27094e-19
ENSTBEG00000013626	238.316	6.9707	0.842161	8.27716	1.26146e-16	6.81186e-15
ENSTBEG00000016661	159.499	9.84076	1.30484	7.54173	4.63767e-14	1.66956e-12
ENSTBEG00000007749	152.391	6.93305	0.954374	7.2645	3.74416e-13	1.01092e-11
ENSTBEG00000006042	124.616	6.28467	0.86934	7.22924	4.85694e-13	1.0491e-11
ENSTBEG00000001086	535.717	3.33303	0.496981	6.70655	1.99281e-11	3.58706e-10
ENSTBEG00000001062	132.848	3.54289	0.54586	6.49048	8.55624e-11	1.32011e-09
ENSTBEG00000007717	93.1912	7.22451	1.15935	6.23151	4.61963e-10	6.2365e-09
ENSTBEG00000009320	117.208	3.26761	0.595379	5.48828	4.05857e-08	4.87029e-07
ENSTBEG00000016254	56.5679	7.37503	1.3725	5.37344	7.72486e-08	8.34284e-07
ENSTBEG00000000046	89.3912	3.15786	0.628496	5.02448	5.04801e-07	4.9482e-06
ENSTBEG00000014096	77.5315	2.96929	0.592902	5.00806	5.498e-07	4.9482e-06
ENSTBEG00000010294	353.413	1.99732	0.461313	4.32964	1.49355e-05	0.000124079
ENSTBEG00000001645	11.9074	6.09931	1.41635	4.30635	1.65972e-05	0.000124396
ENSTBEG00000008861	55.6879	3.02504	0.703914	4.29745	1.72772e-05	0.000124396
ENSTBEG00000002453	22.5304	4.01507	0.981159	4.09217	4.27354e-05	0.000288464
ENSTBEG00000006478	14.8489	5.42847	1.35975	3.99224	6.5451e-05	0.00039577
ENSTBEG00000002963	15.5751	5.50039	1.37841	3.9904	6.59617e-05	0.00039577
ENSTBEG00000005657	19.827	4.96822	1.29358	3.84066	0.000122702	0.000697463
ENSTBEG00000009043	153.312	1.73415	0.477892	3.62875	0.000284799	0.00153791
ENSTBEG00000000566	5.13962	4.88511	1.53108	3.19063	0.00141961	0.00730086
ENSTBEG00000012332	7.1686	4.35276	1.46441	2.97237	0.00295506	0.0145066
ENSTBEG00000009843	56.1901	1.69469	0.581424	2.91472	0.00356012	0.0167171
ENSTBEG00000016410	6.3781	4.17587	1.46227	2.85574	0.00429372	0.0193217
ENSTBEG00000009172	6.37184	4.15363	1.55183	2.67661	0.00743718	0.0321286
ENSTBEG00000004106	8.88494	3.07747	1.16445	2.64286	0.00822102	0.0341488
ENSTBEG00000008018	14.4796	2.28941	0.871978	2.62554	0.00865116	0.0346046
ENSTBEG00000000418	116.804	-1.79063	0.704182	-2.54285	0.0109951	0.0424097
ENSTBEG00000015289	102.925	2.01629	0.807155	2.49802	0.0124888	0.04651
ENSTBEG00000003869	18.3553	-1.76247	0.724789	-2.4317	0.0150281	0.0541013
ENSTBEG00000007669	3.11182	4.15681	1.75661	2.36639	0.0179625	0.0603709
ENSTBEG00000016106	18.6018	1.79881	0.760396	2.36563	0.0179996	0.0603709
ENSTBEG00000012434	100.89	-1.90399	0.808802	-2.35409	0.0185681	0.0603709
ENSTBEG00000004053	16.908	-1.58615	0.67906	-2.3358	0.0195017	0.0603709
ENSTBEG00000008887	2.82845	4.02786	1.73878	2.31648	0.0205319	0.0603709
ENSTBEG00000012103	129.33	1.32708	0.573113	2.31557	0.0205819	0.0603709
ENSTBEG00000016956	60.5459	-2.11049	0.91216	-2.31373	0.0206826	0.0603709
ENSTBEG00000015292	12.2816	-1.80843	0.805147	-2.24608	0.0246986	0.0701961
ENSTBEG00000011151	21.0381	-1.34741	0.605248	-2.22622	0.0259997	0.0719991
ENSTBEG00000015847	4.30235	3.55743	1.6273	2.18609	0.0288093	0.0777851
ENSTBEG00000016436	5.34002	2.95266	1.36142	2.1688	0.0300977	0.0792818
ENSTBEG00000006504	3.84875	3.36327	1.57651	2.13337	0.0328945	0.0845858
ENSTBEG00000012405	55.084	1.52589	0.723605	2.10873	0.034968	0.0878266
ENSTBEG00000021328	40.5243	-1.63958	0.783878	-2.09162	0.0364724	0.0895231
ENSTBEG00000000485	778.059	0.81997	0.401577	2.04187	0.041164	0.0987936
ENSTBEG00000004923	9.55407	1.95905	0.990154	1.97854	0.0478683	0.112387
ENSTBEG00000010560	2.4241	3.80942	1.97878	1.92514	0.0542122	0.121366
ENSTBEG00000012818	7.4163	1.96698	1.02183	1.92496	0.0542342	0.121366
ENSTBEG00000003630	5.33119	-2.02817	1.05724	-1.91837	0.0550643	0.121366
ENSTBEG00000015120	7.0953	-1.71713	0.9009	-1.90601	0.0566483	0.12236
ENSTBEG00000005224	6.20773	-1.83147	0.981503	-1.86598	0.0620435	0.131386
ENSTBEG00000008225	8.88023	-1.92859	1.09625	-1.75926	0.0785341	0.163109
ENSTBEG00000011193	12.6305	-1.50365	0.859154	-1.75015	0.0800918	0.163206
ENSTBEG00000010640	12.5542	-1.29817	0.778753	-1.66698	0.0955175	0.188253
ENSTBEG00000009001	4.09042	-2.00815	1.20594	-1.66522	0.0958694	0.188253
ENSTBEG00000002151	1.61473	3.21945	2.0118	1.60028	0.109536	NA
ENSTBEG00000016998	1.61603	3.22068	2.02936	1.58704	0.112504	NA
ENSTBEG00000011241	1.50582	3.11498	2.01324	1.54725	0.121804	NA
ENSTBEG00000011325	5.68034	-1.56058	1.00994	-1.54522	0.122293	0.235851
ENSTBEG00000021331	87.1929	-0.714248	0.465896	-1.53306	0.12526	0.237335
ENSTBEG00000001000	1.56265	3.17554	2.07369	1.53134	0.125684	NA
ENSTBEG00000005174	6.09115	-1.57962	1.07918	-1.46372	0.14327	0.265971
ENSTBEG00000010856	11.9607	1.21551	0.835109	1.45551	0.145529	0.265971
ENSTBEG00000012024	2.3986	2.67056	1.85168	1.44223	0.149237	0.265971
ENSTBEG00000014030	2.21507	2.53514	1.76674	1.43493	0.151308	0.265971
ENSTBEG00000002067	4.18357	1.85368	1.29618	1.4301	0.152687	0.265971
ENSTBEG00000017370	15.3631	-1.16783	0.82524	-1.41513	0.157029	0.269193
ENSTBEG00000014230	3.53137	-2.16892	1.56985	-1.38161	0.167092	0.280327
ENSTBEG00000005564	18.9663	-0.919986	0.668428	-1.37634	0.168715	0.280327
ENSTBEG00000012708	5.50992	-1.56933	1.16562	-1.34635	0.178188	0.291581
ENSTBEG00000012979	3.00678	-1.85676	1.39506	-1.33095	0.183205	0.295315
ENSTBEG00000001961	5.13667	-1.55856	1.20169	-1.29698	0.194639	0.307201
ENSTBEG00000006461	2.40761	-1.8351	1.42741	-1.28561	0.198579	0.307201
ENSTBEG00000000958	8.19743	1.32606	1.03269	1.28409	0.199112	0.307201
ENSTBEG00000017161	3.07421	1.86477	1.50256	1.24106	0.214583	0.326408
ENSTBEG00000004536	1.14589	2.71577	2.28559	1.18822	0.234748	NA
ENSTBEG00000014651	2.11538	-1.852	1.61644	-1.14573	0.251907	0.375728
ENSTBEG00000013764	1.8673	2.14019	1.88226	1.13703	0.255524	0.375728
ENSTBEG00000013268	16.8236	-0.947321	0.83652	-1.13245	0.257443	0.375728
ENSTBEG00000008080	1.07031	2.63202	2.36604	1.11241	0.26596	NA
ENSTBEG00000002587	3.6601	-1.46388	1.33033	-1.10039	0.271161	0.388145
ENSTBEG00000007672	558.469	-0.455407	0.415569	-1.09586	0.273139	0.388145
ENSTBEG00000011419	1.05036	2.59109	2.39071	1.08382	0.278445	NA
ENSTBEG00000002817	3.17493	-1.41263	1.3113	-1.07727	0.28136	0.388345
ENSTBEG00000001874	2.93419	-1.50456	1.40175	-1.07335	0.283115	0.388345
ENSTBEG00000006024	6.60106	-1.27826	1.19722	-1.06769	0.285661	0.388345
ENSTBEG00000013791	0.996984	2.52114	2.36213	1.06731	0.28583	NA
ENSTBEG00000003587	23.1252	-0.864463	0.813029	-1.06326	0.287663	0.388345
ENSTBEG00000008017	1.0056	2.52298	2.37913	1.06046	0.288934	NA
ENSTBEG00000017486	0.959021	2.45924	2.32534	1.05758	0.290246	NA
ENSTBEG00000000376	4.98453	-1.1004	1.04558	-1.05243	0.292604	0.390138
ENSTBEG00000014484	1.78759	-1.74328	1.6896	-1.03177	0.30218	NA
ENSTBEG00000007350	0.923437	2.40899	2.3634	1.01929	0.308066	NA
ENSTBEG00000001347	0.943608	2.44784	2.41112	1.01523	0.309997	NA
ENSTBEG00000003749	3.25248	-1.25619	1.32854	-0.945541	0.344383	0.450156
ENSTBEG00000011413	0.845695	2.2814	2.41636	0.944147	0.345095	NA
ENSTBEG00000002602	3.02834	-1.191	1.2637	-0.942468	0.345953	0.450156
ENSTBEG00000005231	2.0146	-1.81207	1.98777	-0.911606	0.361976	0.465398
ENSTBEG00000010939	1.14184	-1.81088	2.00466	-0.903337	0.366347	NA
ENSTBEG00000004452	0.802236	2.19896	2.50494	0.877848	0.380026	NA
ENSTBEG00000015268	0.791242	2.18088	2.49349	0.874629	0.381776	NA
ENSTBEG00000017381	0.809034	2.21087	2.53163	0.8733	0.382499	NA
ENSTBEG00000007524	1.23018	-2.00882	2.31719	-0.866919	0.385986	NA
ENSTBEG00000014888	1.1814	-1.82918	2.13189	-0.85801	0.390887	NA
ENSTBEG00000014637	1.24248	-1.95353	2.31418	-0.844156	0.398582	NA
ENSTBEG00000006101	1.66275	-1.58469	1.88275	-0.841687	0.399963	NA
ENSTBEG00000021332	51.1832	-0.432915	0.515051	-0.840528	0.400613	0.509014
ENSTBEG00000001406	0.750161	2.11036	2.52424	0.836038	0.403133	NA
ENSTBEG00000006869	1.42261	1.63156	1.97631	0.825562	0.409052	NA
ENSTBEG00000010389	1.70454	-1.69333	2.05513	-0.823956	0.409964	NA
ENSTBEG00000013140	6.26794	-0.899053	1.1175	-0.804521	0.421096	0.518173
ENSTBEG00000004647	2.95854	-1.2617	1.5721	-0.802561	0.422228	0.518173
ENSTBEG00000012048	15.9324	-0.525454	0.65839	-0.79809	0.424818	0.518173
ENSTBEG00000011158	1.27126	-1.83471	2.30842	-0.794787	0.426738	NA
ENSTBEG00000012690	0.832323	2.25117	2.83392	0.794365	0.426983	NA
ENSTBEG00000007715	18.9881	-0.575203	0.724152	-0.794313	0.427013	0.518173
ENSTBEG00000014427	1.35651	-1.7229	2.19466	-0.785044	0.432428	NA
ENSTBEG00000011702	1.31855	-1.93442	2.52213	-0.766977	0.443095	NA
ENSTBEG00000015394	1.32022	-1.55679	2.05888	-0.756136	0.449568	NA
ENSTBEG00000015592	2.47338	-1.13638	1.50532	-0.754911	0.450302	0.535431
ENSTBEG00000003816	0.677916	1.96224	2.61349	0.750811	0.452766	NA
ENSTBEG00000021315	2.20393	1.19996	1.60959	0.745507	0.455966	0.535431
ENSTBEG00000007738	26.3159	0.457566	0.61396	0.74527	0.456108	0.535431
ENSTBEG00000010226	0.750321	-1.86657	2.50744	-0.744413	0.456627	NA
ENSTBEG00000013137	0.750321	-1.86657	2.50744	-0.744413	0.456627	NA
ENSTBEG00000006894	0.755818	-1.83715	2.50294	-0.733994	0.462953	NA
ENSTBEG00000016674	0.755818	-1.83715	2.50294	-0.733994	0.462953	NA
ENSTBEG00000015787	5.73089	-0.960404	1.31071	-0.732734	0.463721	0.538514
ENSTBEG00000003572	1.43425	-1.42373	1.9793	-0.719307	0.471952	NA
ENSTBEG00000015564	1.59636	-1.21671	1.72578	-0.705019	0.480799	NA
ENSTBEG00000009051	0.845676	-1.8474	2.64528	-0.698377	0.484941	NA
ENSTBEG00000013214	0.77361	-1.73423	2.48921	-0.696698	0.485992	NA
ENSTBEG00000008567	1.19388	-1.3471	1.94018	-0.69432	0.487482	NA
ENSTBEG00000002210	1.03727	-1.64243	2.4224	-0.678021	0.497759	NA
ENSTBEG00000016670	2.51769	-0.911938	1.35094	-0.675038	0.499652	0.574068
ENSTBEG00000014952	0.611167	1.80878	2.72112	0.664719	0.50623	NA
ENSTBEG00000021344	27.2076	-0.422856	0.641795	-0.658864	0.509983	0.57977
ENSTBEG00000014584	1.43596	-1.28424	1.97555	-0.650068	0.515648	NA
ENSTBEG00000017153	1.349	-1.46602	2.25966	-0.648777	0.516483	NA
ENSTBEG00000004823	0.671118	1.94816	3.02205	0.644648	0.519156	NA
ENSTBEG00000002666	1.44655	-1.3788	2.14829	-0.641813	0.520995	NA
ENSTBEG00000005066	1.44655	-1.3788	2.14829	-0.641813	0.520995	NA
ENSTBEG00000017030	8.5384	0.668155	1.04608	0.638725	0.523002	0.588377
ENSTBEG00000004876	0.64913	1.90388	3.05101	0.624016	0.532617	NA
ENSTBEG00000005538	0.851173	-1.81196	2.91403	-0.621805	0.53407	NA
ENSTBEG00000002293	1.5542	-1.34893	2.17138	-0.621233	0.534446	NA
ENSTBEG00000011082	1.21167	-1.28033	2.10745	-0.607523	0.543504	NA
ENSTBEG00000001514	8.23694	-0.542613	0.902658	-0.601128	0.547755	0.609871
ENSTBEG00000001005	6.36626	-0.880906	1.5199	-0.579581	0.562197	0.619564
ENSTBEG00000008062	1.42805	-1.16706	2.01433	-0.579377	0.562335	NA
ENSTBEG00000002649	0.917921	-1.33988	2.33293	-0.57433	0.565744	NA
ENSTBEG00000014678	1.16107	1.28072	2.23006	0.574297	0.565767	NA
ENSTBEG00000016796	0.701544	-1.5919	2.78882	-0.570815	0.568125	NA
ENSTBEG00000003389	0.598872	1.78202	3.14368	0.566858	0.570811	NA
ENSTBEG00000008708	1.5205	-1.00471	1.78152	-0.563959	0.572782	NA
ENSTBEG00000000101	3.27523	-0.842283	1.49972	-0.561628	0.57437	0.626585
ENSTBEG00000011514	0.515633	1.56558	2.88504	0.542653	0.587369	NA
ENSTBEG00000009098	0.87684	-1.54664	2.86197	-0.540409	0.588915	NA
ENSTBEG00000011675	0.87684	-1.54664	2.86197	-0.540409	0.588915	NA
ENSTBEG00000012778	0.696048	-1.60796	3.0967	-0.51925	0.603587	NA
ENSTBEG00000006418	2.7734	-0.827428	1.59483	-0.518817	0.603888	0.652199
ENSTBEG00000005056	0.425586	-1.88538	3.6491	-0.516668	0.605388	NA
ENSTBEG00000007436	0.425586	-1.88538	3.6491	-0.516668	0.605388	NA
ENSTBEG00000007836	0.425586	-1.88538	3.6491	-0.516668	0.605388	NA
ENSTBEG00000008393	0.425586	-1.88538	3.6491	-0.516668	0.605388	NA
ENSTBEG00000011600	0.425586	-1.88538	3.6491	-0.516668	0.605388	NA
ENSTBEG00000014617	0.425586	-1.88538	3.6491	-0.516668	0.605388	NA
ENSTBEG00000017549	0.425586	-1.88538	3.6491	-0.516668	0.605388	NA
ENSTBEG00000003132	1.85949	-0.820726	1.58901	-0.516502	0.605504	NA
ENSTBEG00000021342	0.556714	1.66997	3.23619	0.516028	0.605835	NA
ENSTBEG00000001741	0.42009	-1.88537	3.66557	-0.514347	0.607009	NA
ENSTBEG00000003418	0.42009	-1.88537	3.66557	-0.514347	0.607009	NA
ENSTBEG00000006297	0.42009	-1.88537	3.66557	-0.514347	0.607009	NA
ENSTBEG00000007508	0.42009	-1.88537	3.66557	-0.514347	0.607009	NA
ENSTBEG00000011824	0.42009	-1.88537	3.66557	-0.514347	0.607009	NA
ENSTBEG00000013406	0.42009	-1.88537	3.66557	-0.514347	0.607009	NA
ENSTBEG00000015973	0.42009	-1.88537	3.66557	-0.514347	0.607009	NA
ENSTBEG00000003898	0.402298	-1.88537	3.72122	-0.506655	0.612397	NA
ENSTBEG00000004293	0.402298	-1.88537	3.72122	-0.506655	0.612397	NA
ENSTBEG00000010635	0.402298	-1.88537	3.72122	-0.506655	0.612397	NA
ENSTBEG00000016272	0.402298	-1.88537	3.72122	-0.506655	0.612397	NA
ENSTBEG00000016889	0.402298	-1.88537	3.72122	-0.506655	0.612397	NA
ENSTBEG00000007601	0.541301	1.64648	3.25916	0.505184	0.613429	NA
ENSTBEG00000000448	0.353521	-1.88537	3.89523	-0.48402	0.628371	NA
ENSTBEG00000002194	0.353521	-1.88537	3.89523	-0.48402	0.628371	NA
ENSTBEG00000002254	0.353521	-1.88537	3.89523	-0.48402	0.628371	NA
ENSTBEG00000002727	0.353521	-1.88537	3.89523	-0.48402	0.628371	NA
ENSTBEG00000004063	0.353521	-1.88537	3.89523	-0.48402	0.628371	NA
ENSTBEG00000006992	0.353521	-1.88537	3.89523	-0.48402	0.628371	NA
ENSTBEG00000007938	0.353521	-1.88537	3.89523	-0.48402	0.628371	NA
ENSTBEG00000008829	0.353521	-1.88537	3.89523	-0.48402	0.628371	NA
ENSTBEG00000009306	0.353521	-1.88537	3.89523	-0.48402	0.628371	NA
ENSTBEG00000014592	0.353521	-1.88537	3.89523	-0.48402	0.628371	NA
ENSTBEG00000015520	0.353521	-1.88537	3.89523	-0.48402	0.628371	NA
ENSTBEG00000011531	0.474553	1.45638	3.02557	0.481359	0.630261	NA
ENSTBEG00000015578	0.474553	1.45638	3.02557	0.481359	0.630261	NA
ENSTBEG00000000674	0.348024	-1.88537	3.91714	-0.481312	0.630295	NA
ENSTBEG00000003033	0.348024	-1.88537	3.91714	-0.481312	0.630295	NA
ENSTBEG00000003628	0.348024	-1.88537	3.91714	-0.481312	0.630295	NA
ENSTBEG00000005775	0.348024	-1.88537	3.91714	-0.481312	0.630295	NA
ENSTBEG00000006258	0.348024	-1.88537	3.91714	-0.481312	0.630295	NA
ENSTBEG00000007327	0.348024	-1.88537	3.91714	-0.481312	0.630295	NA
ENSTBEG00000010318	0.348024	-1.88537	3.91714	-0.481312	0.630295	NA
ENSTBEG00000013312	0.348024	-1.88537	3.91714	-0.481312	0.630295	NA
ENSTBEG00000014549	0.348024	-1.88537	3.91714	-0.481312	0.630295	NA
ENSTBEG00000015824	0.348024	-1.88537	3.91714	-0.481312	0.630295	NA
ENSTBEG00000016513	0.348024	-1.88537	3.91714	-0.481312	0.630295	NA
ENSTBEG00000013910	0.523509	1.60125	3.34201	0.479127	0.631848	NA
ENSTBEG00000015327	0.523509	1.60125	3.34201	0.479127	0.631848	NA
ENSTBEG00000007675	0.330232	-1.88537	3.99187	-0.472302	0.636711	NA
ENSTBEG00000008527	0.330232	-1.88537	3.99187	-0.472302	0.636711	NA
ENSTBEG00000011183	0.330232	-1.88537	3.99187	-0.472302	0.636711	NA
ENSTBEG00000014866	0.77379	-1.10718	2.44332	-0.453144	0.650445	NA
ENSTBEG00000005620	1.64809	0.794095	1.7662	0.449607	0.652994	NA
ENSTBEG00000012734	0.750501	-1.2002	2.68432	-0.447117	0.654791	NA
ENSTBEG00000015808	16.4002	-0.32629	0.731243	-0.446213	0.655444	0.691891
ENSTBEG00000010152	5.10165	0.46124	1.03621	0.445124	0.65623	0.691891
ENSTBEG00000012917	1.59965	-0.951507	2.16037	-0.440437	0.65962	NA
ENSTBEG00000009494	26.6977	-0.292841	0.665387	-0.440107	0.659859	0.691891
ENSTBEG00000002568	0.437891	1.32787	3.11754	0.425936	0.670154	NA
ENSTBEG00000008665	0.437891	1.32787	3.11754	0.425936	0.670154	NA
ENSTBEG00000011329	0.437891	1.32787	3.11754	0.425936	0.670154	NA
ENSTBEG00000009445	0.732709	-1.28426	3.02595	-0.424415	0.671263	NA
ENSTBEG00000006876	0.768293	-1.11722	2.67178	-0.418158	0.675832	NA
ENSTBEG00000014840	0.973894	-0.85117	2.10741	-0.403893	0.686291	NA
ENSTBEG00000000740	0.46118	1.39876	3.46506	0.403675	0.686452	NA
ENSTBEG00000000307	0.894822	0.921966	2.28891	0.402797	0.687098	NA
ENSTBEG00000015335	0.454382	1.37811	3.51925	0.391592	0.69536	NA
ENSTBEG00000000543	0.935893	-0.80409	2.12802	-0.377858	0.705536	NA
ENSTBEG00000000194	5.29959	-0.396703	1.05559	-0.375811	0.707057	0.734252
ENSTBEG00000003731	0.431093	1.30695	3.54123	0.369066	0.712079	NA
ENSTBEG00000017749	0.512544	-1.18193	3.42127	-0.345464	0.729745	NA
ENSTBEG00000013237	1.08024	-0.853383	2.47308	-0.345069	0.730042	NA
ENSTBEG00000011379	0.786085	-1.0211	2.97742	-0.342947	0.731639	NA
ENSTBEG00000009201	0.492335	-1.04733	3.10452	-0.337356	0.735848	NA
ENSTBEG00000005340	0.474543	-1.18433	3.51196	-0.337227	0.735946	NA
ENSTBEG00000015133	1.29509	-0.674674	2.0146	-0.334892	0.737707	NA
ENSTBEG00000007501	0.39681	1.1964	3.63977	0.328703	0.74238	NA
ENSTBEG00000013165	0.497832	-1.01209	3.09506	-0.327003	0.743666	NA
ENSTBEG00000017525	0.497832	-1.01209	3.09506	-0.327003	0.743666	NA
ENSTBEG00000015966	1.67729	-0.611841	1.88039	-0.325379	0.744894	NA
ENSTBEG00000013188	0.802575	-0.949561	2.96368	-0.3204	0.748665	NA
ENSTBEG00000005752	0.402477	-1.18917	3.71859	-0.319789	0.749128	NA
ENSTBEG00000005287	1.02025	-0.869488	2.75888	-0.31516	0.75264	NA
ENSTBEG00000016563	1.31288	-0.633926	2.01297	-0.314921	0.752822	NA
ENSTBEG00000007909	0.425766	-1.01232	3.24984	-0.311497	0.755423	NA
ENSTBEG00000011877	0.425766	-1.01232	3.24984	-0.311497	0.755423	NA
ENSTBEG00000015001	0.425766	-1.01232	3.24984	-0.311497	0.755423	NA
ENSTBEG00000009904	0.888247	0.889896	2.9291	0.303812	0.761271	NA
ENSTBEG00000005248	0.353351	1.01653	3.35636	0.302865	0.761993	NA
ENSTBEG00000011563	0.353351	1.01653	3.35636	0.302865	0.761993	NA
ENSTBEG00000013898	1.64478	-0.567097	1.87681	-0.302159	0.762531	NA
ENSTBEG00000007357	1.51299	-0.537293	1.77874	-0.302063	0.762604	NA
ENSTBEG00000010693	3.07931	0.479269	1.58967	0.301491	0.76304	0.784842
ENSTBEG00000001955	0.553625	-0.895972	3.00095	-0.298563	0.765274	NA
ENSTBEG00000003196	0.347854	0.996367	3.3728	0.295412	0.767679	NA
ENSTBEG00000011041	0.347854	0.996367	3.3728	0.295412	0.767679	NA
ENSTBEG00000015040	0.347854	0.996367	3.3728	0.295412	0.767679	NA
ENSTBEG00000005167	0.37664	1.10416	3.75996	0.293661	0.769017	NA
ENSTBEG00000013535	0.37664	1.10416	3.75996	0.293661	0.769017	NA
ENSTBEG00000014259	0.37664	1.10416	3.75996	0.293661	0.769017	NA
ENSTBEG00000008631	0.371143	1.08443	3.75174	0.289046	0.772546	NA
ENSTBEG00000016061	0.869324	-0.66486	2.33667	-0.284533	0.776002	NA
ENSTBEG00000014386	1.50307	-0.517309	1.82069	-0.284128	0.776312	NA
ENSTBEG00000015273	0.382136	1.12488	3.96659	0.283589	0.776725	NA
ENSTBEG00000015368	0.382136	1.12488	3.96659	0.283589	0.776725	NA
ENSTBEG00000007421	0.882347	0.716089	2.54425	0.281453	0.778363	NA
ENSTBEG00000002228	0.365646	1.0647	3.79744	0.280372	0.779192	NA
ENSTBEG00000009255	0.443558	-0.892217	3.21242	-0.27774	0.781212	NA
ENSTBEG00000012381	0.443558	-0.892217	3.21242	-0.27774	0.781212	NA
ENSTBEG00000006948	0.548128	-0.925389	3.35404	-0.275903	0.782623	NA
ENSTBEG00000013713	0.548128	-0.925389	3.35404	-0.275903	0.782623	NA
ENSTBEG00000017442	0.548128	-0.925389	3.35404	-0.275903	0.782623	NA
ENSTBEG00000009695	0.358848	1.03845	3.82147	0.27174	0.785822	NA
ENSTBEG00000012978	0.330062	0.927342	3.42899	0.270442	0.786821	NA
ENSTBEG00000006849	0.361226	1.06915	3.96892	0.26938	0.787637	NA
ENSTBEG00000000715	0.510127	-0.924687	3.43838	-0.268931	0.787983	NA
ENSTBEG00000017210	0.510127	-0.924687	3.43838	-0.268931	0.787983	NA
ENSTBEG00000011094	0.889184	0.615013	2.3019	0.267176	0.789333	NA
ENSTBEG00000003486	0.360149	1.04499	3.96996	0.263224	0.792378	NA
ENSTBEG00000015089	2.41281	0.404368	1.56188	0.258898	0.795714	0.810728
ENSTBEG00000006218	0.438061	-0.923352	3.62035	-0.255045	0.798689	NA
ENSTBEG00000002831	0.342357	0.976115	3.88321	0.251368	0.80153	NA
ENSTBEG00000008658	0.342357	0.976115	3.88321	0.251368	0.80153	NA
ENSTBEG00000007515	0.52112	-0.854247	3.41659	-0.250029	0.802565	NA
ENSTBEG00000012942	1.01363	-0.507985	2.0502	-0.247774	0.804309	NA
ENSTBEG00000004021	0.335559	0.948234	3.88372	0.244156	0.80711	NA
ENSTBEG00000014340	0.335559	0.948234	3.88372	0.244156	0.80711	NA
ENSTBEG00000014539	0.335559	0.948234	3.88372	0.244156	0.80711	NA
ENSTBEG00000009763	0.449055	-0.85143	3.59302	-0.236967	0.812682	NA
ENSTBEG00000014347	0.881619	-0.604118	2.57262	-0.234826	0.814344	NA
ENSTBEG00000012123	1.02593	-0.473482	2.0745	-0.228239	0.819461	NA
ENSTBEG00000000123	0.0722453	-0.923584	4.08047	-0.226342	0.820935	NA
ENSTBEG00000000165	0.0955341	-0.923584	4.08047	-0.226342	0.820935	NA
ENSTBEG00000000386	0.0900373	-0.923584	4.08047	-0.226342	0.820935	NA
ENSTBEG00000000652	0.0900373	-0.923584	4.08047	-0.226342	0.820935	NA
ENSTBEG00000000661	0.0722453	-0.923584	4.08047	-0.226342	0.820935	NA
ENSTBEG00000000710	0.0722453	-0.923584	4.08047	-0.226342	0.820935	NA
ENSTBEG00000000753	0.0722453	-0.923584	4.08047	-0.226342	0.820935	NA
ENSTBEG00000000978	0.0955341	-0.923584	4.08047	-0.226342	0.820935	NA
ENSTBEG00000001046	0.0955341	-0.923584	4.08047	-0.226342	0.820935	NA
ENSTBEG00000001081	0.0955341	-0.923584	4.08047	-0.226342	0.820935	NA
ENSTBEG00000001117	0.0955341	-0.923584	4.08047	-0.226342	0.820935	NA
ENSTBEG00000001173	0.0900373	-0.923584	4.08047	-0.226342	0.820935	NA
ENSTBEG00000001294	0.0900373	-0.923584	4.08047	-0.226342	0.820935	NA
ENSTBEG00000001362	0.0900373	-0.923584	4.08047	-0.226342	0.820935	NA
ENSTBEG00000001380	0.0722453	-0.923584	4.08047	-0.226342	0.820935	NA
ENSTBEG00000001537	0.0722453	-0.923584	4.08047	-0.226342	0.820935	NA
ENSTBEG00000001575	0.0900373	-0.923584	4.08047	-0.226342	0.820935	NA
ENSTBEG00000001652	0.0900373	-0.923584	4.08047	-0.226342	0.820935	NA
ENSTBEG00000001655	0.0900373	-0.923584	4.08047	-0.226342	0.820935	NA
ENSTBEG00000001679	0.0722453	-0.923584	4.08047	-0.226342	0.820935	NA
ENSTBEG00000001683	0.0955341	-0.923584	4.08047	-0.226342	0.820935	NA
ENSTBEG00000001726	0.0900373	-0.923584	4.08047	-0.226342	0.820935	NA
ENSTBEG00000001872	0.0722453	-0.923584	4.08047	-0.226342	0.820935	NA
ENSTBEG00000001936	0.0722453	-0.923584	4.08047	-0.226342	0.820935	NA
ENSTBEG00000001947	0.0955341	-0.923584	4.08047	-0.226342	0.820935	NA
ENSTBEG00000002139	0.0900373	-0.923584	4.08047	-0.226342	0.820935	NA
ENSTBEG00000002277	0.0722453	-0.923584	4.08047	-0.226342	0.820935	NA
ENSTBEG00000002327	0.0722453	-0.923584	4.08047	-0.226342	0.820935	NA
ENSTBEG00000002350	0.0955341	-0.923584	4.08047	-0.226342	0.820935	NA
ENSTBEG00000002406	0.0900373	-0.923584	4.08047	-0.226342	0.820935	NA
ENSTBEG00000002446	0.0722453	-0.923584	4.08047	-0.226342	0.820935	NA
ENSTBEG00000002670	0.0955341	-0.923584	4.08047	-0.226342	0.820935	NA
ENSTBEG00000002873	0.0955341	-0.923584	4.08047	-0.226342	0.820935	NA
ENSTBEG00000002919	0.0722453	-0.923584	4.08047	-0.226342	0.820935	NA
ENSTBEG00000002947	0.0955341	-0.923584	4.08047	-0.226342	0.820935	NA
ENSTBEG00000002960	0.0722453	-0.923584	4.08047	-0.226342	0.820935	NA
ENSTBEG00000003064	0.0900373	-0.923584	4.08047	-0.226342	0.820935	NA
ENSTBEG00000003191	0.0722453	-0.923584	4.08047	-0.226342	0.820935	NA
ENSTBEG00000003243	0.0900373	-0.923584	4.08047	-0.226342	0.820935	NA
ENSTBEG00000003297	0.0955341	-0.923584	4.08047	-0.226342	0.820935	NA
ENSTBEG00000003377	0.0900373	-0.923584	4.08047	-0.226342	0.820935	NA
ENSTBEG00000003396	0.0722453	-0.923584	4.08047	-0.226342	0.820935	NA
ENSTBEG00000003423	0.0900373	-0.923584	4.08047	-0.226342	0.820935	NA
ENSTBEG00000003467	0.0955341	-0.923584	4.08047	-0.226342	0.820935	NA
ENSTBEG00000003600	0.0900373	-0.923584	4.08047	-0.226342	0.820935	NA
ENSTBEG00000003658	0.0955341	-0.923584	4.08047	-0.226342	0.820935	NA
ENSTBEG00000003818	0.0722453	-0.923584	4.08047	-0.226342	0.820935	NA
ENSTBEG00000003826	0.0900373	-0.923584	4.08047	-0.226342	0.820935	NA
ENSTBEG00000003828	0.0955341	-0.923584	4.08047	-0.226342	0.820935	NA
ENSTBEG00000003831	0.0722453	-0.923584	4.08047	-0.226342	0.820935	NA
ENSTBEG00000003941	0.0722453	-0.923584	4.08047	-0.226342	0.820935	NA
ENSTBEG00000003946	0.0722453	-0.923584	4.08047	-0.226342	0.820935	NA
ENSTBEG00000004219	0.0900373	-0.923584	4.08047	-0.226342	0.820935	NA
ENSTBEG00000004322	0.0955341	-0.923584	4.08047	-0.226342	0.820935	NA
ENSTBEG00000004387	0.0955341	-0.923584	4.08047	-0.226342	0.820935	NA
ENSTBEG00000004444	0.0955341	-0.923584	4.08047	-0.226342	0.820935	NA
ENSTBEG00000004450	0.0955341	-0.923584	4.08047	-0.226342	0.820935	NA
ENSTBEG00000004453	0.0955341	-0.923584	4.08047	-0.226342	0.820935	NA
ENSTBEG00000004654	0.0900373	-0.923584	4.08047	-0.226342	0.820935	NA
ENSTBEG00000004742	0.0955341	-0.923584	4.08047	-0.226342	0.820935	NA
ENSTBEG00000004776	0.0722453	-0.923584	4.08047	-0.226342	0.820935	NA
ENSTBEG00000004822	0.0955341	-0.923584	4.08047	-0.226342	0.820935	NA
ENSTBEG00000004958	0.0900373	-0.923584	4.08047	-0.226342	0.820935	NA
ENSTBEG00000004990	0.0900373	-0.923584	4.08047	-0.226342	0.820935	NA
ENSTBEG00000004996	0.0955341	-0.923584	4.08047	-0.226342	0.820935	NA
ENSTBEG00000005045	0.0900373	-0.923584	4.08047	-0.226342	0.820935	NA
ENSTBEG00000005093	0.0955341	-0.923584	4.08047	-0.226342	0.820935	NA
ENSTBEG00000005121	0.0900373	-0.923584	4.08047	-0.226342	0.820935	NA
ENSTBEG00000005260	0.0722453	-0.923584	4.08047	-0.226342	0.820935	NA
ENSTBEG00000005283	0.0722453	-0.923584	4.08047	-0.226342	0.820935	NA
ENSTBEG00000005360	0.0955341	-0.923584	4.08047	-0.226342	0.820935	NA
ENSTBEG00000005362	0.0722453	-0.923584	4.08047	-0.226342	0.820935	NA
ENSTBEG00000005436	0.0722453	-0.923584	4.08047	-0.226342	0.820935	NA
ENSTBEG00000005491	0.0722453	-0.923584	4.08047	-0.226342	0.820935	NA
ENSTBEG00000005525	0.0900373	-0.923584	4.08047	-0.226342	0.820935	NA
ENSTBEG00000005622	0.0955341	-0.923584	4.08047	-0.226342	0.820935	NA
ENSTBEG00000005681	0.0722453	-0.923584	4.08047	-0.226342	0.820935	NA
ENSTBEG00000005729	0.0955341	-0.923584	4.08047	-0.226342	0.820935	NA
ENSTBEG00000005747	0.0722453	-0.923584	4.08047	-0.226342	0.820935	NA
ENSTBEG00000005766	0.0900373	-0.923584	4.08047	-0.226342	0.820935	NA
ENSTBEG00000005826	0.0722453	-0.923584	4.08047	-0.226342	0.820935	NA
ENSTBEG00000005936	0.0722453	-0.923584	4.08047	-0.226342	0.820935	NA
ENSTBEG00000006075	0.0900373	-0.923584	4.08047	-0.226342	0.820935	NA
ENSTBEG00000006194	0.0722453	-0.923584	4.08047	-0.226342	0.820935	NA
ENSTBEG00000006386	0.0722453	-0.923584	4.08047	-0.226342	0.820935	NA
ENSTBEG00000006712	0.0955341	-0.923584	4.08047	-0.226342	0.820935	NA
ENSTBEG00000006776	0.0900373	-0.923584	4.08047	-0.226342	0.820935	NA
ENSTBEG00000006791	0.0900373	-0.923584	4.08047	-0.226342	0.820935	NA
ENSTBEG00000006986	0.0722453	-0.923584	4.08047	-0.226342	0.820935	NA
ENSTBEG00000007040	0.0900373	-0.923584	4.08047	-0.226342	0.820935	NA
ENSTBEG00000007043	0.0900373	-0.923584	4.08047	-0.226342	0.820935	NA
ENSTBEG00000007126	0.0955341	-0.923584	4.08047	-0.226342	0.820935	NA
ENSTBEG00000007242	0.0955341	-0.923584	4.08047	-0.226342	0.820935	NA
ENSTBEG00000007258	0.0900373	-0.923584	4.08047	-0.226342	0.820935	NA
ENSTBEG00000007378	0.0900373	-0.923584	4.08047	-0.226342	0.820935	NA
ENSTBEG00000007405	0.0900373	-0.923584	4.08047	-0.226342	0.820935	NA
ENSTBEG00000007417	0.0900373	-0.923584	4.08047	-0.226342	0.820935	NA
ENSTBEG00000007552	0.0722453	-0.923584	4.08047	-0.226342	0.820935	NA
ENSTBEG00000007790	0.0955341	-0.923584	4.08047	-0.226342	0.820935	NA
ENSTBEG00000007876	0.0900373	-0.923584	4.08047	-0.226342	0.820935	NA
ENSTBEG00000008026	0.0955341	-0.923584	4.08047	-0.226342	0.820935	NA
ENSTBEG00000008094	0.0955341	-0.923584	4.08047	-0.226342	0.820935	NA
ENSTBEG00000008128	0.0955341	-0.923584	4.08047	-0.226342	0.820935	NA
ENSTBEG00000008156	0.0722453	-0.923584	4.08047	-0.226342	0.820935	NA
ENSTBEG00000008232	0.0900373	-0.923584	4.08047	-0.226342	0.820935	NA
ENSTBEG00000008387	0.0900373	-0.923584	4.08047	-0.226342	0.820935	NA
ENSTBEG00000008475	0.0900373	-0.923584	4.08047	-0.226342	0.820935	NA
ENSTBEG00000008499	0.0955341	-0.923584	4.08047	-0.226342	0.820935	NA
ENSTBEG00000008530	0.0722453	-0.923584	4.08047	-0.226342	0.820935	NA
ENSTBEG00000008599	0.0900373	-0.923584	4.08047	-0.226342	0.820935	NA
ENSTBEG00000008613	0.0722453	-0.923584	4.08047	-0.226342	0.820935	NA
ENSTBEG00000008641	0.0955341	-0.923584	4.08047	-0.226342	0.820935	NA
ENSTBEG00000008785	0.0900373	-0.923584	4.08047	-0.226342	0.820935	NA
ENSTBEG00000008918	0.0900373	-0.923584	4.08047	-0.226342	0.820935	NA
ENSTBEG00000008928	0.0955341	-0.923584	4.08047	-0.226342	0.820935	NA
ENSTBEG00000008940	0.0955341	-0.923584	4.08047	-0.226342	0.820935	NA
ENSTBEG00000008954	0.0955341	-0.923584	4.08047	-0.226342	0.820935	NA
ENSTBEG00000009084	0.0955341	-0.923584	4.08047	-0.226342	0.820935	NA
ENSTBEG00000009121	0.0955341	-0.923584	4.08047	-0.226342	0.820935	NA
ENSTBEG00000009139	0.0722453	-0.923584	4.08047	-0.226342	0.820935	NA
ENSTBEG00000009152	0.0900373	-0.923584	4.08047	-0.226342	0.820935	NA
ENSTBEG00000009158	0.0955341	-0.923584	4.08047	-0.226342	0.820935	NA
ENSTBEG00000009231	0.0955341	-0.923584	4.08047	-0.226342	0.820935	NA
ENSTBEG00000009294	0.0722453	-0.923584	4.08047	-0.226342	0.820935	NA
ENSTBEG00000009318	0.0900373	-0.923584	4.08047	-0.226342	0.820935	NA
ENSTBEG00000009332	0.0722453	-0.923584	4.08047	-0.226342	0.820935	NA
ENSTBEG00000009419	0.0900373	-0.923584	4.08047	-0.226342	0.820935	NA
ENSTBEG00000009423	0.0722453	-0.923584	4.08047	-0.226342	0.820935	NA
ENSTBEG00000009425	0.0955341	-0.923584	4.08047	-0.226342	0.820935	NA
ENSTBEG00000009497	0.0955341	-0.923584	4.08047	-0.226342	0.820935	NA
ENSTBEG00000009629	0.0722453	-0.923584	4.08047	-0.226342	0.820935	NA
ENSTBEG00000009824	0.0722453	-0.923584	4.08047	-0.226342	0.820935	NA
ENSTBEG00000009825	0.0955341	-0.923584	4.08047	-0.226342	0.820935	NA
ENSTBEG00000009956	0.0955341	-0.923584	4.08047	-0.226342	0.820935	NA
ENSTBEG00000009988	0.0955341	-0.923584	4.08047	-0.226342	0.820935	NA
ENSTBEG00000010053	0.0955341	-0.923584	4.08047	-0.226342	0.820935	NA
ENSTBEG00000010076	0.0955341	-0.923584	4.08047	-0.226342	0.820935	NA
ENSTBEG00000010158	0.0900373	-0.923584	4.08047	-0.226342	0.820935	NA
ENSTBEG00000010191	0.0955341	-0.923584	4.08047	-0.226342	0.820935	NA
ENSTBEG00000010229	0.0955341	-0.923584	4.08047	-0.226342	0.820935	NA
ENSTBEG00000010288	0.0900373	-0.923584	4.08047	-0.226342	0.820935	NA
ENSTBEG00000010341	0.0722453	-0.923584	4.08047	-0.226342	0.820935	NA
ENSTBEG00000010351	0.0955341	-0.923584	4.08047	-0.226342	0.820935	NA
ENSTBEG00000010419	0.0955341	-0.923584	4.08047	-0.226342	0.820935	NA
ENSTBEG00000010484	0.0955341	-0.923584	4.08047	-0.226342	0.820935	NA
ENSTBEG00000010529	0.0955341	-0.923584	4.08047	-0.226342	0.820935	NA
ENSTBEG00000010602	0.0722453	-0.923584	4.08047	-0.226342	0.820935	NA
ENSTBEG00000010676	0.0722453	-0.923584	4.08047	-0.226342	0.820935	NA
ENSTBEG00000010714	0.0900373	-0.923584	4.08047	-0.226342	0.820935	NA
ENSTBEG00000010727	0.0900373	-0.923584	4.08047	-0.226342	0.820935	NA
ENSTBEG00000010732	0.0900373	-0.923584	4.08047	-0.226342	0.820935	NA
ENSTBEG00000010759	0.0722453	-0.923584	4.08047	-0.226342	0.820935	NA
ENSTBEG00000010813	0.0955341	-0.923584	4.08047	-0.226342	0.820935	NA
ENSTBEG00000010870	0.0900373	-0.923584	4.08047	-0.226342	0.820935	NA
ENSTBEG00000010955	0.0900373	-0.923584	4.08047	-0.226342	0.820935	NA
ENSTBEG00000010994	0.0722453	-0.923584	4.08047	-0.226342	0.820935	NA
ENSTBEG00000011026	0.0900373	-0.923584	4.08047	-0.226342	0.820935	NA
ENSTBEG00000011166	0.0722453	-0.923584	4.08047	-0.226342	0.820935	NA
ENSTBEG00000011170	0.0955341	-0.923584	4.08047	-0.226342	0.820935	NA
ENSTBEG00000011182	0.0900373	-0.923584	4.08047	-0.226342	0.820935	NA
ENSTBEG00000011240	0.0900373	-0.923584	4.08047	-0.226342	0.820935	NA
ENSTBEG00000011490	0.0722453	-0.923584	4.08047	-0.226342	0.820935	NA
ENSTBEG00000011528	0.0900373	-0.923584	4.08047	-0.226342	0.820935	NA
ENSTBEG00000011611	0.0955341	-0.923584	4.08047	-0.226342	0.820935	NA
ENSTBEG00000011612	0.0900373	-0.923584	4.08047	-0.226342	0.820935	NA
ENSTBEG00000011791	0.0900373	-0.923584	4.08047	-0.226342	0.820935	NA
ENSTBEG00000011832	0.0900373	-0.923584	4.08047	-0.226342	0.820935	NA
ENSTBEG00000011903	0.0955341	-0.923584	4.08047	-0.226342	0.820935	NA
ENSTBEG00000012020	0.0955341	-0.923584	4.08047	-0.226342	0.820935	NA
ENSTBEG00000012047	0.0955341	-0.923584	4.08047	-0.226342	0.820935	NA
ENSTBEG00000012092	0.0955341	-0.923584	4.08047	-0.226342	0.820935	NA
ENSTBEG00000012098	0.0900373	-0.923584	4.08047	-0.226342	0.820935	NA
ENSTBEG00000012099	0.0900373	-0.923584	4.08047	-0.226342	0.820935	NA
ENSTBEG00000012239	0.0722453	-0.923584	4.08047	-0.226342	0.820935	NA
ENSTBEG00000012282	0.0955341	-0.923584	4.08047	-0.226342	0.820935	NA
ENSTBEG00000012345	0.0722453	-0.923584	4.08047	-0.226342	0.820935	NA
ENSTBEG00000012419	0.0900373	-0.923584	4.08047	-0.226342	0.820935	NA
ENSTBEG00000012465	0.0955341	-0.923584	4.08047	-0.226342	0.820935	NA
ENSTBEG00000012470	0.0722453	-0.923584	4.08047	-0.226342	0.820935	NA
ENSTBEG00000012586	0.0955341	-0.923584	4.08047	-0.226342	0.820935	NA
ENSTBEG00000012588	0.0900373	-0.923584	4.08047	-0.226342	0.820935	NA
ENSTBEG00000012710	0.0955341	-0.923584	4.08047	-0.226342	0.820935	NA
ENSTBEG00000012763	0.0955341	-0.923584	4.08047	-0.226342	0.820935	NA
ENSTBEG00000012784	0.0955341	-0.923584	4.08047	-0.226342	0.820935	NA
ENSTBEG00000012893	0.0955341	-0.923584	4.08047	-0.226342	0.820935	NA
ENSTBEG00000012954	0.0900373	-0.923584	4.08047	-0.226342	0.820935	NA
ENSTBEG00000013008	0.0955341	-0.923584	4.08047	-0.226342	0.820935	NA
ENSTBEG00000013019	0.0955341	-0.923584	4.08047	-0.226342	0.820935	NA
ENSTBEG00000013095	0.0722453	-0.923584	4.08047	-0.226342	0.820935	NA
ENSTBEG00000013108	0.0900373	-0.923584	4.08047	-0.226342	0.820935	NA
ENSTBEG00000013211	0.0955341	-0.923584	4.08047	-0.226342	0.820935	NA
ENSTBEG00000013326	0.0955341	-0.923584	4.08047	-0.226342	0.820935	NA
ENSTBEG00000013412	0.0955341	-0.923584	4.08047	-0.226342	0.820935	NA
ENSTBEG00000013497	0.0722453	-0.923584	4.08047	-0.226342	0.820935	NA
ENSTBEG00000013538	0.0900373	-0.923584	4.08047	-0.226342	0.820935	NA
ENSTBEG00000013569	0.0955341	-0.923584	4.08047	-0.226342	0.820935	NA
ENSTBEG00000013578	0.0900373	-0.923584	4.08047	-0.226342	0.820935	NA
ENSTBEG00000013750	0.0955341	-0.923584	4.08047	-0.226342	0.820935	NA
ENSTBEG00000013751	0.0955341	-0.923584	4.08047	-0.226342	0.820935	NA
ENSTBEG00000013802	0.0955341	-0.923584	4.08047	-0.226342	0.820935	NA
ENSTBEG00000013811	0.0955341	-0.923584	4.08047	-0.226342	0.820935	NA
ENSTBEG00000013834	0.0955341	-0.923584	4.08047	-0.226342	0.820935	NA
ENSTBEG00000013863	0.0722453	-0.923584	4.08047	-0.226342	0.820935	NA
ENSTBEG00000013975	0.0722453	-0.923584	4.08047	-0.226342	0.820935	NA
ENSTBEG00000014114	0.0900373	-0.923584	4.08047	-0.226342	0.820935	NA
ENSTBEG00000014261	0.0955341	-0.923584	4.08047	-0.226342	0.820935	NA
ENSTBEG00000014297	0.0722453	-0.923584	4.08047	-0.226342	0.820935	NA
ENSTBEG00000014303	0.0900373	-0.923584	4.08047	-0.226342	0.820935	NA
ENSTBEG00000014319	0.0900373	-0.923584	4.08047	-0.226342	0.820935	NA
ENSTBEG00000014415	0.0955341	-0.923584	4.08047	-0.226342	0.820935	NA
ENSTBEG00000014452	0.0722453	-0.923584	4.08047	-0.226342	0.820935	NA
ENSTBEG00000014612	0.0722453	-0.923584	4.08047	-0.226342	0.820935	NA
ENSTBEG00000014664	0.0900373	-0.923584	4.08047	-0.226342	0.820935	NA
ENSTBEG00000014766	0.0955341	-0.923584	4.08047	-0.226342	0.820935	NA
ENSTBEG00000014907	0.0722453	-0.923584	4.08047	-0.226342	0.820935	NA
ENSTBEG00000014967	0.0722453	-0.923584	4.08047	-0.226342	0.820935	NA
ENSTBEG00000015006	0.0900373	-0.923584	4.08047	-0.226342	0.820935	NA
ENSTBEG00000015107	0.0900373	-0.923584	4.08047	-0.226342	0.820935	NA
ENSTBEG00000015214	0.0900373	-0.923584	4.08047	-0.226342	0.820935	NA
ENSTBEG00000015231	0.0900373	-0.923584	4.08047	-0.226342	0.820935	NA
ENSTBEG00000015269	0.0955341	-0.923584	4.08047	-0.226342	0.820935	NA
ENSTBEG00000015306	0.0722453	-0.923584	4.08047	-0.226342	0.820935	NA
ENSTBEG00000015334	0.0955341	-0.923584	4.08047	-0.226342	0.820935	NA
ENSTBEG00000015352	0.0955341	-0.923584	4.08047	-0.226342	0.820935	NA
ENSTBEG00000015377	0.0900373	-0.923584	4.08047	-0.226342	0.820935	NA
ENSTBEG00000015437	0.0900373	-0.923584	4.08047	-0.226342	0.820935	NA
ENSTBEG00000015455	0.0955341	-0.923584	4.08047	-0.226342	0.820935	NA
ENSTBEG00000015476	0.0955341	-0.923584	4.08047	-0.226342	0.820935	NA
ENSTBEG00000015540	0.0722453	-0.923584	4.08047	-0.226342	0.820935	NA
ENSTBEG00000015551	0.0722453	-0.923584	4.08047	-0.226342	0.820935	NA
ENSTBEG00000015610	0.0722453	-0.923584	4.08047	-0.226342	0.820935	NA
ENSTBEG00000015673	0.0900373	-0.923584	4.08047	-0.226342	0.820935	NA
ENSTBEG00000015763	0.0955341	-0.923584	4.08047	-0.226342	0.820935	NA
ENSTBEG00000015766	0.0722453	-0.923584	4.08047	-0.226342	0.820935	NA
ENSTBEG00000015788	0.0722453	-0.923584	4.08047	-0.226342	0.820935	NA
ENSTBEG00000015832	0.0955341	-0.923584	4.08047	-0.226342	0.820935	NA
ENSTBEG00000015939	0.0955341	-0.923584	4.08047	-0.226342	0.820935	NA
ENSTBEG00000015959	0.0722453	-0.923584	4.08047	-0.226342	0.820935	NA
ENSTBEG00000015978	0.0900373	-0.923584	4.08047	-0.226342	0.820935	NA
ENSTBEG00000015988	0.0900373	-0.923584	4.08047	-0.226342	0.820935	NA
ENSTBEG00000016022	0.0900373	-0.923584	4.08047	-0.226342	0.820935	NA
ENSTBEG00000016143	0.0955341	-0.923584	4.08047	-0.226342	0.820935	NA
ENSTBEG00000016147	0.0900373	-0.923584	4.08047	-0.226342	0.820935	NA
ENSTBEG00000016213	0.0722453	-0.923584	4.08047	-0.226342	0.820935	NA
ENSTBEG00000016307	0.0900373	-0.923584	4.08047	-0.226342	0.820935	NA
ENSTBEG00000016492	0.0955341	-0.923584	4.08047	-0.226342	0.820935	NA
ENSTBEG00000016536	0.0955341	-0.923584	4.08047	-0.226342	0.820935	NA
ENSTBEG00000016800	0.0955341	-0.923584	4.08047	-0.226342	0.820935	NA
ENSTBEG00000016959	0.0900373	-0.923584	4.08047	-0.226342	0.820935	NA
ENSTBEG00000017056	0.0900373	-0.923584	4.08047	-0.226342	0.820935	NA
ENSTBEG00000017074	0.0955341	-0.923584	4.08047	-0.226342	0.820935	NA
ENSTBEG00000017143	0.0955341	-0.923584	4.08047	-0.226342	0.820935	NA
ENSTBEG00000017188	0.0722453	-0.923584	4.08047	-0.226342	0.820935	NA
ENSTBEG00000017451	0.0900373	-0.923584	4.08047	-0.226342	0.820935	NA
ENSTBEG00000017670	0.0955341	-0.923584	4.08047	-0.226342	0.820935	NA
ENSTBEG00000017723	0.0900373	-0.923584	4.08047	-0.226342	0.820935	NA
ENSTBEG00000017754	0.0955341	-0.923584	4.08047	-0.226342	0.820935	NA
ENSTBEG00000009586	2.40571	-0.340835	1.51026	-0.22568	0.821451	0.829128
ENSTBEG00000003068	0.306773	0.829213	3.98005	0.208342	0.834962	NA
ENSTBEG00000002705	1.0393	-0.385333	2.24522	-0.171624	0.863733	NA
ENSTBEG00000017457	0.281105	0.680988	3.98789	0.170764	0.864409	NA
ENSTBEG00000007351	0.570077	-0.483423	2.93007	-0.164987	0.868954	NA
ENSTBEG00000002289	0.275609	0.654942	3.98936	0.164172	0.869596	NA
ENSTBEG00000005808	0.275609	0.654942	3.98936	0.164172	0.869596	NA
ENSTBEG00000017336	0.275609	0.654942	3.98936	0.164172	0.869596	NA
ENSTBEG00000001755	0.270112	0.628496	3.99087	0.157484	0.874864	NA
ENSTBEG00000009064	0.270112	0.628496	3.99087	0.157484	0.874864	NA
ENSTBEG00000017334	0.270112	0.628496	3.99087	0.157484	0.874864	NA
ENSTBEG00000001131	0.822436	0.410115	2.64716	0.154926	0.87688	NA
ENSTBEG00000003867	0.959361	-0.342237	2.24252	-0.152613	0.878704	NA
ENSTBEG00000013840	0.587869	-0.398664	2.64789	-0.150559	0.880324	NA
ENSTBEG00000001316	0.257817	0.565448	3.77462	0.149803	0.88092	NA
ENSTBEG00000008316	0.257817	0.565448	3.77462	0.149803	0.88092	NA
ENSTBEG00000011910	0.257817	0.565448	3.77462	0.149803	0.88092	NA
ENSTBEG00000013553	0.257817	0.565448	3.77462	0.149803	0.88092	NA
ENSTBEG00000013604	0.257817	0.565448	3.77462	0.149803	0.88092	NA
ENSTBEG00000017108	0.257817	0.565448	3.77462	0.149803	0.88092	NA
ENSTBEG00000001589	1.40079	0.310956	2.08287	0.149292	0.881323	NA
ENSTBEG00000001475	0.263313	0.593084	3.99293	0.148534	0.881922	NA
ENSTBEG00000003327	0.263313	0.593084	3.99293	0.148534	0.881922	NA
ENSTBEG00000003046	0.25232	0.537841	3.99625	0.134586	0.892939	NA
ENSTBEG00000014575	0.25232	0.537841	3.99625	0.134586	0.892939	NA
ENSTBEG00000002275	0.240025	0.471525	4.00041	0.117869	0.906171	NA
ENSTBEG00000005095	0.234528	0.442187	4.00231	0.110483	0.912026	NA
ENSTBEG00000006308	0.234528	0.442187	4.00231	0.110483	0.912026	NA
ENSTBEG00000017029	0.234528	0.442187	4.00231	0.110483	0.912026	NA
ENSTBEG00000003435	0.605661	-0.315904	2.8886	-0.109362	0.912915	NA
ENSTBEG00000009654	0.533595	-0.314406	3.0029	-0.104701	0.916613	NA
ENSTBEG00000011711	0.533595	-0.314406	3.0029	-0.104701	0.916613	NA
ENSTBEG00000005120	2.01173	0.163079	1.69698	0.0960999	0.923441	0.923441
ENSTBEG00000008437	0.216736	0.3411	4.00914	0.0850804	0.932197	NA
ENSTBEG00000011887	0.654656	-0.26378	3.17141	-0.0831745	0.933713	NA
ENSTBEG00000001972	1.00832	-0.174617	2.19274	-0.0796343	0.936528	NA
ENSTBEG00000008953	0.642502	0.199789	2.8224	0.0707867	0.943568	NA
ENSTBEG00000001351	0.144491	-0.233809	4.05824	-0.0576135	0.954056	NA
ENSTBEG00000010637	0.144491	-0.233809	4.05824	-0.0576135	0.954056	NA
ENSTBEG00000012494	0.144491	-0.233809	4.05824	-0.0576135	0.954056	NA
ENSTBEG00000012649	0.144491	-0.233809	4.05824	-0.0576135	0.954056	NA
ENSTBEG00000017664	0.144491	-0.233809	4.05824	-0.0576135	0.954056	NA
ENSTBEG00000021319	1.78176	0.0765639	1.62735	0.0470483	0.962475	NA
ENSTBEG00000007614	0.634626	0.13376	2.85124	0.0469131	0.962583	NA
ENSTBEG00000007713	0.695698	0.0958943	2.77075	0.0346095	0.972391	NA
ENSTBEG00000002804	0.191068	0.115664	4.02618	0.028728	0.977082	NA
ENSTBEG00000003485	0.191068	0.115664	4.02618	0.028728	0.977082	NA
ENSTBEG00000005794	0.191068	0.115664	4.02618	0.028728	0.977082	NA
ENSTBEG00000005972	0.191068	0.115664	4.02618	0.028728	0.977082	NA
ENSTBEG00000007914	0.191068	0.115664	4.02618	0.028728	0.977082	NA
ENSTBEG00000009059	0.191068	0.115664	4.02618	0.028728	0.977082	NA
ENSTBEG00000009357	0.191068	0.115664	4.02618	0.028728	0.977082	NA
ENSTBEG00000011065	0.191068	0.115664	4.02618	0.028728	0.977082	NA
ENSTBEG00000011141	0.191068	0.115664	4.02618	0.028728	0.977082	NA
ENSTBEG00000012245	0.191068	0.115664	4.02618	0.028728	0.977082	NA
ENSTBEG00000017285	0.191068	0.115664	4.02618	0.028728	0.977082	NA
ENSTBEG00000015846	1.16362	-0.0612098	2.13591	-0.0286575	0.977138	NA
ENSTBEG00000014878	0.728203	0.0796073	3.07087	0.0259233	0.979318	NA
ENSTBEG00000009770	0.162283	-0.0916774	4.04429	-0.0226684	0.981915	NA
ENSTBEG00000010059	0.162283	-0.0916774	4.04429	-0.0226684	0.981915	NA
ENSTBEG00000010505	0.162283	-0.0916774	4.04429	-0.0226684	0.981915	NA
ENSTBEG00000011763	0.162283	-0.0916774	4.04429	-0.0226684	0.981915	NA
ENSTBEG00000012319	0.162283	-0.0916774	4.04429	-0.0226684	0.981915	NA
ENSTBEG00000015298	0.162283	-0.0916774	4.04429	-0.0226684	0.981915	NA
ENSTBEG00000016457	0.162283	-0.0916774	4.04429	-0.0226684	0.981915	NA
ENSTBEG00000016464	0.162283	-0.0916774	4.04429	-0.0226684	0.981915	NA
ENSTBEG00000010093	0.185571	0.0785744	4.02923	0.0195011	0.984441	NA
ENSTBEG00000010147	0.185571	0.0785744	4.02923	0.0195011	0.984441	NA
ENSTBEG00000012122	0.185571	0.0785744	4.02923	0.0195011	0.984441	NA
ENSTBEG00000012226	0.185571	0.0785744	4.02923	0.0195011	0.984441	NA
ENSTBEG00000012462	0.185571	0.0785744	4.02923	0.0195011	0.984441	NA
ENSTBEG00000013225	0.185571	0.0785744	4.02923	0.0195011	0.984441	NA
ENSTBEG00000016704	0.185571	0.0785744	4.02923	0.0195011	0.984441	NA
ENSTBEG00000003152	0.654617	-0.0520414	2.77783	-0.0187346	0.985053	NA
ENSTBEG00000013979	0.582552	-0.0528161	2.87962	-0.0183414	0.985367	NA
ENSTBEG00000001747	0.167779	-0.0512386	4.04056	-0.0126811	0.989882	NA
ENSTBEG00000002500	0.167779	-0.0512386	4.04056	-0.0126811	0.989882	NA
ENSTBEG00000002781	0.167779	-0.0512386	4.04056	-0.0126811	0.989882	NA
ENSTBEG00000005338	0.167779	-0.0512386	4.04056	-0.0126811	0.989882	NA
ENSTBEG00000007569	0.167779	-0.0512386	4.04056	-0.0126811	0.989882	NA
ENSTBEG00000007620	0.167779	-0.0512386	4.04056	-0.0126811	0.989882	NA
ENSTBEG00000009827	0.167779	-0.0512386	4.04056	-0.0126811	0.989882	NA
ENSTBEG00000010045	0.167779	-0.0512386	4.04056	-0.0126811	0.989882	NA
ENSTBEG00000011027	0.167779	-0.0512386	4.04056	-0.0126811	0.989882	NA
ENSTBEG00000013929	0.167779	-0.0512386	4.04056	-0.0126811	0.989882	NA
ENSTBEG00000017022	0.167779	-0.0512386	4.04056	-0.0126811	0.989882	NA
ENSTBEG00000000840	0.180075	0.0407569	4.03243	0.0101073	0.991936	NA
ENSTBEG00000002253	0.180075	0.0407569	4.03243	0.0101073	0.991936	NA
ENSTBEG00000003063	0.180075	0.0407569	4.03243	0.0101073	0.991936	NA
ENSTBEG00000004224	0.180075	0.0407569	4.03243	0.0101073	0.991936	NA
ENSTBEG00000004509	0.180075	0.0407569	4.03243	0.0101073	0.991936	NA
ENSTBEG00000006091	0.180075	0.0407569	4.03243	0.0101073	0.991936	NA
ENSTBEG00000006259	0.180075	0.0407569	4.03243	0.0101073	0.991936	NA
ENSTBEG00000006521	0.180075	0.0407569	4.03243	0.0101073	0.991936	NA
ENSTBEG00000006667	0.180075	0.0407569	4.03243	0.0101073	0.991936	NA
ENSTBEG00000006713	0.180075	0.0407569	4.03243	0.0101073	0.991936	NA
ENSTBEG00000006952	0.180075	0.0407569	4.03243	0.0101073	0.991936	NA
ENSTBEG00000007830	0.180075	0.0407569	4.03243	0.0101073	0.991936	NA
ENSTBEG00000008089	0.180075	0.0407569	4.03243	0.0101073	0.991936	NA
ENSTBEG00000009132	0.180075	0.0407569	4.03243	0.0101073	0.991936	NA
ENSTBEG00000010439	0.180075	0.0407569	4.03243	0.0101073	0.991936	NA
ENSTBEG00000010666	0.180075	0.0407569	4.03243	0.0101073	0.991936	NA
ENSTBEG00000010671	0.180075	0.0407569	4.03243	0.0101073	0.991936	NA
ENSTBEG00000012203	0.180075	0.0407569	4.03243	0.0101073	0.991936	NA
ENSTBEG00000012455	0.180075	0.0407569	4.03243	0.0101073	0.991936	NA
ENSTBEG00000012469	0.180075	0.0407569	4.03243	0.0101073	0.991936	NA
ENSTBEG00000012851	0.180075	0.0407569	4.03243	0.0101073	0.991936	NA
ENSTBEG00000013113	0.180075	0.0407569	4.03243	0.0101073	0.991936	NA
ENSTBEG00000013368	0.180075	0.0407569	4.03243	0.0101073	0.991936	NA
ENSTBEG00000013431	0.180075	0.0407569	4.03243	0.0101073	0.991936	NA
ENSTBEG00000013438	0.180075	0.0407569	4.03243	0.0101073	0.991936	NA
ENSTBEG00000013882	0.180075	0.0407569	4.03243	0.0101073	0.991936	NA
ENSTBEG00000014370	0.180075	0.0407569	4.03243	0.0101073	0.991936	NA
ENSTBEG00000014636	0.180075	0.0407569	4.03243	0.0101073	0.991936	NA
ENSTBEG00000015180	0.180075	0.0407569	4.03243	0.0101073	0.991936	NA
ENSTBEG00000016806	0.180075	0.0407569	4.03243	0.0101073	0.991936	NA
ENSTBEG00000000357	21.2107	4.45059	1.32846	3.3502	NA	NA
ENSTBEG00000014189	245.315	5.94917	1.01167	5.88053	NA	NA
ENSTBEG00000015080	11.6447	1.85521	1.29163	1.43634	NA	NA

## Sheet: 28 dpi
	baseMean	log2FoldChange	lfcSE	stat	pvalue	padj
ENSTBEG00000007401	3741.64	8.47944	0.945877	8.96463	3.11328e-19	6.41337e-17
ENSTBEG00000010168	2304.31	4.41812	0.883234	5.0022	5.66784e-07	5.83788e-05
ENSTBEG00000015023	206.935	3.69075	0.900287	4.09953	4.13994e-05	0.00284276
ENSTBEG00000012545	17.6389	5.95573	1.5618	3.81337	0.000137087	0.00574393
ENSTBEG00000013539	96.9616	4.895	1.29383	3.78334	0.000154739	0.00574393
ENSTBEG00000002475	31.6762	4.4543	1.18343	3.76388	0.000167299	0.00574393
ENSTBEG00000015544	20.2189	5.21732	1.42944	3.6499	0.000262342	0.00772035
ENSTBEG00000012044	30.1615	4.49552	1.25695	3.57654	0.00034817	0.00896539
ENSTBEG00000008595	70.1125	2.77674	0.876931	3.16643	0.00154324	0.0353231
ENSTBEG00000014333	11.6212	3.86758	1.26589	3.05522	0.00224892	0.0428641
ENSTBEG00000001352	122.889	2.72278	0.892733	3.04994	0.00228886	0.0428641
ENSTBEG00000016384	52.0631	2.38448	0.811779	2.93736	0.00331023	0.0550297
ENSTBEG00000003061	77.3229	2.68909	0.920144	2.92246	0.00347275	0.0550297
ENSTBEG00000006977	10.2719	3.70459	1.35486	2.73429	0.00625152	0.0878779
ENSTBEG00000015366	20.2535	3.70201	1.35951	2.72305	0.00646822	0.0878779
ENSTBEG00000005748	6.03566	4.37221	1.62389	2.69244	0.00709321	0.0878779
ENSTBEG00000006000	3.62839	4.64518	1.73002	2.68504	0.00725206	0.0878779
ENSTBEG00000017158	6.13508	4.40191	1.66	2.65176	0.00800746	0.0909978
ENSTBEG00000003474	5.92301	4.31179	1.63583	2.63584	0.00839301	0.0909978
ENSTBEG00000000569	10.1231	3.15192	1.21817	2.58742	0.00966972	0.0995982
ENSTBEG00000015997	3.15321	4.47602	1.94996	2.29544	0.0217079	0.212944
ENSTBEG00000009814	7.54722	2.78156	1.31511	2.11507	0.0344238	0.322332
ENSTBEG00000010387	2.1872	3.93457	1.88455	2.08781	0.0368151	0.329735
ENSTBEG00000015642	2.22359	3.89271	1.95289	1.99331	0.0462279	0.39679
ENSTBEG00000016632	3.13123	3.39314	1.72893	1.96256	0.0496971	0.401831
ENSTBEG00000004024	8.49783	2.4912	1.28469	1.93914	0.0524845	0.401831
ENSTBEG00000009474	3.0862	3.342	1.7248	1.93762	0.0526692	0.401831
ENSTBEG00000012149	6.03151	2.84849	1.48212	1.9219	0.0546178	0.401831
ENSTBEG00000009032	3.16917	3.32521	1.8236	1.82343	0.0682377	0.484723
ENSTBEG00000002773	6110.42	1.72464	0.971452	1.77532	0.0758446	0.510753
ENSTBEG00000005497	5.73711	2.31382	1.31349	1.76159	0.0781392	0.510753
ENSTBEG00000007069	1.80097	3.57424	2.03959	1.75243	0.0797	0.510753
ENSTBEG00000005051	15.3123	6.73461	3.90874	1.72296	0.0848953	0.510753
ENSTBEG00000013327	1.62347	3.51534	2.04257	1.72104	0.085243	0.510753
ENSTBEG00000003524	21.9422	-1.62093	0.946449	-1.71264	0.0867784	0.510753
ENSTBEG00000016207	1.51059	3.34673	2.081	1.60823	0.107785	0.611387
ENSTBEG00000011570	1.62631	3.41342	2.13467	1.59904	0.109812	0.611387
ENSTBEG00000002557	14.1179	2.01944	1.29148	1.56367	0.117895	0.639115
ENSTBEG00000011564	1.55954	3.34716	2.17404	1.5396	0.123657	0.653163
ENSTBEG00000003204	2.6091	3.12569	2.07074	1.50946	0.131182	0.675586
ENSTBEG00000005847	1.28828	3.12628	2.16132	1.44646	0.148047	0.743848
ENSTBEG00000009777	1.23433	3.05976	2.207	1.38638	0.165629	0.812373
ENSTBEG00000016884	1.17518	3.067	2.23367	1.37308	0.169729	0.81312
ENSTBEG00000006080	7875.41	-1.09085	0.820632	-1.32928	0.183756	0.860314
ENSTBEG00000008050	5.00531	-1.52822	1.17593	-1.29959	0.193743	0.886271
ENSTBEG00000009999	43	1.08612	0.846827	1.28258	0.19964	0.886271
ENSTBEG00000017645	10.9098	-1.27592	1.0005	-1.27529	0.202207	0.886271
ENSTBEG00000012541	1.82014	2.45235	1.96824	1.24596	0.21278	0.91318
ENSTBEG00000011632	7.66727	-1.32289	1.07882	-1.22624	0.220109	0.925356
ENSTBEG00000009680	5.26385	1.48838	1.28656	1.15686	0.247329	0.994669
ENSTBEG00000011196	0.902845	2.67031	2.37296	1.12531	0.260458	0.994669
ENSTBEG00000016203	4.94147	-1.39225	1.29338	-1.07644	0.28173	0.994669
ENSTBEG00000001053	0.861732	2.59812	2.43798	1.06569	0.286566	0.994669
ENSTBEG00000013782	34.1894	-1.16981	1.10758	-1.05619	0.29088	0.994669
ENSTBEG00000011219	12.1039	0.978219	0.952651	1.02684	0.304496	0.994669
ENSTBEG00000000390	15.2484	0.950217	0.93461	1.0167	0.309297	0.994669
ENSTBEG00000004978	5.8682	1.20422	1.201	1.00268	0.316015	0.994669
ENSTBEG00000016566	20.9628	1.32592	1.33244	0.995109	0.319683	0.994669
ENSTBEG00000007272	0.801509	2.42971	2.45791	0.988526	0.322895	0.994669
ENSTBEG00000004912	2.68301	-1.41191	1.43374	-0.984771	0.324737	0.994669
ENSTBEG00000006281	0.775852	2.3835	2.52153	0.94526	0.344526	0.994669
ENSTBEG00000012440	95.0545	-0.813137	0.86162	-0.94373	0.345307	0.994669
ENSTBEG00000008498	0.747567	2.31822	2.52595	0.917761	0.358744	0.994669
ENSTBEG00000015395	35.0431	-0.837794	0.919968	-0.910677	0.362465	0.994669
ENSTBEG00000000451	20.1432	-0.964352	1.06134	-0.908619	0.363551	0.994669
ENSTBEG00000012672	19130.7	-0.801503	0.882162	-0.908567	0.363579	0.994669
ENSTBEG00000005311	4366.8	-0.669193	0.753286	-0.888365	0.374345	0.994669
ENSTBEG00000001265	0.689706	2.26959	2.56557	0.884635	0.376353	0.994669
ENSTBEG00000010014	0.72191	2.2675	2.57776	0.87964	0.379054	0.994669
ENSTBEG00000016759	0.676878	2.24305	2.59436	0.864589	0.387264	0.994669
ENSTBEG00000009570	6.00342	-1.11374	1.29125	-0.862531	0.388396	0.994669
ENSTBEG00000010502	0.693625	2.19852	2.62123	0.838738	0.401616	0.994669
ENSTBEG00000000665	0.635764	2.14484	2.63296	0.814611	0.415295	0.994669
ENSTBEG00000001455	0.667968	2.14107	2.64448	0.809638	0.418148	0.994669
ENSTBEG00000014058	0.705163	2.30665	2.84979	0.809408	0.41828	0.994669
ENSTBEG00000010221	1.18046	1.72044	2.13831	0.80458	0.421062	0.994669
ENSTBEG00000010414	0.709082	2.25245	2.82859	0.796315	0.425849	0.994669
ENSTBEG00000003027	0.706454	2.23996	2.84521	0.787275	0.431121	0.994669
ENSTBEG00000003766	0.644674	2.2318	2.84095	0.785583	0.432112	0.994669
ENSTBEG00000014552	2.85611	-1.07959	1.3794	-0.782652	0.433832	0.994669
ENSTBEG00000001793	0.725829	2.22653	2.88809	0.770934	0.440746	0.994669
ENSTBEG00000014232	30.3646	-0.657126	0.856652	-0.767087	0.44303	0.994669
ENSTBEG00000001789	1.76734	1.35465	1.79413	0.755045	0.450222	0.994669
ENSTBEG00000016751	6.54564	-0.782471	1.06532	-0.734495	0.462647	0.994669
ENSTBEG00000007027	0.614027	2.00237	2.72711	0.734246	0.462799	0.994669
ENSTBEG00000015103	0.614027	2.00237	2.72711	0.734246	0.462799	0.994669
ENSTBEG00000005969	4.57828	-0.904573	1.23806	-0.73064	0.464999	0.994669
ENSTBEG00000001719	5.56786	0.889009	1.21907	0.729252	0.465848	0.994669
ENSTBEG00000007560	0.590732	2.10619	2.92289	0.720585	0.471165	NA
ENSTBEG00000014804	0.590732	2.10619	2.92289	0.720585	0.471165	NA
ENSTBEG00000013820	2.31096	-1.07394	1.49072	-0.720417	0.471268	0.994669
ENSTBEG00000001664	1.00662	-1.59199	2.22227	-0.71638	0.473757	0.994669
ENSTBEG00000017222	0.639683	2.08216	2.93831	0.708626	0.478557	0.994669
ENSTBEG00000000701	2.04906	-1.2714	1.8226	-0.697578	0.485441	0.994669
ENSTBEG00000004583	10.1129	0.711817	1.03316	0.688968	0.490844	0.994669
ENSTBEG00000005022	1.57898	-1.37752	2.02647	-0.679764	0.496654	0.994669
ENSTBEG00000012496	0.854898	-1.80115	2.68625	-0.670507	0.502535	0.994669
ENSTBEG00000014217	0.601198	1.98725	2.98828	0.665016	0.50604	NA
ENSTBEG00000004455	1.26524	-1.3299	2.03432	-0.65373	0.513286	0.994669
ENSTBEG00000012100	0.53679	1.96833	3.01876	0.652033	0.51438	NA
ENSTBEG00000016297	0.924779	-1.41732	2.23851	-0.633154	0.526633	0.994669
ENSTBEG00000013572	2.04174	1.15698	1.86089	0.621733	0.534118	0.994669
ENSTBEG00000008523	0.502224	1.78508	2.88287	0.6192	0.535784	NA
ENSTBEG00000009812	0.502224	1.78508	2.88287	0.6192	0.535784	NA
ENSTBEG00000015785	0.502224	1.78508	2.88287	0.6192	0.535784	NA
ENSTBEG00000015796	2.81922	1.07788	1.74443	0.617901	0.536641	0.994669
ENSTBEG00000007068	2.90222	0.909654	1.47363	0.617287	0.537045	0.994669
ENSTBEG00000012505	2.88844	0.930902	1.5361	0.606015	0.544505	0.994669
ENSTBEG00000011855	2.08697	-0.987301	1.64017	-0.601951	0.547207	0.994669
ENSTBEG00000006680	0.547256	1.83331	3.09416	0.592505	0.553512	NA
ENSTBEG00000012785	0.547256	1.83331	3.09416	0.592505	0.553512	NA
ENSTBEG00000013433	12.7932	-0.646456	1.10059	-0.58737	0.556955	0.994669
ENSTBEG00000014968	6.72947	0.701158	1.20383	0.582438	0.560272	0.994669
ENSTBEG00000016000	1.06211	-1.34926	2.33534	-0.577757	0.563428	0.994669
ENSTBEG00000001398	0.47002	1.77919	3.16416	0.562296	0.573914	NA
ENSTBEG00000009213	2.41285	0.885541	1.57816	0.561122	0.574714	0.994669
ENSTBEG00000006122	0.46111	1.64646	2.94908	0.558296	0.576642	NA
ENSTBEG00000009729	0.46111	1.64646	2.94908	0.558296	0.576642	NA
ENSTBEG00000003584	0.457192	1.74137	3.20737	0.542929	0.587179	NA
ENSTBEG00000008526	0.457192	1.74137	3.20737	0.542929	0.587179	NA
ENSTBEG00000015243	0.457192	1.74137	3.20737	0.542929	0.587179	NA
ENSTBEG00000016899	0.486767	1.73284	3.20992	0.53984	0.589307	NA
ENSTBEG00000002674	117.711	0.494048	0.919458	0.537325	0.591043	0.994669
ENSTBEG00000013430	1.63104	0.97786	1.82204	0.536683	0.591487	0.994669
ENSTBEG00000006457	0.506143	1.70223	3.21073	0.53017	0.595994	NA
ENSTBEG00000000453	2.40502	0.841583	1.59462	0.527763	0.597664	0.994669
ENSTBEG00000013022	1.42458	1.00697	1.99943	0.503629	0.614522	0.994669
ENSTBEG00000015720	0.428907	1.64449	3.27191	0.502609	0.615239	NA
ENSTBEG00000016418	1.58931	-0.867506	1.77704	-0.488175	0.625426	0.994669
ENSTBEG00000008743	2.98323	-0.72018	1.50432	-0.47874	0.632124	0.994669
ENSTBEG00000012393	0.962781	-1.22654	2.5964	-0.472401	0.636641	0.994669
ENSTBEG00000014947	3.13006	-0.687781	1.46633	-0.46905	0.639034	0.994669
ENSTBEG00000016320	705.534	0.378487	0.809082	0.467797	0.639929	0.994669
ENSTBEG00000011216	0.407169	1.44781	3.10662	0.466042	0.641186	NA
ENSTBEG00000012075	0.738788	-1.24102	2.67626	-0.463714	0.642852	0.994669
ENSTBEG00000012351	0.738788	-1.24102	2.67626	-0.463714	0.642852	0.994669
ENSTBEG00000012559	0.735676	-1.23492	2.67926	-0.460917	0.644858	0.994669
ENSTBEG00000014548	1.71382	-0.868324	1.89694	-0.45775	0.647132	0.994669
ENSTBEG00000017504	0.387793	1.49421	3.44026	0.43433	0.664049	NA
ENSTBEG00000012402	0.639814	-1.17191	2.72026	-0.430808	0.666608	0.994669
ENSTBEG00000004896	0.636702	-1.16619	2.72403	-0.428113	0.668569	0.994669
ENSTBEG00000004345	0.788422	-1.01804	2.39059	-0.425853	0.670215	0.994669
ENSTBEG00000014005	0.374965	1.44985	3.44638	0.420687	0.673983	NA
ENSTBEG00000017568	1.90749	0.814137	1.93762	0.420174	0.674358	0.994669
ENSTBEG00000004795	0.626985	-1.24487	2.97596	-0.418308	0.675722	0.994669
ENSTBEG00000011275	0.626985	-1.24487	2.97596	-0.418308	0.675722	0.994669
ENSTBEG00000011987	0.626985	-1.24487	2.97596	-0.418308	0.675722	0.994669
ENSTBEG00000010930	2.82139	-0.617325	1.48997	-0.414322	0.678638	0.994669
ENSTBEG00000006432	2.06121	0.82807	2.0101	0.411954	0.680373	0.994669
ENSTBEG00000002366	1.03422	-0.946103	2.32904	-0.40622	0.684581	0.994669
ENSTBEG00000009056	0.362136	1.40321	3.47977	0.403247	0.686766	NA
ENSTBEG00000001443	1.49332	0.751466	1.86715	0.402467	0.687341	0.994669
ENSTBEG00000002025	0.439373	1.49293	3.71343	0.402034	0.687659	NA
ENSTBEG00000003719	0.439373	1.49293	3.71343	0.402034	0.687659	NA
ENSTBEG00000006631	0.439373	1.49293	3.71343	0.402034	0.687659	NA
ENSTBEG00000010165	0.439373	1.49293	3.71343	0.402034	0.687659	NA
ENSTBEG00000014460	0.439373	1.49293	3.71343	0.402034	0.687659	NA
ENSTBEG00000015055	0.900224	-0.886733	2.22914	-0.397791	0.690784	0.994669
ENSTBEG00000007755	0.452266	-1.33555	3.41238	-0.391384	0.695513	NA
ENSTBEG00000012513	0.452266	-1.33555	3.41238	-0.391384	0.695513	NA
ENSTBEG00000011679	0.45071	-1.33534	3.41605	-0.390903	0.695869	NA
ENSTBEG00000015581	0.45071	-1.33534	3.41605	-0.390903	0.695869	NA
ENSTBEG00000016978	0.45071	-1.33534	3.41605	-0.390903	0.695869	NA
ENSTBEG00000008605	0.349308	1.35444	3.53108	0.383577	0.701292	NA
ENSTBEG00000016811	0.349308	1.35444	3.53108	0.383577	0.701292	NA
ENSTBEG00000011438	0.377593	1.45746	3.84912	0.378648	0.704949	NA
ENSTBEG00000001488	3.25888	-0.527949	1.44975	-0.364165	0.715735	0.994669
ENSTBEG00000002538	5.83609	-0.459431	1.26329	-0.363679	0.716097	0.994669
ENSTBEG00000000770	0.336479	1.30304	3.60947	0.361007	0.718094	NA
ENSTBEG00000008200	0.336479	1.30304	3.60947	0.361007	0.718094	NA
ENSTBEG00000017752	0.336479	1.30304	3.60947	0.361007	0.718094	NA
ENSTBEG00000002260	1.08242	-0.765865	2.14462	-0.357109	0.72101	0.994669
ENSTBEG00000006569	0.746076	0.849515	2.40827	0.352749	0.724276	0.994669
ENSTBEG00000000292	8.96347	-0.364249	1.04738	-0.347771	0.728012	0.994669
ENSTBEG00000006842	0.340398	1.14713	3.32779	0.344713	0.73031	NA
ENSTBEG00000002352	0.353227	1.23061	3.59549	0.342265	0.732152	NA
ENSTBEG00000011921	0.353227	1.23061	3.59549	0.342265	0.732152	NA
ENSTBEG00000014998	0.792664	0.838421	2.45227	0.341895	0.73243	0.994669
ENSTBEG00000010942	1.08553	-0.778354	2.30742	-0.337326	0.735871	0.994669
ENSTBEG00000012525	3.62975	-0.447298	1.35928	-0.329069	0.742104	0.994669
ENSTBEG00000007785	0.693755	-0.864025	2.64879	-0.326196	0.744276	0.994669
ENSTBEG00000013623	11.2201	0.304439	0.94503	0.322148	0.747341	0.994669
ENSTBEG00000009955	0.333851	1.26757	3.99004	0.317683	0.750726	NA
ENSTBEG00000010750	0.333851	1.26757	3.99004	0.317683	0.750726	NA
ENSTBEG00000004626	6.10434	0.431114	1.35799	0.317464	0.750891	0.994669
ENSTBEG00000012892	0.308194	1.17544	3.70652	0.317127	0.751148	NA
ENSTBEG00000003629	0.323651	1.2392	3.99162	0.310451	0.756218	NA
ENSTBEG00000004080	0.855192	-0.71613	2.30963	-0.310063	0.756513	0.994669
ENSTBEG00000012950	0.689771	0.812728	2.62876	0.309168	0.757194	0.994669
ENSTBEG00000013600	0.717856	-0.752183	2.45944	-0.305834	0.759731	0.994669
ENSTBEG00000002126	0.295366	1.12924	3.76278	0.300108	0.764095	NA
ENSTBEG00000001395	0.32757	1.08687	3.68632	0.294838	0.768118	NA
ENSTBEG00000006938	0.32757	1.08687	3.68632	0.294838	0.768118	NA
ENSTBEG00000010726	0.32757	1.08687	3.68632	0.294838	0.768118	NA
ENSTBEG00000002860	2.77519	-0.406017	1.38316	-0.293543	0.769107	0.994669
ENSTBEG00000010430	16.9284	0.260754	0.893454	0.291849	0.770402	0.994669
ENSTBEG00000017518	0.716301	-0.753925	2.63119	-0.286534	0.774469	0.994669
ENSTBEG00000010002	1.14676	0.587993	2.11503	0.278007	0.781007	0.994669
ENSTBEG00000011685	506.068	0.269682	0.983037	0.274336	0.783827	0.994669
ENSTBEG00000002573	0.69369	0.666903	2.47129	0.26986	0.787268	0.994669
ENSTBEG00000016417	1.16614	0.529787	1.98536	0.266847	0.789587	0.994669
ENSTBEG00000016890	1.76821	0.4821	1.84412	0.261426	0.793764	0.994669
ENSTBEG00000000401	1.35978	0.493733	1.91756	0.25748	0.796808	0.994669
ENSTBEG00000000894	1.24033	-0.570063	2.26201	-0.252016	0.801029	0.994669
ENSTBEG00000012187	0.738723	0.679638	2.69748	0.251953	0.801077	0.994669
ENSTBEG00000008645	1.15182	-0.51385	2.06028	-0.249407	0.803046	0.994669
ENSTBEG00000003528	1.44991	-0.526251	2.12096	-0.24812	0.804042	0.994669
ENSTBEG00000009157	0.340463	-0.901421	3.65569	-0.24658	0.805233	NA
ENSTBEG00000010669	0.340463	-0.901421	3.65569	-0.24658	0.805233	NA
ENSTBEG00000013460	0.340463	-0.901421	3.65569	-0.24658	0.805233	NA
ENSTBEG00000013895	0.340463	-0.901421	3.65569	-0.24658	0.805233	NA
ENSTBEG00000015216	0.340463	-0.901421	3.65569	-0.24658	0.805233	NA
ENSTBEG00000001172	0.338908	-0.901492	3.66154	-0.246206	0.805523	NA
ENSTBEG00000015293	654.971	-0.230621	0.947073	-0.24351	0.807611	0.994669
ENSTBEG00000005675	0.999199	-0.609412	2.50536	-0.243244	0.807817	0.994669
ENSTBEG00000014633	8.00427	-0.260901	1.07373	-0.242986	0.808016	0.994669
ENSTBEG00000004330	0.353292	-0.799417	3.30988	-0.241524	0.809149	NA
ENSTBEG00000009230	0.353292	-0.799417	3.30988	-0.241524	0.809149	NA
ENSTBEG00000015253	0.353292	-0.799417	3.30988	-0.241524	0.809149	NA
ENSTBEG00000000659	0.351736	-0.79945	3.31462	-0.241189	0.809408	NA
ENSTBEG00000008055	0.351736	-0.79945	3.31462	-0.241189	0.809408	NA
ENSTBEG00000015451	0.351736	-0.79945	3.31462	-0.241189	0.809408	NA
ENSTBEG00000016620	0.351736	-0.79945	3.31462	-0.241189	0.809408	NA
ENSTBEG00000006041	0.254253	0.952809	4.00029	0.238185	0.811738	NA
ENSTBEG00000012420	1.3855	-0.421195	1.77841	-0.236838	0.812783	0.994669
ENSTBEG00000005537	0.724339	0.635758	2.70935	0.234653	0.814478	0.994669
ENSTBEG00000008097	0.75897	-0.558504	2.38695	-0.233982	0.814999	0.994669
ENSTBEG00000004579	445.223	-0.192045	0.824126	-0.233029	0.815739	0.994669
ENSTBEG00000009117	2.15386	-0.404801	1.75711	-0.230378	0.817798	0.994669
ENSTBEG00000011699	0.241424	0.899145	4.00183	0.224684	0.822225	NA
ENSTBEG00000002886	0.228596	0.843206	4.00349	0.210618	0.833186	NA
ENSTBEG00000004994	0.228596	0.843206	4.00349	0.210618	0.833186	NA
ENSTBEG00000006840	0.228596	0.843206	4.00349	0.210618	0.833186	NA
ENSTBEG00000010138	0.228596	0.843206	4.00349	0.210618	0.833186	NA
ENSTBEG00000013253	0.228596	0.843206	4.00349	0.210618	0.833186	NA
ENSTBEG00000015356	0.228596	0.843206	4.00349	0.210618	0.833186	NA
ENSTBEG00000015782	0.228596	0.843206	4.00349	0.210618	0.833186	NA
ENSTBEG00000003335	0.770243	-0.517074	2.54181	-0.203428	0.838801	0.994669
ENSTBEG00000016434	0.770243	-0.517074	2.54181	-0.203428	0.838801	0.994669
ENSTBEG00000002141	0.364565	-0.707781	3.57787	-0.197822	0.843184	NA
ENSTBEG00000002469	0.215767	0.784812	4.00529	0.195944	0.844654	NA
ENSTBEG00000015490	0.215767	0.784812	4.00529	0.195944	0.844654	NA
ENSTBEG00000002205	0.286457	0.742566	3.89518	0.190637	0.84881	NA
ENSTBEG00000003692	0.286457	0.742566	3.89518	0.190637	0.84881	NA
ENSTBEG00000010995	0.286457	0.742566	3.89518	0.190637	0.84881	NA
ENSTBEG00000005610	1.48448	-0.327948	1.78706	-0.183512	0.854396	0.994669
ENSTBEG00000011017	5.8426	-0.286674	1.58316	-0.181077	0.856307	0.994669
ENSTBEG00000011779	0.639748	0.456092	2.56274	0.17797	0.858746	0.994669
ENSTBEG00000012233	0.638193	0.456214	2.56435	0.177906	0.858797	0.994669
ENSTBEG00000008186	0.200311	0.687738	4.00844	0.171573	0.863774	NA
ENSTBEG00000010631	0.200311	0.687738	4.00844	0.171573	0.863774	NA
ENSTBEG00000013913	0.200311	0.687738	4.00844	0.171573	0.863774	NA
ENSTBEG00000016583	0.200311	0.687738	4.00844	0.171573	0.863774	NA
ENSTBEG00000001163	1.19012	0.34546	2.09201	0.165133	0.868839	0.994669
ENSTBEG00000013605	0.581888	0.43367	2.7672	0.156718	0.875467	NA
ENSTBEG00000001866	0.273628	0.620058	3.9566	0.156715	0.87547	NA
ENSTBEG00000002326	0.273628	0.620058	3.9566	0.156715	0.87547	NA
ENSTBEG00000014276	0.273628	0.620058	3.9566	0.156715	0.87547	NA
ENSTBEG00000016768	0.273628	0.620058	3.9566	0.156715	0.87547	NA
ENSTBEG00000017087	0.273628	0.620058	3.9566	0.156715	0.87547	NA
ENSTBEG00000002348	0.187482	0.620907	4.01073	0.154812	0.87697	NA
ENSTBEG00000006367	0.187482	0.620907	4.01073	0.154812	0.87697	NA
ENSTBEG00000009592	0.187482	0.620907	4.01073	0.154812	0.87697	NA
ENSTBEG00000009932	0.187482	0.620907	4.01073	0.154812	0.87697	NA
ENSTBEG00000016132	0.187482	0.620907	4.01073	0.154812	0.87697	NA
ENSTBEG00000008818	0.600874	-0.435118	2.85383	-0.152468	0.878818	NA
ENSTBEG00000009035	0.600874	-0.435118	2.85383	-0.152468	0.878818	NA
ENSTBEG00000015112	1.32677	0.322088	2.14624	0.150071	0.880709	0.994669
ENSTBEG00000009697	1.21969	0.293093	1.98412	0.14772	0.882564	0.994669
ENSTBEG00000006364	2.02094	-0.229664	1.5638	-0.146863	0.88324	0.994669
ENSTBEG00000015458	6.50461	-0.209124	1.42909	-0.146334	0.883658	0.994669
ENSTBEG00000000027	0.0539419	-0.587866	4.07167	-0.144379	0.885201	NA
ENSTBEG00000000223	0.0539419	-0.587866	4.07167	-0.144379	0.885201	NA
ENSTBEG00000000250	0.0539419	-0.587866	4.07167	-0.144379	0.885201	NA
ENSTBEG00000000537	0.0539419	-0.587866	4.07167	-0.144379	0.885201	NA
ENSTBEG00000000560	0.0539419	-0.587866	4.07167	-0.144379	0.885201	NA
ENSTBEG00000000594	0.0539419	-0.587866	4.07167	-0.144379	0.885201	NA
ENSTBEG00000000829	0.0539419	-0.587866	4.07167	-0.144379	0.885201	NA
ENSTBEG00000000856	0.0539419	-0.587866	4.07167	-0.144379	0.885201	NA
ENSTBEG00000001024	0.0539419	-0.587866	4.07167	-0.144379	0.885201	NA
ENSTBEG00000001298	0.0539419	-0.587866	4.07167	-0.144379	0.885201	NA
ENSTBEG00000001433	0.0539419	-0.587866	4.07167	-0.144379	0.885201	NA
ENSTBEG00000001665	0.0539419	-0.587866	4.07167	-0.144379	0.885201	NA
ENSTBEG00000001685	0.0539419	-0.587866	4.07167	-0.144379	0.885201	NA
ENSTBEG00000001778	0.0539419	-0.587866	4.07167	-0.144379	0.885201	NA
ENSTBEG00000001785	0.0539419	-0.587866	4.07167	-0.144379	0.885201	NA
ENSTBEG00000001803	0.0539419	-0.587866	4.07167	-0.144379	0.885201	NA
ENSTBEG00000001845	0.0539419	-0.587866	4.07167	-0.144379	0.885201	NA
ENSTBEG00000002137	0.0539419	-0.587866	4.07167	-0.144379	0.885201	NA
ENSTBEG00000002169	0.0539419	-0.587866	4.07167	-0.144379	0.885201	NA
ENSTBEG00000002177	0.0539419	-0.587866	4.07167	-0.144379	0.885201	NA
ENSTBEG00000002222	0.0539419	-0.587866	4.07167	-0.144379	0.885201	NA
ENSTBEG00000002279	0.0539419	-0.587866	4.07167	-0.144379	0.885201	NA
ENSTBEG00000002542	0.0539419	-0.587866	4.07167	-0.144379	0.885201	NA
ENSTBEG00000002717	0.0539419	-0.587866	4.07167	-0.144379	0.885201	NA
ENSTBEG00000003021	0.0539419	-0.587866	4.07167	-0.144379	0.885201	NA
ENSTBEG00000003057	0.0539419	-0.587866	4.07167	-0.144379	0.885201	NA
ENSTBEG00000003201	0.0539419	-0.587866	4.07167	-0.144379	0.885201	NA
ENSTBEG00000003206	0.0539419	-0.587866	4.07167	-0.144379	0.885201	NA
ENSTBEG00000003371	0.0539419	-0.587866	4.07167	-0.144379	0.885201	NA
ENSTBEG00000003391	0.0539419	-0.587866	4.07167	-0.144379	0.885201	NA
ENSTBEG00000003482	0.0539419	-0.587866	4.07167	-0.144379	0.885201	NA
ENSTBEG00000003542	0.0539419	-0.587866	4.07167	-0.144379	0.885201	NA
ENSTBEG00000003709	0.0539419	-0.587866	4.07167	-0.144379	0.885201	NA
ENSTBEG00000003929	0.0539419	-0.587866	4.07167	-0.144379	0.885201	NA
ENSTBEG00000004193	0.0539419	-0.587866	4.07167	-0.144379	0.885201	NA
ENSTBEG00000004218	0.0539419	-0.587866	4.07167	-0.144379	0.885201	NA
ENSTBEG00000004254	0.0539419	-0.587866	4.07167	-0.144379	0.885201	NA
ENSTBEG00000004375	0.0539419	-0.587866	4.07167	-0.144379	0.885201	NA
ENSTBEG00000004476	0.0539419	-0.587866	4.07167	-0.144379	0.885201	NA
ENSTBEG00000004525	0.0539419	-0.587866	4.07167	-0.144379	0.885201	NA
ENSTBEG00000004563	0.0539419	-0.587866	4.07167	-0.144379	0.885201	NA
ENSTBEG00000004692	0.0539419	-0.587866	4.07167	-0.144379	0.885201	NA
ENSTBEG00000004699	0.0539419	-0.587866	4.07167	-0.144379	0.885201	NA
ENSTBEG00000004921	0.0539419	-0.587866	4.07167	-0.144379	0.885201	NA
ENSTBEG00000004929	0.0539419	-0.587866	4.07167	-0.144379	0.885201	NA
ENSTBEG00000005054	0.0539419	-0.587866	4.07167	-0.144379	0.885201	NA
ENSTBEG00000005228	0.0539419	-0.587866	4.07167	-0.144379	0.885201	NA
ENSTBEG00000005443	0.0539419	-0.587866	4.07167	-0.144379	0.885201	NA
ENSTBEG00000005575	0.0539419	-0.587866	4.07167	-0.144379	0.885201	NA
ENSTBEG00000005838	0.0539419	-0.587866	4.07167	-0.144379	0.885201	NA
ENSTBEG00000006357	0.0539419	-0.587866	4.07167	-0.144379	0.885201	NA
ENSTBEG00000006360	0.0539419	-0.587866	4.07167	-0.144379	0.885201	NA
ENSTBEG00000006809	0.0539419	-0.587866	4.07167	-0.144379	0.885201	NA
ENSTBEG00000006925	0.0539419	-0.587866	4.07167	-0.144379	0.885201	NA
ENSTBEG00000007186	0.0539419	-0.587866	4.07167	-0.144379	0.885201	NA
ENSTBEG00000007210	0.0539419	-0.587866	4.07167	-0.144379	0.885201	NA
ENSTBEG00000007302	0.0539419	-0.587866	4.07167	-0.144379	0.885201	NA
ENSTBEG00000007503	0.0539419	-0.587866	4.07167	-0.144379	0.885201	NA
ENSTBEG00000007658	0.0539419	-0.587866	4.07167	-0.144379	0.885201	NA
ENSTBEG00000007810	0.0539419	-0.587866	4.07167	-0.144379	0.885201	NA
ENSTBEG00000008028	0.0539419	-0.587866	4.07167	-0.144379	0.885201	NA
ENSTBEG00000008203	0.0539419	-0.587866	4.07167	-0.144379	0.885201	NA
ENSTBEG00000008410	0.0539419	-0.587866	4.07167	-0.144379	0.885201	NA
ENSTBEG00000008463	0.0539419	-0.587866	4.07167	-0.144379	0.885201	NA
ENSTBEG00000008724	0.0539419	-0.587866	4.07167	-0.144379	0.885201	NA
ENSTBEG00000008774	0.0539419	-0.587866	4.07167	-0.144379	0.885201	NA
ENSTBEG00000009044	0.0539419	-0.587866	4.07167	-0.144379	0.885201	NA
ENSTBEG00000009290	0.0539419	-0.587866	4.07167	-0.144379	0.885201	NA
ENSTBEG00000009354	0.0539419	-0.587866	4.07167	-0.144379	0.885201	NA
ENSTBEG00000010021	0.0539419	-0.587866	4.07167	-0.144379	0.885201	NA
ENSTBEG00000010110	0.0539419	-0.587866	4.07167	-0.144379	0.885201	NA
ENSTBEG00000010115	0.0539419	-0.587866	4.07167	-0.144379	0.885201	NA
ENSTBEG00000010368	0.0539419	-0.587866	4.07167	-0.144379	0.885201	NA
ENSTBEG00000010404	0.0539419	-0.587866	4.07167	-0.144379	0.885201	NA
ENSTBEG00000010413	0.0539419	-0.587866	4.07167	-0.144379	0.885201	NA
ENSTBEG00000010458	0.0539419	-0.587866	4.07167	-0.144379	0.885201	NA
ENSTBEG00000010704	0.0539419	-0.587866	4.07167	-0.144379	0.885201	NA
ENSTBEG00000010743	0.0539419	-0.587866	4.07167	-0.144379	0.885201	NA
ENSTBEG00000010784	0.0539419	-0.587866	4.07167	-0.144379	0.885201	NA
ENSTBEG00000010883	0.0539419	-0.587866	4.07167	-0.144379	0.885201	NA
ENSTBEG00000011333	0.0539419	-0.587866	4.07167	-0.144379	0.885201	NA
ENSTBEG00000011390	0.0539419	-0.587866	4.07167	-0.144379	0.885201	NA
ENSTBEG00000011537	0.0539419	-0.587866	4.07167	-0.144379	0.885201	NA
ENSTBEG00000011761	0.0539419	-0.587866	4.07167	-0.144379	0.885201	NA
ENSTBEG00000012000	0.0539419	-0.587866	4.07167	-0.144379	0.885201	NA
ENSTBEG00000012139	0.0539419	-0.587866	4.07167	-0.144379	0.885201	NA
ENSTBEG00000012229	0.0539419	-0.587866	4.07167	-0.144379	0.885201	NA
ENSTBEG00000012528	0.0539419	-0.587866	4.07167	-0.144379	0.885201	NA
ENSTBEG00000012582	0.0539419	-0.587866	4.07167	-0.144379	0.885201	NA
ENSTBEG00000012655	0.0539419	-0.587866	4.07167	-0.144379	0.885201	NA
ENSTBEG00000012723	0.0539419	-0.587866	4.07167	-0.144379	0.885201	NA
ENSTBEG00000012900	0.0539419	-0.587866	4.07167	-0.144379	0.885201	NA
ENSTBEG00000013043	0.0539419	-0.587866	4.07167	-0.144379	0.885201	NA
ENSTBEG00000013084	0.0539419	-0.587866	4.07167	-0.144379	0.885201	NA
ENSTBEG00000013110	0.0539419	-0.587866	4.07167	-0.144379	0.885201	NA
ENSTBEG00000013262	0.0539419	-0.587866	4.07167	-0.144379	0.885201	NA
ENSTBEG00000013579	0.0539419	-0.587866	4.07167	-0.144379	0.885201	NA
ENSTBEG00000013614	0.0539419	-0.587866	4.07167	-0.144379	0.885201	NA
ENSTBEG00000013665	0.0539419	-0.587866	4.07167	-0.144379	0.885201	NA
ENSTBEG00000013925	0.0539419	-0.587866	4.07167	-0.144379	0.885201	NA
ENSTBEG00000014017	0.0539419	-0.587866	4.07167	-0.144379	0.885201	NA
ENSTBEG00000014038	0.0539419	-0.587866	4.07167	-0.144379	0.885201	NA
ENSTBEG00000014238	0.0539419	-0.587866	4.07167	-0.144379	0.885201	NA
ENSTBEG00000014253	0.0539419	-0.587866	4.07167	-0.144379	0.885201	NA
ENSTBEG00000014529	0.0539419	-0.587866	4.07167	-0.144379	0.885201	NA
ENSTBEG00000014977	0.0539419	-0.587866	4.07167	-0.144379	0.885201	NA
ENSTBEG00000015076	0.0539419	-0.587866	4.07167	-0.144379	0.885201	NA
ENSTBEG00000015087	0.0539419	-0.587866	4.07167	-0.144379	0.885201	NA
ENSTBEG00000015140	0.0539419	-0.587866	4.07167	-0.144379	0.885201	NA
ENSTBEG00000015143	0.0539419	-0.587866	4.07167	-0.144379	0.885201	NA
ENSTBEG00000015166	0.0539419	-0.587866	4.07167	-0.144379	0.885201	NA
ENSTBEG00000015282	0.0539419	-0.587866	4.07167	-0.144379	0.885201	NA
ENSTBEG00000015332	0.0539419	-0.587866	4.07167	-0.144379	0.885201	NA
ENSTBEG00000015370	0.0539419	-0.587866	4.07167	-0.144379	0.885201	NA
ENSTBEG00000015445	0.0539419	-0.587866	4.07167	-0.144379	0.885201	NA
ENSTBEG00000015549	0.0539419	-0.587866	4.07167	-0.144379	0.885201	NA
ENSTBEG00000015713	0.0539419	-0.587866	4.07167	-0.144379	0.885201	NA
ENSTBEG00000015783	0.0539419	-0.587866	4.07167	-0.144379	0.885201	NA
ENSTBEG00000016280	0.0539419	-0.587866	4.07167	-0.144379	0.885201	NA
ENSTBEG00000016316	0.0539419	-0.587866	4.07167	-0.144379	0.885201	NA
ENSTBEG00000016363	0.0539419	-0.587866	4.07167	-0.144379	0.885201	NA
ENSTBEG00000016375	0.0539419	-0.587866	4.07167	-0.144379	0.885201	NA
ENSTBEG00000016468	0.0539419	-0.587866	4.07167	-0.144379	0.885201	NA
ENSTBEG00000016574	0.0539419	-0.587866	4.07167	-0.144379	0.885201	NA
ENSTBEG00000016790	0.0539419	-0.587866	4.07167	-0.144379	0.885201	NA
ENSTBEG00000016815	0.0539419	-0.587866	4.07167	-0.144379	0.885201	NA
ENSTBEG00000016849	0.0539419	-0.587866	4.07167	-0.144379	0.885201	NA
ENSTBEG00000017136	0.0539419	-0.587866	4.07167	-0.144379	0.885201	NA
ENSTBEG00000017398	0.0539419	-0.587866	4.07167	-0.144379	0.885201	NA
ENSTBEG00000017705	0.0539419	-0.587866	4.07167	-0.144379	0.885201	NA
ENSTBEG00000017733	0.0539419	-0.587866	4.07167	-0.144379	0.885201	NA
ENSTBEG00000017737	0.0539419	-0.587866	4.07167	-0.144379	0.885201	NA
ENSTBEG00000014915	6.93915	0.15637	1.09779	0.142441	0.886732	0.994669
ENSTBEG00000011817	1.92582	0.266539	1.8957	0.140602	0.888184	0.994669
ENSTBEG00000000095	0.174654	0.550563	4.01325	0.137186	0.890884	NA
ENSTBEG00000001085	0.174654	0.550563	4.01325	0.137186	0.890884	NA
ENSTBEG00000005588	0.174654	0.550563	4.01325	0.137186	0.890884	NA
ENSTBEG00000011785	0.174654	0.550563	4.01325	0.137186	0.890884	NA
ENSTBEG00000012040	0.174654	0.550563	4.01325	0.137186	0.890884	NA
ENSTBEG00000015108	0.174654	0.550563	4.01325	0.137186	0.890884	NA
ENSTBEG00000005982	0.39285	-0.475698	3.4779	-0.136778	0.891207	NA
ENSTBEG00000006338	0.39285	-0.475698	3.4779	-0.136778	0.891207	NA
ENSTBEG00000007817	0.39285	-0.475698	3.4779	-0.136778	0.891207	NA
ENSTBEG00000016731	0.814467	-0.3397	2.4884	-0.136513	0.891415	0.994669
ENSTBEG00000012290	0.904532	-0.37389	2.75411	-0.135757	0.892013	0.994669
ENSTBEG00000008300	0.883601	-0.302109	2.35705	-0.128173	0.898012	0.994669
ENSTBEG00000013480	0.407234	-0.39589	3.13832	-0.126147	0.899615	NA
ENSTBEG00000012532	13.4471	-0.113718	0.954162	-0.119181	0.905132	0.994669
ENSTBEG00000000149	0.161826	0.476365	4.01603	0.118616	0.90558	NA
ENSTBEG00000015324	0.161826	0.476365	4.01603	0.118616	0.90558	NA
ENSTBEG00000015426	0.161826	0.476365	4.01603	0.118616	0.90558	NA
ENSTBEG00000001534	1.10329	0.260426	2.22421	0.117087	0.906791	0.994669
ENSTBEG00000010444	0.613703	-0.319287	2.8403	-0.112413	0.910496	NA
ENSTBEG00000009889	0.974348	-0.240082	2.20406	-0.108927	0.91326	0.994669
ENSTBEG00000000174	0.0667702	-0.441294	4.0639	-0.108589	0.913529	NA
ENSTBEG00000000636	0.0667702	-0.441294	4.0639	-0.108589	0.913529	NA
ENSTBEG00000000645	0.0667702	-0.441294	4.0639	-0.108589	0.913529	NA
ENSTBEG00000000816	0.0667702	-0.441294	4.0639	-0.108589	0.913529	NA
ENSTBEG00000000835	0.0667702	-0.441294	4.0639	-0.108589	0.913529	NA
ENSTBEG00000000964	0.0667702	-0.441294	4.0639	-0.108589	0.913529	NA
ENSTBEG00000001889	0.0667702	-0.441294	4.0639	-0.108589	0.913529	NA
ENSTBEG00000002153	0.0667702	-0.441294	4.0639	-0.108589	0.913529	NA
ENSTBEG00000002157	0.0667702	-0.441294	4.0639	-0.108589	0.913529	NA
ENSTBEG00000002526	0.0667702	-0.441294	4.0639	-0.108589	0.913529	NA
ENSTBEG00000002824	0.0667702	-0.441294	4.0639	-0.108589	0.913529	NA
ENSTBEG00000003044	0.0667702	-0.441294	4.0639	-0.108589	0.913529	NA
ENSTBEG00000003301	0.0667702	-0.441294	4.0639	-0.108589	0.913529	NA
ENSTBEG00000003369	0.0667702	-0.441294	4.0639	-0.108589	0.913529	NA
ENSTBEG00000003736	0.0667702	-0.441294	4.0639	-0.108589	0.913529	NA
ENSTBEG00000003799	0.0667702	-0.441294	4.0639	-0.108589	0.913529	NA
ENSTBEG00000004118	0.0667702	-0.441294	4.0639	-0.108589	0.913529	NA
ENSTBEG00000004179	0.0667702	-0.441294	4.0639	-0.108589	0.913529	NA
ENSTBEG00000004211	0.0667702	-0.441294	4.0639	-0.108589	0.913529	NA
ENSTBEG00000004414	0.0667702	-0.441294	4.0639	-0.108589	0.913529	NA
ENSTBEG00000004572	0.0667702	-0.441294	4.0639	-0.108589	0.913529	NA
ENSTBEG00000004724	0.0667702	-0.441294	4.0639	-0.108589	0.913529	NA
ENSTBEG00000004933	0.0667702	-0.441294	4.0639	-0.108589	0.913529	NA
ENSTBEG00000005070	0.0667702	-0.441294	4.0639	-0.108589	0.913529	NA
ENSTBEG00000005637	0.0667702	-0.441294	4.0639	-0.108589	0.913529	NA
ENSTBEG00000005689	0.0667702	-0.441294	4.0639	-0.108589	0.913529	NA
ENSTBEG00000005941	0.0667702	-0.441294	4.0639	-0.108589	0.913529	NA
ENSTBEG00000006111	0.0667702	-0.441294	4.0639	-0.108589	0.913529	NA
ENSTBEG00000006251	0.0667702	-0.441294	4.0639	-0.108589	0.913529	NA
ENSTBEG00000006583	0.0667702	-0.441294	4.0639	-0.108589	0.913529	NA
ENSTBEG00000006594	0.0667702	-0.441294	4.0639	-0.108589	0.913529	NA
ENSTBEG00000006947	0.0667702	-0.441294	4.0639	-0.108589	0.913529	NA
ENSTBEG00000007039	0.0667702	-0.441294	4.0639	-0.108589	0.913529	NA
ENSTBEG00000007188	0.0667702	-0.441294	4.0639	-0.108589	0.913529	NA
ENSTBEG00000007207	0.0667702	-0.441294	4.0639	-0.108589	0.913529	NA
ENSTBEG00000007280	0.0667702	-0.441294	4.0639	-0.108589	0.913529	NA
ENSTBEG00000007654	0.0667702	-0.441294	4.0639	-0.108589	0.913529	NA
ENSTBEG00000007725	0.0667702	-0.441294	4.0639	-0.108589	0.913529	NA
ENSTBEG00000008079	0.0667702	-0.441294	4.0639	-0.108589	0.913529	NA
ENSTBEG00000008140	0.0667702	-0.441294	4.0639	-0.108589	0.913529	NA
ENSTBEG00000008174	0.0667702	-0.441294	4.0639	-0.108589	0.913529	NA
ENSTBEG00000008195	0.0667702	-0.441294	4.0639	-0.108589	0.913529	NA
ENSTBEG00000008248	0.0667702	-0.441294	4.0639	-0.108589	0.913529	NA
ENSTBEG00000008394	0.0667702	-0.441294	4.0639	-0.108589	0.913529	NA
ENSTBEG00000008680	0.0667702	-0.441294	4.0639	-0.108589	0.913529	NA
ENSTBEG00000008834	0.0667702	-0.441294	4.0639	-0.108589	0.913529	NA
ENSTBEG00000008883	0.0667702	-0.441294	4.0639	-0.108589	0.913529	NA
ENSTBEG00000008895	0.0667702	-0.441294	4.0639	-0.108589	0.913529	NA
ENSTBEG00000008997	0.0667702	-0.441294	4.0639	-0.108589	0.913529	NA
ENSTBEG00000009267	0.0667702	-0.441294	4.0639	-0.108589	0.913529	NA
ENSTBEG00000009524	0.0667702	-0.441294	4.0639	-0.108589	0.913529	NA
ENSTBEG00000009749	0.0667702	-0.441294	4.0639	-0.108589	0.913529	NA
ENSTBEG00000009818	0.0667702	-0.441294	4.0639	-0.108589	0.913529	NA
ENSTBEG00000010049	0.0667702	-0.441294	4.0639	-0.108589	0.913529	NA
ENSTBEG00000010773	0.0667702	-0.441294	4.0639	-0.108589	0.913529	NA
ENSTBEG00000010789	0.0667702	-0.441294	4.0639	-0.108589	0.913529	NA
ENSTBEG00000010802	0.0667702	-0.441294	4.0639	-0.108589	0.913529	NA
ENSTBEG00000011204	0.0667702	-0.441294	4.0639	-0.108589	0.913529	NA
ENSTBEG00000011242	0.0667702	-0.441294	4.0639	-0.108589	0.913529	NA
ENSTBEG00000011297	0.0667702	-0.441294	4.0639	-0.108589	0.913529	NA
ENSTBEG00000011409	0.0667702	-0.441294	4.0639	-0.108589	0.913529	NA
ENSTBEG00000012169	0.0667702	-0.441294	4.0639	-0.108589	0.913529	NA
ENSTBEG00000012346	0.0667702	-0.441294	4.0639	-0.108589	0.913529	NA
ENSTBEG00000012360	0.0667702	-0.441294	4.0639	-0.108589	0.913529	NA
ENSTBEG00000012386	0.0667702	-0.441294	4.0639	-0.108589	0.913529	NA
ENSTBEG00000012417	0.0667702	-0.441294	4.0639	-0.108589	0.913529	NA
ENSTBEG00000012529	0.0667702	-0.441294	4.0639	-0.108589	0.913529	NA
ENSTBEG00000012831	0.0667702	-0.441294	4.0639	-0.108589	0.913529	NA
ENSTBEG00000012928	0.0667702	-0.441294	4.0639	-0.108589	0.913529	NA
ENSTBEG00000012931	0.0667702	-0.441294	4.0639	-0.108589	0.913529	NA
ENSTBEG00000012965	0.0667702	-0.441294	4.0639	-0.108589	0.913529	NA
ENSTBEG00000013134	0.0667702	-0.441294	4.0639	-0.108589	0.913529	NA
ENSTBEG00000013464	0.0667702	-0.441294	4.0639	-0.108589	0.913529	NA
ENSTBEG00000013582	0.0667702	-0.441294	4.0639	-0.108589	0.913529	NA
ENSTBEG00000013630	0.0667702	-0.441294	4.0639	-0.108589	0.913529	NA
ENSTBEG00000013912	0.0667702	-0.441294	4.0639	-0.108589	0.913529	NA
ENSTBEG00000013995	0.0667702	-0.441294	4.0639	-0.108589	0.913529	NA
ENSTBEG00000014063	0.0667702	-0.441294	4.0639	-0.108589	0.913529	NA
ENSTBEG00000014184	0.0667702	-0.441294	4.0639	-0.108589	0.913529	NA
ENSTBEG00000014322	0.0667702	-0.441294	4.0639	-0.108589	0.913529	NA
ENSTBEG00000014610	0.0667702	-0.441294	4.0639	-0.108589	0.913529	NA
ENSTBEG00000015480	0.0667702	-0.441294	4.0639	-0.108589	0.913529	NA
ENSTBEG00000015569	0.0667702	-0.441294	4.0639	-0.108589	0.913529	NA
ENSTBEG00000016521	0.0667702	-0.441294	4.0639	-0.108589	0.913529	NA
ENSTBEG00000016744	0.0667702	-0.441294	4.0639	-0.108589	0.913529	NA
ENSTBEG00000016752	0.0667702	-0.441294	4.0639	-0.108589	0.913529	NA
ENSTBEG00000017147	0.0667702	-0.441294	4.0639	-0.108589	0.913529	NA
ENSTBEG00000017363	0.0667702	-0.441294	4.0639	-0.108589	0.913529	NA
ENSTBEG00000017386	0.0667702	-0.441294	4.0639	-0.108589	0.913529	NA
ENSTBEG00000017677	0.0667702	-0.441294	4.0639	-0.108589	0.913529	NA
ENSTBEG00000001306	1.18121	0.210308	1.99062	0.10565	0.91586	0.994669
ENSTBEG00000015007	0.420062	-0.327572	3.11105	-0.105293	0.916143	NA
ENSTBEG00000009637	0.418506	-0.32765	3.11469	-0.105195	0.916221	NA
ENSTBEG00000008558	0.552047	0.298667	2.85548	0.104594	0.916698	NA
ENSTBEG00000015891	0.517481	-0.300269	2.9797	-0.100772	0.919732	NA
ENSTBEG00000012531	3.62496	-0.123049	1.37131	-0.0897307	0.928501	0.994669
ENSTBEG00000000359	1.1952	-0.188196	2.1389	-0.0879876	0.929887	0.994669
ENSTBEG00000010040	0.911886	-0.188732	2.17135	-0.0869191	0.930736	0.994669
ENSTBEG00000000239	0.219686	-0.34316	4.05738	-0.0845767	0.932598	NA
ENSTBEG00000000953	0.219686	-0.34316	4.05738	-0.0845767	0.932598	NA
ENSTBEG00000001422	0.219686	-0.34316	4.05738	-0.0845767	0.932598	NA
ENSTBEG00000001740	0.219686	-0.34316	4.05738	-0.0845767	0.932598	NA
ENSTBEG00000002032	0.219686	-0.34316	4.05738	-0.0845767	0.932598	NA
ENSTBEG00000002075	0.219686	-0.34316	4.05738	-0.0845767	0.932598	NA
ENSTBEG00000002813	0.219686	-0.34316	4.05738	-0.0845767	0.932598	NA
ENSTBEG00000003223	0.219686	-0.34316	4.05738	-0.0845767	0.932598	NA
ENSTBEG00000003693	0.219686	-0.34316	4.05738	-0.0845767	0.932598	NA
ENSTBEG00000005552	0.219686	-0.34316	4.05738	-0.0845767	0.932598	NA
ENSTBEG00000005631	0.219686	-0.34316	4.05738	-0.0845767	0.932598	NA
ENSTBEG00000006860	0.219686	-0.34316	4.05738	-0.0845767	0.932598	NA
ENSTBEG00000007154	0.219686	-0.34316	4.05738	-0.0845767	0.932598	NA
ENSTBEG00000008180	0.219686	-0.34316	4.05738	-0.0845767	0.932598	NA
ENSTBEG00000008327	0.219686	-0.34316	4.05738	-0.0845767	0.932598	NA
ENSTBEG00000008416	0.219686	-0.34316	4.05738	-0.0845767	0.932598	NA
ENSTBEG00000008508	0.219686	-0.34316	4.05738	-0.0845767	0.932598	NA
ENSTBEG00000009080	0.219686	-0.34316	4.05738	-0.0845767	0.932598	NA
ENSTBEG00000009360	0.219686	-0.34316	4.05738	-0.0845767	0.932598	NA
ENSTBEG00000009850	0.219686	-0.34316	4.05738	-0.0845767	0.932598	NA
ENSTBEG00000010927	0.219686	-0.34316	4.05738	-0.0845767	0.932598	NA
ENSTBEG00000011028	0.219686	-0.34316	4.05738	-0.0845767	0.932598	NA
ENSTBEG00000012317	0.219686	-0.34316	4.05738	-0.0845767	0.932598	NA
ENSTBEG00000012331	0.219686	-0.34316	4.05738	-0.0845767	0.932598	NA
ENSTBEG00000012700	0.219686	-0.34316	4.05738	-0.0845767	0.932598	NA
ENSTBEG00000013402	0.219686	-0.34316	4.05738	-0.0845767	0.932598	NA
ENSTBEG00000014985	0.219686	-0.34316	4.05738	-0.0845767	0.932598	NA
ENSTBEG00000015961	0.219686	-0.34316	4.05738	-0.0845767	0.932598	NA
ENSTBEG00000016050	0.219686	-0.34316	4.05738	-0.0845767	0.932598	NA
ENSTBEG00000016432	0.219686	-0.34316	4.05738	-0.0845767	0.932598	NA
ENSTBEG00000013167	0.432891	-0.266978	3.3767	-0.0790648	0.936981	NA
ENSTBEG00000000391	0.958474	-0.18661	2.49569	-0.0747729	0.940395	0.994669
ENSTBEG00000003270	0.52639	0.202975	2.86262	0.0709053	0.943473	NA
ENSTBEG00000014656	0.52639	0.202975	2.86262	0.0709053	0.943473	NA
ENSTBEG00000016415	4.1209	-0.0943627	1.41595	-0.0666426	0.946866	0.994669
ENSTBEG00000001530	0.13354	0.253922	4.02523	0.0630826	0.949701	NA
ENSTBEG00000005169	0.13354	0.253922	4.02523	0.0630826	0.949701	NA
ENSTBEG00000009076	0.13354	0.253922	4.02523	0.0630826	0.949701	NA
ENSTBEG00000010215	0.13354	0.253922	4.02523	0.0630826	0.949701	NA
ENSTBEG00000010790	0.13354	0.253922	4.02523	0.0630826	0.949701	NA
ENSTBEG00000012359	0.13354	0.253922	4.02523	0.0630826	0.949701	NA
ENSTBEG00000012643	0.13354	0.253922	4.02523	0.0630826	0.949701	NA
ENSTBEG00000016351	0.13354	0.253922	4.02523	0.0630826	0.949701	NA
ENSTBEG00000006657	0.609784	0.164205	2.76841	0.0593139	0.952702	NA
ENSTBEG00000001835	0.446791	-0.159794	3.33257	-0.0479491	0.961757	NA
ENSTBEG00000012689	3.51893	0.0658027	1.5286	0.0430476	0.965664	0.994669
ENSTBEG00000001123	0.939098	-0.0977386	2.28264	-0.0428181	0.965846	0.994669
ENSTBEG00000001015	11.4183	0.043874	1.0392	0.042219	0.966324	0.994669
ENSTBEG00000000029	0.120712	0.158632	4.02958	0.0393668	0.968598	NA
ENSTBEG00000000043	0.120712	0.158632	4.02958	0.0393668	0.968598	NA
ENSTBEG00000000811	0.120712	0.158632	4.02958	0.0393668	0.968598	NA
ENSTBEG00000001339	0.120712	0.158632	4.02958	0.0393668	0.968598	NA
ENSTBEG00000001640	0.120712	0.158632	4.02958	0.0393668	0.968598	NA
ENSTBEG00000001763	0.120712	0.158632	4.02958	0.0393668	0.968598	NA
ENSTBEG00000002175	0.120712	0.158632	4.02958	0.0393668	0.968598	NA
ENSTBEG00000002303	0.120712	0.158632	4.02958	0.0393668	0.968598	NA
ENSTBEG00000003550	0.120712	0.158632	4.02958	0.0393668	0.968598	NA
ENSTBEG00000003613	0.120712	0.158632	4.02958	0.0393668	0.968598	NA
ENSTBEG00000004025	0.120712	0.158632	4.02958	0.0393668	0.968598	NA
ENSTBEG00000004202	0.120712	0.158632	4.02958	0.0393668	0.968598	NA
ENSTBEG00000005196	0.120712	0.158632	4.02958	0.0393668	0.968598	NA
ENSTBEG00000006363	0.120712	0.158632	4.02958	0.0393668	0.968598	NA
ENSTBEG00000007337	0.120712	0.158632	4.02958	0.0393668	0.968598	NA
ENSTBEG00000007671	0.120712	0.158632	4.02958	0.0393668	0.968598	NA
ENSTBEG00000008619	0.120712	0.158632	4.02958	0.0393668	0.968598	NA
ENSTBEG00000009767	0.120712	0.158632	4.02958	0.0393668	0.968598	NA
ENSTBEG00000009983	0.120712	0.158632	4.02958	0.0393668	0.968598	NA
ENSTBEG00000012703	0.120712	0.158632	4.02958	0.0393668	0.968598	NA
ENSTBEG00000013525	0.120712	0.158632	4.02958	0.0393668	0.968598	NA
ENSTBEG00000013762	0.120712	0.158632	4.02958	0.0393668	0.968598	NA
ENSTBEG00000014264	0.120712	0.158632	4.02958	0.0393668	0.968598	NA
ENSTBEG00000014306	0.120712	0.158632	4.02958	0.0393668	0.968598	NA
ENSTBEG00000016419	0.120712	0.158632	4.02958	0.0393668	0.968598	NA
ENSTBEG00000017104	0.120712	0.158632	4.02958	0.0393668	0.968598	NA
ENSTBEG00000017151	0.120712	0.158632	4.02958	0.0393668	0.968598	NA
ENSTBEG00000017633	0.120712	0.158632	4.02958	0.0393668	0.968598	NA
ENSTBEG00000013557	2.01517	0.0644089	1.63626	0.0393635	0.968601	0.994669
ENSTBEG00000005978	111.511	0.031252	0.857051	0.0364645	0.970912	0.994669
ENSTBEG00000015444	0.45962	-0.0911685	3.01411	-0.0302472	0.97587	NA
ENSTBEG00000005880	2.86742	0.0431772	1.47044	0.0293636	0.976575	0.994669
ENSTBEG00000013974	0.555842	-0.0833739	2.84641	-0.0292909	0.976633	NA
ENSTBEG00000014750	15.5714	-0.023182	1.00057	-0.0231687	0.981516	0.994669
ENSTBEG00000017093	0.558594	0.0665856	2.8814	0.0231088	0.981563	NA
ENSTBEG00000012629	0.56015	0.0663532	2.87909	0.0230466	0.981613	NA
ENSTBEG00000013888	3.66359	-0.0290154	1.33084	-0.0218024	0.982606	0.994669
ENSTBEG00000003170	1.49967	-0.0366576	1.85263	-0.0197868	0.984213	0.994669
ENSTBEG00000002433	4.87223	0.0196708	1.1702	0.0168097	0.986588	0.994669
ENSTBEG00000000347	0.107884	0.0563705	4.03456	0.0139719	0.988852	NA
ENSTBEG00000001818	0.107884	0.0563705	4.03456	0.0139719	0.988852	NA
ENSTBEG00000001992	0.107884	0.0563705	4.03456	0.0139719	0.988852	NA
ENSTBEG00000002838	0.107884	0.0563705	4.03456	0.0139719	0.988852	NA
ENSTBEG00000003059	0.107884	0.0563705	4.03456	0.0139719	0.988852	NA
ENSTBEG00000003415	0.107884	0.0563705	4.03456	0.0139719	0.988852	NA
ENSTBEG00000003789	0.107884	0.0563705	4.03456	0.0139719	0.988852	NA
ENSTBEG00000003953	0.107884	0.0563705	4.03456	0.0139719	0.988852	NA
ENSTBEG00000004983	0.107884	0.0563705	4.03456	0.0139719	0.988852	NA
ENSTBEG00000005944	0.107884	0.0563705	4.03456	0.0139719	0.988852	NA
ENSTBEG00000006274	0.107884	0.0563705	4.03456	0.0139719	0.988852	NA
ENSTBEG00000006899	0.107884	0.0563705	4.03456	0.0139719	0.988852	NA
ENSTBEG00000010218	0.107884	0.0563705	4.03456	0.0139719	0.988852	NA
ENSTBEG00000010286	0.107884	0.0563705	4.03456	0.0139719	0.988852	NA
ENSTBEG00000010762	0.107884	0.0563705	4.03456	0.0139719	0.988852	NA
ENSTBEG00000011055	0.107884	0.0563705	4.03456	0.0139719	0.988852	NA
ENSTBEG00000011294	0.107884	0.0563705	4.03456	0.0139719	0.988852	NA
ENSTBEG00000012131	0.107884	0.0563705	4.03456	0.0139719	0.988852	NA
ENSTBEG00000013815	0.107884	0.0563705	4.03456	0.0139719	0.988852	NA
ENSTBEG00000013821	0.107884	0.0563705	4.03456	0.0139719	0.988852	NA
ENSTBEG00000014646	0.107884	0.0563705	4.03456	0.0139719	0.988852	NA
ENSTBEG00000015400	0.107884	0.0563705	4.03456	0.0139719	0.988852	NA
ENSTBEG00000016549	0.107884	0.0563705	4.03456	0.0139719	0.988852	NA
ENSTBEG00000016679	0.107884	0.0563705	4.03456	0.0139719	0.988852	NA
ENSTBEG00000017680	0.107884	0.0563705	4.03456	0.0139719	0.988852	NA
ENSTBEG00000001113	3.15359	-0.0182485	1.34558	-0.0135618	0.98918	0.994669
ENSTBEG00000001873	0.905339	-0.0189069	2.26956	-0.00833061	0.993353	0.994669
ENSTBEG00000003282	174.425	-0.00642355	0.848871	-0.00756717	0.993962	0.994669
ENSTBEG00000015858	3.31813	-0.0089168	1.3275	-0.00671696	0.994641	0.994669
ENSTBEG00000000045	4.5617	0.0078518	1.17511	0.00668173	0.994669	0.994669
ENSTBEG00000009397	21.6298	-1.08112	1.36223	-0.793636	NA	NA
ENSTBEG00000016990	350.655	-1.4361	1.15955	-1.23849	NA	NA
