# Supplementary material for: Tree Shrew Is a Suitable Animal Model for the Study of Epstein Barr Virus
Source: Front Immunol. 2022 Jan 17;12:789604. doi: 10.3389/fimmu.2021.789604 (PMC8801525; doi:10.3389/fimmu.2021.789604)
Supplement: Supplementary file 8 [file Table_4.xlsx]

## Sheet: C1 DEGs
	ID	Description	GeneRatio	BgRatio	pvalue	p.adjust	qvalue	geneID	Count
GO:0006402	GO:0006402	mRNA catabolic process	27/440	364/18670	1.66062e-07	0.000200809	0.000177946	XRN1/UPF2/TUT7/TNRC6B/THRAP3/SLFN14/SERBP1/RPSA/RPS4X/RPL9/RPL6/RPL3/RPL27/RC3H1/PSME4/PSME2/PSMD6/PSMD13/PSMB3/PSMA4/PRPF18/LSM7/LARP1/HBS1L/FXR1/EIF3E/DDX6	27
GO:0002478	GO:0002478	antigen processing and presentation of exogenous peptide antigen	18/440	175/18670	1.78676e-07	0.000200809	0.000177946	SEC23A/PSME4/PSME2/PSMD6/PSMD13/PSMB3/PSMA4/KIFAP3/FCGR2B/FCER1G/DYNLL1/DYNC1I2/DCTN2/CTSD/CLTC/CAPZB/AP2S1/AP2M1	18
GO:0046034	GO:0046034	ATP metabolic process	24/440	304/18670	2.62668e-07	0.000200809	0.000177946	UQCRC2/SNCA/PRKAA1/PKLR/OLA1/NUP153/NDUFS4/NDUFB9/NDUFB4/NDUFB3/NDUFAB1/NDUFA6/NDUFA4/NDUFA12/HK1/GAPDH/COX7A2/COX5B/BPGM/ATP5PB/ATP5F1C/ATP5F1B/ATP5F1A/AMPD3	24
GO:0006401	GO:0006401	RNA catabolic process	28/440	397/18670	2.7632e-07	0.000200809	0.000177946	XRN1/UPF2/TUT7/TNRC6B/THRAP3/SLFN14/SERBP1/RPSA/RPS4X/RPL9/RPL6/RPL3/RPL27/RC3H1/PSME4/PSME2/PSMD6/PSMD13/PSMB3/PSMA4/PRPF18/LSM7/LARP1/HBS1L/FXR1/EIF3E/DKC1/DDX6	28
GO:0019884	GO:0019884	antigen processing and presentation of exogenous antigen	18/440	182/18670	3.22604e-07	0.000200809	0.000177946	SEC23A/PSME4/PSME2/PSMD6/PSMD13/PSMB3/PSMA4/KIFAP3/FCGR2B/FCER1G/DYNLL1/DYNC1I2/DCTN2/CTSD/CLTC/CAPZB/AP2S1/AP2M1	18
GO:0006119	GO:0006119	oxidative phosphorylation	16/440	145/18670	3.30614e-07	0.000200809	0.000177946	UQCRC2/SNCA/NDUFS4/NDUFB9/NDUFB4/NDUFB3/NDUFAB1/NDUFA6/NDUFA4/NDUFA12/COX7A2/COX5B/ATP5PB/ATP5F1C/ATP5F1B/ATP5F1A	16
GO:0000209	GO:0000209	protein polyubiquitination	24/440	310/18670	3.75544e-07	0.000200809	0.000177946	UBR2/UBE3B/UBE2R2/UBE2G2/UBE2E2/UBE2D3/TRIP12/RNF144A/RNF14/RC3H1/PSME4/PSME2/PSMD6/PSMD13/PSMB3/PSMA4/MARCHF6/ITCH/HUWE1/HECTD1/FBXO9/FBXL20/BIRC2/BARD1	24
GO:0048002	GO:0048002	antigen processing and presentation of peptide antigen	18/440	189/18670	5.65616e-07	0.000264638	0.000234507	SEC23A/PSME4/PSME2/PSMD6/PSMD13/PSMB3/PSMA4/KIFAP3/FCGR2B/FCER1G/DYNLL1/DYNC1I2/DCTN2/CTSD/CLTC/CAPZB/AP2S1/AP2M1	18
GO:0002181	GO:0002181	cytoplasmic translation	13/440	100/18670	6.40998e-07	0.000266584	0.000236232	RWDD1/RPSA/RPL9/RPL6/EIF5/EIF4H/EIF3J/EIF3F/EIF3E/EIF2S2/CPEB4/CNBP/AARS1	13
GO:0006413	GO:0006413	translational initiation	18/440	193/18670	7.70052e-07	0.000283552	0.000251268	RPSA/RPS6KB1/RPS4X/RPL9/RPL6/RPL3/RPL27/PPP1R15A/LARP1/EIF5/EIF4H/EIF3J/EIF3F/EIF3E/EIF2S2/EIF2AK1/EIF1B/EIF1AX	18
GO:1903311	GO:1903311	regulation of mRNA metabolic process	24/440	324/18670	8.33309e-07	0.000283552	0.000251268	XRN1/TNRC6B/THRAP3/SRPK1/SON/SNW1/SERBP1/RC3H1/RBMXL1/RBM17/PSME4/PSME2/PSMD6/PSMD13/PSMB3/PSMA4/PRDX6/NUDT21/NSRP1/MBNL3/LARP1/HNRNPK/FXR1/BARD1	24
GO:0019886	GO:0019886	antigen processing and presentation of exogenous peptide antigen via MHC class II	12/440	98/18670	3.28847e-06	0.00102573	0.000908945	SEC23A/KIFAP3/FCGR2B/FCER1G/DYNLL1/DYNC1I2/DCTN2/CTSD/CLTC/CAPZB/AP2S1/AP2M1	12
GO:0002495	GO:0002495	antigen processing and presentation of peptide antigen via MHC class II	12/440	101/18670	4.52806e-06	0.00125421	0.00111141	SEC23A/KIFAP3/FCGR2B/FCER1G/DYNLL1/DYNC1I2/DCTN2/CTSD/CLTC/CAPZB/AP2S1/AP2M1	12
GO:0002504	GO:0002504	antigen processing and presentation of peptide or polysaccharide antigen via MHC class II	12/440	102/18670	5.02407e-06	0.00125421	0.00111141	SEC23A/KIFAP3/FCGR2B/FCER1G/DYNLL1/DYNC1I2/DCTN2/CTSD/CLTC/CAPZB/AP2S1/AP2M1	12
GO:0006120	GO:0006120	mitochondrial electron transport, NADH to ubiquinone	9/440	55/18670	5.02622e-06	0.00125421	0.00111141	SNCA/NDUFS4/NDUFB9/NDUFB4/NDUFB3/NDUFAB1/NDUFA6/NDUFA4/NDUFA12	9
GO:0044839	GO:0044839	cell cycle G2/M phase transition	20/440	266/18670	5.49192e-06	0.00128477	0.00113849	TUBG1/TUBA1A/PSME4/PSME2/PSMD6/PSMD13/PSMB3/PSMA4/PPP1CB/PPM1D/PAFAH1B1/MNAT1/HMMR/HAUS2/DYRK3/DYNLL1/DYNC1I2/DCTN2/CKAP5/CETN2	20
GO:0051701	GO:0051701	interaction with host	17/440	202/18670	6.31987e-06	0.00137057	0.00121452	TRIM10/THOC2/TFRC/RPSA/PC/NUP153/KPNA1/ITGB3/ITCH/IFIT1/HIPK2/GYPA/GAPDH/EPS15/CTSB/CHMP2A/BCL2L1	17
GO:0000086	GO:0000086	G2/M transition of mitotic cell cycle	19/440	247/18670	6.78191e-06	0.00137057	0.00121452	TUBG1/TUBA1A/PSME4/PSME2/PSMD6/PSMD13/PSMB3/PSMA4/PPP1CB/PPM1D/PAFAH1B1/MNAT1/HMMR/HAUS2/DYNLL1/DYNC1I2/DCTN2/CKAP5/CETN2	19
GO:0008380	GO:0008380	RNA splicing	28/440	469/18670	7.17545e-06	0.00137057	0.00121452	ZRANB2/ZMAT5/ZMAT2/TMBIM6/THRAP3/THOC2/SRPK1/SON/SNW1/SNRPD2/SLU7/RNPC3/RBMXL1/RBM17/PRPF18/PRDX6/PHF5A/NUDT21/NSRP1/MBNL3/LSM7/HNRNPUL1/HNRNPK/HNRNPF/GTF2F2/CIR1/CDK12/CDC5L	28
GO:0019882	GO:0019882	antigen processing and presentation	18/440	226/18670	7.32336e-06	0.00137057	0.00121452	SEC23A/PSME4/PSME2/PSMD6/PSMD13/PSMB3/PSMA4/KIFAP3/FCGR2B/FCER1G/DYNLL1/DYNC1I2/DCTN2/CTSD/CLTC/CAPZB/AP2S1/AP2M1	18
GO:0016569	GO:0016569	covalent chromatin modification	28/440	474/18670	8.74025e-06	0.00148864	0.00131915	WAC/VRK1/USP7/USP15/UBR2/TRIP12/SNW1/SNCA/RSF1/RESF1/PRKAA1/PPHLN1/NSD2/NIPBL/NAA50/MORF4L1/MIER1/KMT2C/KDM5C/KDM4A/KDM3B/HUWE1/EP300/ENY2/CREBBP/BRPF3/BAZ1B/ASH1L	28
GO:0000956	GO:0000956	nuclear-transcribed mRNA catabolic process	17/440	207/18670	8.74967e-06	0.00148864	0.00131915	XRN1/UPF2/TUT7/TNRC6B/THRAP3/RPSA/RPS4X/RPL9/RPL6/RPL3/RPL27/RC3H1/PRPF18/LSM7/HBS1L/EIF3E/DDX6	17
GO:0070646	GO:0070646	protein modification by small protein removal	21/440	299/18670	9.23117e-06	0.00150227	0.00133123	USP7/USP24/USP15/USP14/USP11/SENP6/PSME4/PSME2/PSMD6/PSMD13/PSMB3/PSMA4/OTUD7B/ITCH/EP300/ENY2/EIF3F/COPS2/BIRC2/BARD1/ABRAXAS2	21
GO:1902749	GO:1902749	regulation of cell cycle G2/M phase transition	17/440	213/18670	1.27469e-05	0.00198798	0.00176164	TUBG1/TUBA1A/PSME4/PSME2/PSMD6/PSMD13/PSMB3/PSMA4/PAFAH1B1/HMMR/HAUS2/DYRK3/DYNLL1/DYNC1I2/DCTN2/CKAP5/CETN2	17
GO:0010389	GO:0010389	regulation of G2/M transition of mitotic cell cycle	16/440	196/18670	1.72759e-05	0.00254821	0.00225809	TUBG1/TUBA1A/PSME4/PSME2/PSMD6/PSMD13/PSMB3/PSMA4/PAFAH1B1/HMMR/HAUS2/DYNLL1/DYNC1I2/DCTN2/CKAP5/CETN2	16
GO:0042775	GO:0042775	mitochondrial ATP synthesis coupled electron transport	11/440	97/18670	1.77007e-05	0.00254821	0.00225809	UQCRC2/SNCA/NDUFS4/NDUFB9/NDUFB4/NDUFB3/NDUFAB1/NDUFA6/NDUFA4/NDUFA12/COX5B	11
GO:0043484	GO:0043484	regulation of RNA splicing	13/440	135/18670	1.8714e-05	0.00259431	0.00229894	TMBIM6/THRAP3/SRPK1/SON/SNW1/RBMXL1/RBM17/PRDX6/NSRP1/MBNL3/HNRNPK/HNRNPF/CDK12	13
GO:0042773	GO:0042773	ATP synthesis coupled electron transport	11/440	98/18670	1.95229e-05	0.00260979	0.00231266	UQCRC2/SNCA/NDUFS4/NDUFB9/NDUFB4/NDUFB3/NDUFAB1/NDUFA6/NDUFA4/NDUFA12/COX5B	11
GO:0022904	GO:0022904	respiratory electron transport chain	12/440	117/18670	2.07395e-05	0.00267682	0.00237206	UQCRC2/SNCA/SDHB/NDUFS4/NDUFB9/NDUFB4/NDUFB3/NDUFAB1/NDUFA6/NDUFA4/NDUFA12/COX5B	12
GO:0001732	GO:0001732	formation of cytoplasmic translation initiation complex	5/440	16/18670	2.50443e-05	0.00312469	0.00276893	EIF5/EIF3J/EIF3F/EIF3E/EIF2S2	5
GO:0016570	GO:0016570	histone modification	26/440	454/18670	3.10858e-05	0.00375336	0.00332602	WAC/VRK1/USP7/USP15/UBR2/TRIP12/SNW1/SNCA/RSF1/PRKAA1/NSD2/NIPBL/NAA50/MORF4L1/MIER1/KMT2C/KDM5C/KDM4A/KDM3B/HUWE1/EP300/ENY2/CREBBP/BRPF3/BAZ1B/ASH1L	26
GO:0030042	GO:0030042	actin filament depolymerization	8/440	54/18670	3.59215e-05	0.0037591	0.0033311	TMOD1/SPTB/SPTA1/MICAL2/DSTN/DMTN/CAPZB/ADD1	8
GO:0000377	GO:0000377	RNA splicing, via transesterification reactions with bulged adenosine as nucleophile	23/440	379/18670	3.66389e-05	0.0037591	0.0033311	ZMAT5/ZMAT2/THRAP3/SRPK1/SON/SNW1/SNRPD2/SLU7/RNPC3/RBMXL1/RBM17/PRPF18/PRDX6/PHF5A/NUDT21/NSRP1/MBNL3/LSM7/HNRNPUL1/HNRNPK/HNRNPF/GTF2F2/CDC5L	23
GO:0000398	GO:0000398	mRNA splicing, via spliceosome	23/440	379/18670	3.66389e-05	0.0037591	0.0033311	ZMAT5/ZMAT2/THRAP3/SRPK1/SON/SNW1/SNRPD2/SLU7/RNPC3/RBMXL1/RBM17/PRPF18/PRDX6/PHF5A/NUDT21/NSRP1/MBNL3/LSM7/HNRNPUL1/HNRNPK/HNRNPF/GTF2F2/CDC5L	23
GO:0019058	GO:0019058	viral life cycle	21/440	328/18670	3.67759e-05	0.0037591	0.0033311	UBAP1/TRIM10/TFRC/STOM/SRPK1/RSAD2/RPSA/RESF1/PC/NUP153/NUCKS1/LARP1/KPNA1/ITGB3/ITCH/IFIT1/GYPA/EPS15/DDX6/CTSB/CHMP2A	21
GO:0001736	GO:0001736	establishment of planar polarity	12/440	124/18670	3.71591e-05	0.0037591	0.0033311	PSME4/PSME2/PSMD6/PSMD13/PSMB3/PSMA4/PAFAH1B1/MLLT3/IFT20/CLTC/AP2S1/AP2M1	12
GO:0007164	GO:0007164	establishment of tissue polarity	12/440	124/18670	3.71591e-05	0.0037591	0.0033311	PSME4/PSME2/PSMD6/PSMD13/PSMB3/PSMA4/PAFAH1B1/MLLT3/IFT20/CLTC/AP2S1/AP2M1	12
GO:0000375	GO:0000375	RNA splicing, via transesterification reactions	23/440	382/18670	4.13884e-05	0.00407676	0.0036126	ZMAT5/ZMAT2/THRAP3/SRPK1/SON/SNW1/SNRPD2/SLU7/RNPC3/RBMXL1/RBM17/PRPF18/PRDX6/PHF5A/NUDT21/NSRP1/MBNL3/LSM7/HNRNPUL1/HNRNPK/HNRNPF/GTF2F2/CDC5L	23
GO:0048524	GO:0048524	positive regulation of viral process	11/440	107/18670	4.46677e-05	0.00424893	0.00376517	STOM/SRPK1/SNW1/RSF1/PC/NUCKS1/LARP1/IFIT1/GTF2F2/EP300/CHMP2A	11
GO:0016579	GO:0016579	protein deubiquitination	19/440	283/18670	4.54067e-05	0.00424893	0.00376517	USP7/USP24/USP15/USP14/USP11/PSME4/PSME2/PSMD6/PSMD13/PSMB3/PSMA4/OTUD7B/ITCH/EP300/ENY2/EIF3F/BIRC2/BARD1/ABRAXAS2	19
GO:0031365	GO:0031365	N-terminal protein amino acid modification	6/440	29/18670	4.96377e-05	0.00453156	0.00401562	PPM1B/NMT1/NAA50/METAP2/EP300/CREBBP	6
GO:0071103	GO:0071103	DNA conformation change	22/440	364/18670	5.72928e-05	0.00508278	0.00450408	XRCC6/WAPL/TOP1/SRPK1/SMC2/SMARCA5/RSF1/RESF1/RAD50/PSME4/PPHLN1/NIPBL/NAP1L4/MNAT1/MCPH1/HELB/GTF2F2/G3BP1/CETN2/CENPU/ASH1L/ANP32B	22
GO:0045333	GO:0045333	cellular respiration	15/440	194/18670	5.89966e-05	0.00508278	0.00450408	UQCRC2/SNCA/SDHB/NDUFS4/NDUFB9/NDUFB4/NDUFB3/NDUFAB1/NDUFA6/NDUFA4/NDUFA12/MDH1/COX5B/COQ10B/CAT	15
GO:0036294	GO:0036294	cellular response to decreased oxygen levels	16/440	217/18670	5.97494e-05	0.00508278	0.00450408	TMBIM6/PSME4/PSME2/PSMD6/PSMD13/PSMB3/PSMA4/PRKAA1/HIPK2/EP300/ELOC/CREBBP/CPEB4/CHCHD2/BNIP3L/AQP3	16
GO:0043161	GO:0043161	proteasome-mediated ubiquitin-dependent protein catabolic process	24/440	419/18670	6.23188e-05	0.00518354	0.00459337	WAC/USP7/USP14/UBR2/UBR1/UBE2R2/UBE2G2/UBE2D3/SEC61B/RNF144A/RNF14/PSME4/PSME2/PSMD6/PSMD13/PSMB3/PSMA4/MARCHF6/ITCH/FBXO9/FBXL20/DDIT3/BUB1B/BIRC2	24
GO:0010498	GO:0010498	proteasomal protein catabolic process	26/440	477/18670	7.07369e-05	0.00575583	0.0051005	WAC/USP7/USP14/UBR2/UBR1/UBE2R2/UBE2G2/UBE2D3/SEC61B/RNF144A/RNF14/PSME4/PSME2/PSMD6/PSMD13/PSMB3/PSMA4/MARCHF6/ITCH/GABARAPL2/FBXO9/FBXL20/DDIT3/BUB1B/BIRC2/ATE1	26
GO:0061418	GO:0061418	regulation of transcription from RNA polymerase II promoter in response to hypoxia	9/440	77/18670	8.07311e-05	0.00629809	0.00558103	PSME4/PSME2/PSMD6/PSMD13/PSMB3/PSMA4/EP300/ELOC/CREBBP	9
GO:0097711	GO:0097711	ciliary basal body-plasma membrane docking	10/440	95/18670	8.07664e-05	0.00629809	0.00558103	TUBG1/TUBA1A/PAFAH1B1/HAUS2/DYNLL1/DYNC1I2/DCTN2/CKAP5/CETN2/CEP89	10
GO:0050684	GO:0050684	regulation of mRNA processing	12/440	137/18670	9.85459e-05	0.00741415	0.00657001	THRAP3/SRPK1/SON/SNW1/RBMXL1/RBM17/PRDX6/NUDT21/NSRP1/MBNL3/HNRNPK/BARD1	12
GO:0006521	GO:0006521	regulation of cellular amino acid metabolic process	8/440	62/18670	9.90402e-05	0.00741415	0.00657001	PSME4/PSME2/PSMD6/PSMD13/PSMB3/PSMA4/OAZ2/AZIN1	8
GO:0048024	GO:0048024	regulation of mRNA splicing, via spliceosome	10/440	98/18670	0.000105145	0.00771657	0.006838	THRAP3/SRPK1/SON/SNW1/RBMXL1/RBM17/PRDX6/NSRP1/MBNL3/HNRNPK	10
GO:0035722	GO:0035722	interleukin-12-mediated signaling pathway	7/440	47/18670	0.000107203	0.00771657	0.006838	TALDO1/SOD1/RAP1B/PSME2/PDCD4/HNRNPF/CA1	7
GO:0033238	GO:0033238	regulation of cellular amine metabolic process	9/440	81/18670	0.000120172	0.00848686	0.00752059	SNCA/PSME4/PSME2/PSMD6/PSMD13/PSMB3/PSMA4/OAZ2/AZIN1	9
GO:0071456	GO:0071456	cellular response to hypoxia	15/440	207/18670	0.000122556	0.00849492	0.00752773	TMBIM6/PSME4/PSME2/PSMD6/PSMD13/PSMB3/PSMA4/PRKAA1/HIPK2/EP300/ELOC/CREBBP/CHCHD2/BNIP3L/AQP3	15
GO:0002183	GO:0002183	cytoplasmic translational initiation	6/440	34/18670	0.000127207	0.00856131	0.00758657	EIF5/EIF4H/EIF3J/EIF3F/EIF3E/EIF2S2	6
GO:0001738	GO:0001738	morphogenesis of a polarized epithelium	12/440	141/18670	0.000129787	0.00856131	0.00758657	PSME4/PSME2/PSMD6/PSMD13/PSMB3/PSMA4/PAFAH1B1/MLLT3/IFT20/CLTC/AP2S1/AP2M1	12
GO:0006914	GO:0006914	autophagy	26/440	496/18670	0.00013294	0.00856131	0.00758657	WDR45/WAC/VPS26A/VPS16/TMBIM6/TAB2/SNCA/PRKAA1/NBR1/MAP1LC3B/LARP1/KDM4A/IFT20/HERC1/GAPDH/GABARAPL2/FUNDC1/EP300/EEF1A1/DYNLL1/DDIT3/CLTC/CHMP2A/BNIP3L/ATP6V1D/ATG4A	26
GO:0061919	GO:0061919	process utilizing autophagic mechanism	26/440	496/18670	0.00013294	0.00856131	0.00758657	WDR45/WAC/VPS26A/VPS16/TMBIM6/TAB2/SNCA/PRKAA1/NBR1/MAP1LC3B/LARP1/KDM4A/IFT20/HERC1/GAPDH/GABARAPL2/FUNDC1/EP300/EEF1A1/DYNLL1/DDIT3/CLTC/CHMP2A/BNIP3L/ATP6V1D/ATG4A	26
GO:0043618	GO:0043618	regulation of transcription from RNA polymerase II promoter in response to stress	11/440	121/18670	0.000137136	0.00856131	0.00758657	TMBIM6/PSME4/PSME2/PSMD6/PSMD13/PSMB3/PSMA4/EP300/ELOC/DDIT3/CREBBP	11
GO:0022900	GO:0022900	electron transport chain	14/440	186/18670	0.000137499	0.00856131	0.00758657	UQCRC2/TXNRD1/SNCA/SDHB/NDUFS4/NDUFB9/NDUFB4/NDUFB3/NDUFAB1/NDUFA6/NDUFA4/NDUFA12/COX7A2/COX5B	14
GO:0071349	GO:0071349	cellular response to interleukin-12	7/440	49/18670	0.000140612	0.00856131	0.00758657	TALDO1/SOD1/RAP1B/PSME2/PDCD4/HNRNPF/CA1	7
GO:0006839	GO:0006839	mitochondrial transport	17/440	258/18670	0.000141812	0.00856131	0.00758657	UQCRC2/UBE2D3/TFDP2/SLC25A37/PRKAA1/NMT1/MICU2/MFF/HUWE1/COX5B/BNIP3L/BCL2L1/ATP5PB/ATP5F1C/ATP5F1B/ATP5F1A/ABCB10	17
GO:0071453	GO:0071453	cellular response to oxygen levels	16/440	234/18670	0.000144784	0.00860199	0.00762261	TMBIM6/PSME4/PSME2/PSMD6/PSMD13/PSMB3/PSMA4/PRKAA1/HIPK2/EP300/ELOC/CREBBP/CPEB4/CHCHD2/BNIP3L/AQP3	16
GO:0070671	GO:0070671	response to interleukin-12	7/440	50/18670	0.000160226	0.0093707	0.0083038	TALDO1/SOD1/RAP1B/PSME2/PDCD4/HNRNPF/CA1	7
GO:0032799	GO:0032799	low-density lipoprotein receptor particle metabolic process	5/440	23/18670	0.000168356	0.0095478	0.00846074	ITGB3/HNRNPK/CLTC/AP2S1/AP2M1	5
GO:0042776	GO:0042776	mitochondrial ATP synthesis coupled proton transport	5/440	23/18670	0.000168356	0.0095478	0.00846074	COX5B/ATP5PB/ATP5F1C/ATP5F1B/ATP5F1A	5
GO:0030834	GO:0030834	regulation of actin filament depolymerization	7/440	51/18670	0.000181996	0.0101673	0.00900973	TMOD1/SPTB/SPTA1/DSTN/DMTN/CAPZB/ADD1	7
GO:0046475	GO:0046475	glycerophospholipid catabolic process	5/440	24/18670	0.00020857	0.0114269	0.0101259	PRDX6/PNPLA8/PLA2G4C/GPCPD1/GDPD1	5
GO:0043620	GO:0043620	regulation of DNA-templated transcription in response to stress	11/440	127/18670	0.000210649	0.0114269	0.0101259	TMBIM6/PSME4/PSME2/PSMD6/PSMD13/PSMB3/PSMA4/EP300/ELOC/DDIT3/CREBBP	11
GO:0060071	GO:0060071	Wnt signaling pathway, planar cell polarity pathway	10/440	108/18670	0.000235978	0.0125592	0.0111293	PSME4/PSME2/PSMD6/PSMD13/PSMB3/PSMA4/MLLT3/CLTC/AP2S1/AP2M1	10
GO:0051693	GO:0051693	actin filament capping	6/440	38/18670	0.000241147	0.0125592	0.0111293	TMOD1/SPTB/SPTA1/DMTN/CAPZB/ADD1	6
GO:0044106	GO:0044106	cellular amine metabolic process	11/440	129/18670	0.000241588	0.0125592	0.0111293	SNCA/SMS/PSME4/PSME2/PSMD6/PSMD13/PSMB3/PSMA4/OAZ2/GDPD1/AZIN1	11
GO:0043903	GO:0043903	regulation of interspecies interactions between organisms	15/440	222/18670	0.00026349	0.0135102	0.011972	TRIM10/STOM/SRPK1/SNW1/RSF1/RSAD2/RESF1/PC/NUCKS1/LARP1/IFIT1/GTF2F2/GAPDH/EP300/CHMP2A	15
GO:0090175	GO:0090175	regulation of establishment of planar polarity	10/440	110/18670	0.000274132	0.0138659	0.0122872	PSME4/PSME2/PSMD6/PSMD13/PSMB3/PSMA4/MLLT3/CLTC/AP2S1/AP2M1	10
GO:0015985	GO:0015985	energy coupled proton transport, down electrochemical gradient	5/440	26/18670	0.0003105	0.0152921	0.0135511	COX5B/ATP5PB/ATP5F1C/ATP5F1B/ATP5F1A	5
GO:0015986	GO:0015986	ATP synthesis coupled proton transport	5/440	26/18670	0.0003105	0.0152921	0.0135511	COX5B/ATP5PB/ATP5F1C/ATP5F1B/ATP5F1A	5
GO:0070936	GO:0070936	protein K48-linked ubiquitination	7/440	56/18670	0.000329524	0.0160183	0.0141945	UBE2R2/UBE2G2/UBE2E2/UBE2D3/MARCHF6/ITCH/BIRC2	7
GO:0002223	GO:0002223	stimulatory C-type lectin receptor signaling pathway	10/440	113/18670	0.000340951	0.016231	0.014383	TAB2/PSME4/PSME2/PSMD6/PSMD13/PSMB3/PSMA4/FCER1G/EP300/CREBBP	10
GO:0042119	GO:0042119	neutrophil activation	25/440	498/18670	0.000342572	0.016231	0.014383	XRCC6/STOM/RAP1B/PSMD6/PSMD13/PRDX6/ILF2/HUWE1/GSTP1/GDI2/FCGR2B/FCER1G/ERP44/EEF1A1/DYNLL1/DSN1/DNAJC13/CTSD/CTSB/CREG1/CAT/ATP6V1D/ARSA/AMPD3/ADAM10	25
GO:0030835	GO:0030835	negative regulation of actin filament depolymerization	6/440	41/18670	0.000370044	0.0173134	0.0153422	TMOD1/SPTB/SPTA1/DMTN/CAPZB/ADD1	6
GO:0043487	GO:0043487	regulation of RNA stability	13/440	183/18670	0.000414245	0.0191422	0.0169628	XRN1/THRAP3/SERBP1/RC3H1/PSME4/PSME2/PSMD6/PSMD13/PSMB3/PSMA4/LARP1/FXR1/DKC1	13
GO:0002220	GO:0002220	innate immune response activating cell surface receptor signaling pathway	10/440	116/18670	0.000420835	0.0192096	0.0170225	TAB2/PSME4/PSME2/PSMD6/PSMD13/PSMB3/PSMA4/FCER1G/EP300/CREBBP	10
GO:0009308	GO:0009308	amine metabolic process	11/440	138/18670	0.000432633	0.0193885	0.017181	SNCA/SMS/PSME4/PSME2/PSMD6/PSMD13/PSMB3/PSMA4/OAZ2/GDPD1/AZIN1	11
GO:0050792	GO:0050792	regulation of viral process	14/440	208/18670	0.000435115	0.0193885	0.017181	TRIM10/STOM/SRPK1/SNW1/RSF1/RSAD2/RESF1/PC/NUCKS1/LARP1/IFIT1/GTF2F2/EP300/CHMP2A	14
GO:0002758	GO:0002758	innate immune response-activating signal transduction	10/440	117/18670	0.000450693	0.0197318	0.0174853	TAB2/PSME4/PSME2/PSMD6/PSMD13/PSMB3/PSMA4/FCER1G/EP300/CREBBP	10
GO:0009205	GO:0009205	purine ribonucleoside triphosphate metabolic process	8/440	77/18670	0.000453363	0.0197318	0.0174853	PKLR/COX5B/ATP5PB/ATP5F1C/ATP5F1B/ATP5F1A/AMPD3/AK3	8
GO:1901987	GO:1901987	regulation of cell cycle phase transition	24/440	480/18670	0.000474261	0.0204041	0.018081	UBE2E2/TUBG1/TUBA1A/TFDP2/PSME4/PSME2/PSMD6/PSMD13/PSMB3/PSMA4/PAFAH1B1/HMMR/HAUS2/EP300/DYRK3/DYNLL1/DYNC1I2/DCTN2/DBF4/CKAP5/CETN2/CDKN2C/BUB1B/ANKRD17	24
GO:0071364	GO:0071364	cellular response to epidermal growth factor stimulus	6/440	43/18670	0.000482209	0.0205103	0.0181751	SYAP1/PTPN11/NCL/MED1/GSTP1/EEF1A1	6
GO:0071826	GO:0071826	ribonucleoprotein complex subunit organization	15/440	236/18670	0.000503991	0.021196	0.0187827	SRPK1/SNRPD2/SLU7/RPSA/RPL6/RPL3/PRPF18/NUDT21/EIF5/EIF4H/EIF3J/EIF3F/EIF3E/EIF2S2/DYRK3	15
GO:0032386	GO:0032386	regulation of intracellular transport	20/440	370/18670	0.000529049	0.021722	0.0192488	UBE2G2/UBE2D3/TFDP2/STOM/RBM27/PTPN11/PRKAA1/OAZ2/NUP153/NMT1/MFF/HUWE1/FER/FCER1G/DNAJC13/DMTN/BNIP3L/BARD1/ANP32B/ADGRE2	20
GO:0036293	GO:0036293	response to decreased oxygen levels	20/440	370/18670	0.000529049	0.021722	0.0192488	TMBIM6/PSME4/PSME2/PSMD6/PSMD13/PSMB3/PSMA4/PRKAA1/PKLR/HIPK2/FUNDC1/EP300/ELOC/CREBBP/CPEB4/CHCHD2/CAT/BNIP3L/BIRC2/AQP3	20
GO:0006446	GO:0006446	regulation of translational initiation	8/440	79/18670	0.000539596	0.021722	0.0192488	RPS6KB1/PPP1R15A/LARP1/EIF5/EIF4H/EIF3E/EIF2AK1/EIF1B	8
GO:0043312	GO:0043312	neutrophil degranulation	24/440	485/18670	0.000549263	0.021722	0.0192488	XRCC6/STOM/RAP1B/PSMD6/PSMD13/PRDX6/ILF2/HUWE1/GSTP1/GDI2/FCER1G/ERP44/EEF1A1/DYNLL1/DSN1/DNAJC13/CTSD/CTSB/CREG1/CAT/ATP6V1D/ARSA/AMPD3/ADAM10	24
GO:0051817	GO:0051817	modulation of process of other organism involved in symbiotic interaction	9/440	99/18670	0.000549655	0.021722	0.0192488	STOM/SNW1/PC/NUCKS1/KPNA1/HIPK2/GAPDH/EP300/BCL2L1	9
GO:0002218	GO:0002218	activation of innate immune response	11/440	142/18670	0.000551319	0.021722	0.0192488	XRCC6/TAB2/PSME4/PSME2/PSMD6/PSMD13/PSMB3/PSMA4/FCER1G/EP300/CREBBP	11
GO:1903902	GO:1903902	positive regulation of viral life cycle	7/440	61/18670	0.000560397	0.0218496	0.019362	STOM/SRPK1/PC/NUCKS1/LARP1/IFIT1/CHMP2A	7
GO:0002283	GO:0002283	neutrophil activation involved in immune response	24/440	488/18670	0.000599076	0.0231169	0.020485	XRCC6/STOM/RAP1B/PSMD6/PSMD13/PRDX6/ILF2/HUWE1/GSTP1/GDI2/FCER1G/ERP44/EEF1A1/DYNLL1/DSN1/DNAJC13/CTSD/CTSB/CREG1/CAT/ATP6V1D/ARSA/AMPD3/ADAM10	24
GO:0019080	GO:0019080	viral gene expression	13/440	191/18670	0.000621638	0.0237428	0.0210395	SNW1/RSF1/RPSA/RPS4X/RPL9/RPL6/RPL3/RPL27/NUP153/NUCKS1/GTF2F2/EP300/EIF3F	13
GO:0055072	GO:0055072	iron ion homeostasis	8/440	81/18670	0.000638641	0.0240142	0.0212801	TFRC/SOD1/SLC25A37/RHAG/NCOA4/HEPH/EIF2AK1/ABCB7	8
GO:0006520	GO:0006520	cellular amino acid metabolic process	19/440	348/18670	0.000641577	0.0240142	0.0212801	SMS/SLC25A21/PSME4/PSME2/PSMD6/PSMD13/PSMB3/PSMA4/OAZ2/OAT/NFS1/NARS1/HIBADH/GMPS/GLUL/AZIN1/ART4/ALDH18A1/AARS1	19
GO:0016236	GO:0016236	macroautophagy	17/440	295/18670	0.000671626	0.0248901	0.0220562	WDR45/WAC/VPS26A/VPS16/PRKAA1/NBR1/MAP1LC3B/LARP1/IFT20/GAPDH/GABARAPL2/FUNDC1/DYNLL1/CHMP2A/BNIP3L/ATP6V1D/ATG4A	17
GO:0006605	GO:0006605	protein targeting	22/440	435/18670	0.000694752	0.0253696	0.0224812	ZFAND6/UQCRC2/UBE2D3/TRAK2/STOM/SPCS1/SEC62/SEC61B/RPSA/RPS4X/RPL9/RPL6/RPL3/RPL27/PRKAA1/NCOA4/MFF/HUWE1/DMTN/CAT/BNIP3L/ARL6IP1	22
GO:0001504	GO:0001504	neurotransmitter uptake	6/440	46/18670	0.000698123	0.0253696	0.0224812	SNCA/SLC6A9/SLC29A1/ITGB3/GLUL/ARL6IP1	6
GO:0048268	GO:0048268	clathrin coat assembly	4/440	18/18670	0.000716209	0.0255836	0.0226708	FCHO2/EPS15/CLTC/AP2S1	4
GO:0050685	GO:0050685	positive regulation of mRNA processing	5/440	31/18670	0.000728019	0.0255836	0.0226708	THRAP3/SNW1/RBMXL1/PRDX6/NUDT21	5
GO:0002262	GO:0002262	myeloid cell homeostasis	11/440	147/18670	0.000736771	0.0255836	0.0226708	TRIM10/SOD1/RHAG/MED1/HIPK2/FCER1G/DYRK3/DMTN/BPGM/AMPD3/ADD1	11
GO:0070972	GO:0070972	protein localization to endoplasmic reticulum	11/440	147/18670	0.000736771	0.0255836	0.0226708	SPCS1/SEC62/SEC61B/RPSA/RPS4X/RPL9/RPL6/RPL3/RPL27/PPP1R15A/ANKRD13C	11
GO:0010257	GO:0010257	NADH dehydrogenase complex assembly	7/440	64/18670	0.000751159	0.0255836	0.0226708	NDUFS4/NDUFB9/NDUFB4/NDUFB3/NDUFAB1/NDUFA6/NDUFA12	7
GO:0032981	GO:0032981	mitochondrial respiratory chain complex I assembly	7/440	64/18670	0.000751159	0.0255836	0.0226708	NDUFS4/NDUFB9/NDUFB4/NDUFB3/NDUFAB1/NDUFA6/NDUFA12	7
GO:0009199	GO:0009199	ribonucleoside triphosphate metabolic process	8/440	83/18670	0.000751856	0.0255836	0.0226708	PKLR/COX5B/ATP5PB/ATP5F1C/ATP5F1B/ATP5F1A/AMPD3/AK3	8
GO:0070849	GO:0070849	response to epidermal growth factor	6/440	47/18670	0.000784599	0.0264572	0.023445	SYAP1/PTPN11/NCL/MED1/GSTP1/EEF1A1	6
GO:0002446	GO:0002446	neutrophil mediated immunity	24/440	499/18670	0.000817056	0.0273057	0.0241968	XRCC6/STOM/RAP1B/PSMD6/PSMD13/PRDX6/ILF2/HUWE1/GSTP1/GDI2/FCER1G/ERP44/EEF1A1/DYNLL1/DSN1/DNAJC13/CTSD/CTSB/CREG1/CAT/ATP6V1D/ARSA/AMPD3/ADAM10	24
GO:0035567	GO:0035567	non-canonical Wnt signaling pathway	11/440	150/18670	0.000871034	0.0286642	0.0254007	TNRC6B/PSME4/PSME2/PSMD6/PSMD13/PSMB3/PSMA4/MLLT3/CLTC/AP2S1/AP2M1	11
GO:0009144	GO:0009144	purine nucleoside triphosphate metabolic process	8/440	85/18670	0.00088068	0.0286642	0.0254007	PKLR/COX5B/ATP5PB/ATP5F1C/ATP5F1B/ATP5F1A/AMPD3/AK3	8
GO:1901532	GO:1901532	regulation of hematopoietic progenitor cell differentiation	8/440	85/18670	0.00088068	0.0286642	0.0254007	PSME4/PSME2/PSMD6/PSMD13/PSMB3/PSMA4/NUDT21/ITCH	8
GO:0034063	GO:0034063	stress granule assembly	4/440	19/18670	0.000890429	0.0286877	0.0254215	PRKAA1/G3BP2/G3BP1/DDX6	4
GO:1901990	GO:1901990	regulation of mitotic cell cycle phase transition	22/440	444/18670	0.000908067	0.0286877	0.0254215	UBE2E2/TUBG1/TUBA1A/TFDP2/PSME4/PSME2/PSMD6/PSMD13/PSMB3/PSMA4/PAFAH1B1/HMMR/HAUS2/EP300/DYNLL1/DYNC1I2/DCTN2/CKAP5/CETN2/CDKN2C/BUB1B/ANKRD17	22
GO:0061013	GO:0061013	regulation of mRNA catabolic process	13/440	199/18670	0.000910583	0.0286877	0.0254215	XRN1/TNRC6B/THRAP3/SERBP1/RC3H1/PSME4/PSME2/PSMD6/PSMD13/PSMB3/PSMA4/LARP1/FXR1	13
GO:0002576	GO:0002576	platelet degranulation	10/440	128/18670	0.000912059	0.0286877	0.0254215	TLN1/SOD1/PHACTR2/OLA1/ITGB3/ITGA2B/FCER1G/DMTN/CYB5R1/BRPF3	10
GO:0001666	GO:0001666	response to hypoxia	19/440	359/18670	0.000929697	0.0289988	0.0256971	TMBIM6/PSME4/PSME2/PSMD6/PSMD13/PSMB3/PSMA4/PRKAA1/PKLR/HIPK2/FUNDC1/EP300/ELOC/CREBBP/CHCHD2/CAT/BNIP3L/BIRC2/AQP3	19
GO:0019083	GO:0019083	viral transcription	12/440	177/18670	0.00102963	0.0315893	0.0279927	SNW1/RSF1/RPSA/RPS4X/RPL9/RPL6/RPL3/RPL27/NUP153/NUCKS1/GTF2F2/EP300	12
GO:0043488	GO:0043488	regulation of mRNA stability	12/440	177/18670	0.00102963	0.0315893	0.0279927	XRN1/THRAP3/SERBP1/RC3H1/PSME4/PSME2/PSMD6/PSMD13/PSMB3/PSMA4/LARP1/FXR1	12
GO:0006613	GO:0006613	cotranslational protein targeting to membrane	9/440	109/18670	0.00110178	0.0332578	0.0294712	SEC62/SEC61B/RPSA/RPS4X/RPL9/RPL6/RPL3/RPL27/ARL6IP1	9
GO:0051261	GO:0051261	protein depolymerization	9/440	109/18670	0.00110178	0.0332578	0.0294712	TMOD1/SPTB/SPTA1/MICAL2/DSTN/DMTN/CKAP5/CAPZB/ADD1	9
GO:0022618	GO:0022618	ribonucleoprotein complex assembly	14/440	229/18670	0.00111777	0.0334704	0.0296596	SRPK1/SNRPD2/SLU7/RPSA/RPL6/RPL3/PRPF18/NUDT21/EIF5/EIF4H/EIF3J/EIF3F/EIF3E/EIF2S2	14
GO:0070482	GO:0070482	response to oxygen levels	20/440	394/18670	0.00114687	0.0340693	0.0301904	TMBIM6/PSME4/PSME2/PSMD6/PSMD13/PSMB3/PSMA4/PRKAA1/PKLR/HIPK2/FUNDC1/EP300/ELOC/CREBBP/CPEB4/CHCHD2/CAT/BNIP3L/BIRC2/AQP3	20
GO:0060271	GO:0060271	cilium assembly	19/440	366/18670	0.00116578	0.0343583	0.0304465	VDAC3/TUBG1/TUBA1A/TRIP11/PAFAH1B1/LRRC6/KIFAP3/IFT74/IFT20/HAUS2/FAM161A/DYNLL1/DYNC1I2/DCTN2/CKAP5/CETN2/CEP89/CEP19/ATP6V1D	19
GO:0061515	GO:0061515	myeloid cell development	7/440	70/18670	0.00128473	0.037359	0.0331055	RHAG/PTPN11/PAFAH1B1/MED1/EP300/DMTN/BPGM	7
GO:0045070	GO:0045070	positive regulation of viral genome replication	5/440	35/18670	0.00128755	0.037359	0.0331055	STOM/SRPK1/NUCKS1/LARP1/IFIT1	5
GO:0015980	GO:0015980	energy derivation by oxidation of organic compounds	16/440	286/18670	0.00130459	0.0375622	0.0332856	UQCRC2/SNCA/SDHB/PPP1CB/NDUFS4/NDUFB9/NDUFB4/NDUFB3/NDUFAB1/NDUFA6/NDUFA4/NDUFA12/MDH1/COX5B/COQ10B/CAT	16
GO:0048026	GO:0048026	positive regulation of mRNA splicing, via spliceosome	4/440	21/18670	0.00132463	0.0377431	0.0334459	THRAP3/SNW1/RBMXL1/PRDX6	4
GO:0052126	GO:0052126	movement in host environment	11/440	158/18670	0.00133104	0.0377431	0.0334459	TRIM10/TFRC/RPSA/PC/NUP153/ITGB3/ITCH/GYPA/EPS15/CTSB/CHMP2A	11
GO:0006754	GO:0006754	ATP biosynthetic process	6/440	52/18670	0.00134759	0.037925	0.033607	PKLR/COX5B/ATP5PB/ATP5F1C/ATP5F1B/ATP5F1A	6
GO:0034085	GO:0034085	establishment of sister chromatid cohesion	3/440	10/18670	0.00137895	0.0385179	0.0341324	WAPL/NIPBL/NAA50	3
GO:0035821	GO:0035821	modulation of process of other organism	9/440	113/18670	0.00142102	0.0393991	0.0349133	STOM/SNW1/PC/NUCKS1/KPNA1/HIPK2/GAPDH/EP300/BCL2L1	9
GO:0032272	GO:0032272	negative regulation of protein polymerization	7/440	72/18670	0.00151658	0.0414348	0.0367173	TMOD1/SPTB/SPTA1/SNCA/DMTN/CAPZB/ADD1	7
GO:1902036	GO:1902036	regulation of hematopoietic stem cell differentiation	7/440	72/18670	0.00151658	0.0414348	0.0367173	PSME4/PSME2/PSMD6/PSMD13/PSMB3/PSMA4/ITCH	7
GO:0072655	GO:0072655	establishment of protein localization to mitochondrion	10/440	137/18670	0.00152984	0.041494	0.0367697	UQCRC2/UBE2D3/TFDP2/PRKAA1/NMT1/MFF/HUWE1/HK1/DDIT3/BNIP3L	10
GO:2000736	GO:2000736	regulation of stem cell differentiation	9/440	116/18670	0.00170616	0.0459437	0.0407128	PSME4/PSME2/PSMD6/PSMD13/PSMB3/PSMA4/NUDT21/ITCH/CDK12	9
GO:0031146	GO:0031146	SCF-dependent proteasomal ubiquitin-dependent protein catabolic process	8/440	95/18670	0.00181477	0.0485193	0.0429951	PSME4/PSME2/PSMD6/PSMD13/PSMB3/PSMA4/FBXO9/FBXL20	8
GO:0001731	GO:0001731	formation of translation preinitiation complex	3/440	11/18670	0.00186303	0.0494562	0.0438254	EIF5/EIF4H/EIF2S2	3
GO:0046329	GO:0046329	negative regulation of JNK cascade	5/440	38/18670	0.00187897	0.049528	0.043889	PDCD4/PAFAH1B1/NCOR1/ITCH/GSTP1	5
GO:0070585	GO:0070585	protein localization to mitochondrion	10/440	141/18670	0.00189633	0.0496362	0.0439849	UQCRC2/UBE2D3/TFDP2/PRKAA1/NMT1/MFF/HUWE1/HK1/DDIT3/BNIP3L	10
GO:0045047	GO:0045047	protein targeting to ER	9/440	118/18670	0.00192048	0.0499191	0.0442356	SPCS1/SEC62/SEC61B/RPSA/RPS4X/RPL9/RPL6/RPL3/RPL27	9

## Sheet: C2 DEGs
	ID	Description	GeneRatio	BgRatio	pvalue	p.adjust	qvalue	geneID	Count
GO:0042119	GO:0042119	neutrophil activation	43/299	498/18670	1.33744e-19	2.53117e-16	2.09155e-16	VAPA/TNFRSF1B/SLC11A1/SERPINA1/RHOA/PYGB/PYCARD/PTPRC/PSMB1/PSAP/PPIA/PGM2/PFKL/PDXK/NIT2/NCSTN/MNDA/LYZ/LGALS3/LAMP2/IL18RAP/HSPA8/GYG1/GSN/GPI/GLIPR1/FUCA1/FGL2/DNAJC3/DERA/DDOST/CYBB/CTSH/CTSC/CTSA/CSTB/CD53/CD44/CCT2/CAPN1/CAMP/BST2/ALDOC	43
GO:0002446	GO:0002446	neutrophil mediated immunity	43/299	499/18670	1.4435e-19	2.53117e-16	2.09155e-16	WDR1/VAPA/TNFRSF1B/SLC11A1/SERPINA1/RHOA/PYGB/PYCARD/PTPRC/PSMB1/PSAP/PPIA/PGM2/PFKL/PDXK/NIT2/NCSTN/MNDA/LYZ/LGALS3/LAMP2/HSPA8/GYG1/GSN/GPI/GLIPR1/FUCA1/FGL2/DNAJC3/DERA/DDOST/CYBB/CTSH/CTSC/CTSA/CSTB/CD53/CD44/CCT2/CAPN1/CAMP/BST2/ALDOC	43
GO:0043312	GO:0043312	neutrophil degranulation	42/299	485/18670	3.31597e-19	3.65566e-16	3.02073e-16	VAPA/TNFRSF1B/SLC11A1/SERPINA1/RHOA/PYGB/PYCARD/PTPRC/PSMB1/PSAP/PPIA/PGM2/PFKL/PDXK/NIT2/NCSTN/MNDA/LYZ/LGALS3/LAMP2/HSPA8/GYG1/GSN/GPI/GLIPR1/FUCA1/FGL2/DNAJC3/DERA/DDOST/CYBB/CTSH/CTSC/CTSA/CSTB/CD53/CD44/CCT2/CAPN1/CAMP/BST2/ALDOC	42
GO:0002283	GO:0002283	neutrophil activation involved in immune response	42/299	488/18670	4.16955e-19	3.65566e-16	3.02073e-16	VAPA/TNFRSF1B/SLC11A1/SERPINA1/RHOA/PYGB/PYCARD/PTPRC/PSMB1/PSAP/PPIA/PGM2/PFKL/PDXK/NIT2/NCSTN/MNDA/LYZ/LGALS3/LAMP2/HSPA8/GYG1/GSN/GPI/GLIPR1/FUCA1/FGL2/DNAJC3/DERA/DDOST/CYBB/CTSH/CTSC/CTSA/CSTB/CD53/CD44/CCT2/CAPN1/CAMP/BST2/ALDOC	42
GO:0002429	GO:0002429	immune response-activating cell surface receptor signaling pathway	33/299	473/18670	1.29546e-12	7.57197e-10	6.25685e-10	WAS/UBASH3A/TRAC/SKAP1/PTPRC/PTPN2/PSMB9/PSMB8/PSMB1/MNDA/LPXN/LGALS3/LCK/IGLV6-57/IGLL1/IGKV5-2/IGKV2D-30/IGHV4-28/IGHV2-5/ICOSLG/ICAM2/HLA-DRB1/HCK/GRB2/EZR/ELMO1/CD79A/CD4/CD3G/CD3E/CD3D/CCR7/ARPC1B	33
GO:0002757	GO:0002757	immune response-activating signal transduction	33/299	473/18670	1.29546e-12	7.57197e-10	6.25685e-10	WAS/UBASH3A/TRAC/SKAP1/PTPRC/PTPN2/PSMB9/PSMB8/PSMB1/MNDA/LPXN/LGALS3/LCK/IGLV6-57/IGLL1/IGKV5-2/IGKV2D-30/IGHV4-28/IGHV2-5/ICOSLG/ICAM2/HLA-DRB1/HCK/GRB2/EZR/ELMO1/CD79A/CD4/CD3G/CD3E/CD3D/CCR7/ARPC1B	33
GO:0042110	GO:0042110	T cell activation	31/299	464/18670	1.97151e-11	9.87728e-09	8.16177e-09	WAS/TNFRSF1B/TNFRSF14/SLC11A1/RIPOR2/RHOA/PYCARD/PTPRC/PTPN2/PRKAR1A/NCSTN/LGALS9/LGALS3/LCP1/LCK/IL4R/ICOSLG/HLA-DMB/GSN/GRB2/FGL2/DDOST/CORO1A/CD5/CD44/CD4/CD3G/CD3E/CD3D/CD2/CCR7	31
GO:0050851	GO:0050851	antigen receptor-mediated signaling pathway	25/299	316/18670	5.5495e-11	2.43276e-08	2.01023e-08	WAS/UBASH3A/TRAC/SKAP1/PTPRC/PTPN2/PSMB9/PSMB8/PSMB1/MNDA/LPXN/LGALS3/LCK/IGLL1/IGHV4-28/IGHV2-5/ICOSLG/HLA-DRB1/EZR/CD79A/CD4/CD3G/CD3E/CD3D/CCR7	25
GO:0050852	GO:0050852	T cell receptor signaling pathway	19/299	202/18670	6.7711e-10	2.63847e-07	2.18021e-07	WAS/UBASH3A/TRAC/SKAP1/PTPRC/PTPN2/PSMB9/PSMB8/PSMB1/LGALS3/LCK/ICOSLG/HLA-DRB1/EZR/CD4/CD3G/CD3E/CD3D/CCR7	19
GO:0050863	GO:0050863	regulation of T cell activation	23/299	314/18670	1.51227e-09	5.30354e-07	4.38241e-07	TNFRSF1B/TNFRSF14/RIPOR2/RHOA/PYCARD/PTPRC/PTPN2/PRKAR1A/LGALS9/LGALS3/LCK/IL4R/ICOSLG/HLA-DMB/GSN/GRB2/FGL2/CORO1A/CD5/CD4/CD3E/CD2/CCR7	23
GO:1903037	GO:1903037	regulation of leukocyte cell-cell adhesion	22/299	304/18670	4.3431e-09	1.30096e-06	1.075e-06	TNFRSF14/SKAP1/RIPOR2/RHOA/PYCARD/PTPRC/PTPN2/PRKAR1A/LGALS9/LGALS3/LCK/IL4R/ICOSLG/HLA-DMB/GRB2/FGL2/CORO1A/CD5/CD44/CD4/CD3E/CCR7	22
GO:0019882	GO:0019882	antigen processing and presentation	19/299	226/18670	4.45152e-09	1.30096e-06	1.075e-06	WAS/SLC11A1/PYCARD/PSMB9/PSMB8/PSMB1/PDIA3/NCF4/NCF2/IFI30/HLA-DRB1/HLA-DMB/HLA-C/FGL2/CYBB/CTSV/CTSH/CCR7/BCAP31	19
GO:0051249	GO:0051249	regulation of lymphocyte activation	28/299	485/18670	5.17972e-09	1.39733e-06	1.15464e-06	TNFRSF1B/TNFRSF14/SAMSN1/RIPOR2/RHOA/PYCARD/PTPRC/PTPN2/PRKAR1A/MNDA/LGALS9/LGALS3/LCK/IL4R/IGLL1/IGHV4-28/IGHV2-5/ICOSLG/HLA-DMB/GSN/GRB2/FGL2/CORO1A/CD5/CD4/CD3E/CD2/CCR7	28
GO:0007159	GO:0007159	leukocyte cell-cell adhesion	23/299	337/18670	5.85008e-09	1.46545e-06	1.21092e-06	TNFRSF14/SKAP1/RIPOR2/RHOA/PYCARD/PTPRC/PTPN2/PRKAR1A/LGALS9/LGALS3/LCK/IL4R/ICOSLG/HLA-DMB/GRB2/FGL2/EZR/CORO1A/CD5/CD44/CD4/CD3E/CCR7	23
GO:0050900	GO:0050900	leukocyte migration	27/299	499/18670	3.80434e-08	8.89455e-06	7.34972e-06	WDR1/TREM1/TNFRSF14/RIPOR2/RHOA/RARRES2/PYCARD/PPIA/PLA2G7/LGALS9/LGALS3/LCK/IL1RN/IGLV6-57/IGLL1/IGKV5-2/IGKV2D-30/IGHV2-5/HCK/GRB2/CORO1A/CKLF/CD48/CD44/CD2/CCR7/CCL23	27
GO:1903039	GO:1903039	positive regulation of leukocyte cell-cell adhesion	17/299	218/18670	8.8718e-08	1.94459e-05	1.60685e-05	TNFRSF14/SKAP1/RHOA/PYCARD/PTPRC/LGALS9/LCK/IL4R/ICOSLG/HLA-DMB/GRB2/CORO1A/CD5/CD44/CD4/CD3E/CCR7	17
GO:0006909	GO:0006909	phagocytosis	22/299	369/18670	1.39219e-07	2.736e-05	2.2608e-05	WAS/SLC11A1/PYCARD/PTPRC/NCF4/NCF2/LMAN2/IGLV6-57/IGLL1/IGKV5-2/IGKV2D-30/IGHV4-28/IGHV2-5/HCK/GSN/GRB2/ELMO1/CORO1A/CDC42SE1/CD3G/ARPC1B/ARHGAP25	22
GO:0034341	GO:0034341	response to interferon-gamma	16/299	199/18670	1.40428e-07	2.736e-05	2.2608e-05	WAS/STAT1/SP100/SLC11A1/PTPN2/LGALS9/IFNGR1/IFI30/HLA-DRB1/HLA-C/HCK/GSN/EPRS1/CD44/CCL23/BST2	16
GO:0022407	GO:0022407	regulation of cell-cell adhesion	23/299	402/18670	1.50569e-07	2.77919e-05	2.29649e-05	TNFRSF14/SKAP1/RIPOR2/RHOA/PYCARD/PTPRC/PTPN2/PRKAR1A/LGALS9/LGALS3/LCK/IL4R/IL1RN/ICOSLG/HLA-DMB/GRB2/FGL2/CORO1A/CD5/CD44/CD4/CD3E/CCR7	23
GO:2000116	GO:2000116	regulation of cysteine-type endopeptidase activity	17/299	239/18670	3.31855e-07	5.81908e-05	4.80841e-05	RHOA/PYCARD/PSMB9/LGALS9/LCK/IFI6/IFI16/HERPUD1/GSN/CTSH/CFLAR/CD44/CAST/CASP12/BID/BCAP31/ARRB2	17
GO:0048002	GO:0048002	antigen processing and presentation of peptide antigen	15/299	189/18670	4.10142e-07	6.84937e-05	5.65975e-05	SLC11A1/PYCARD/PSMB9/PSMB8/PSMB1/PDIA3/NCF4/NCF2/IFI30/HLA-DRB1/HLA-DMB/HLA-C/CYBB/CTSV/BCAP31	15
GO:2001233	GO:2001233	regulation of apoptotic signaling pathway	22/299	406/18670	7.09736e-07	0.000105277	8.69924e-05	ZC3HC1/TXNDC12/SP100/SELENOS/PYCARD/PTPRC/PTPN2/PPP2R1A/PDIA3/LGALS9/LGALS3/LCK/IFI6/HERPUD1/GSN/CTSH/CTSC/CFLAR/CD44/BID/BCAP31/ARRB2	22
GO:0045061	GO:0045061	thymic T cell selection	6/299	21/18670	7.11208e-07	0.000105277	8.69924e-05	PTPRC/PTPN2/CD3G/CD3E/CD3D/CCR7	6
GO:0045058	GO:0045058	T cell selection	8/299	47/18670	7.2046e-07	0.000105277	8.69924e-05	RHOA/PTPRC/PTPN2/CD4/CD3G/CD3E/CD3D/CCR7	8
GO:0022409	GO:0022409	positive regulation of cell-cell adhesion	17/299	255/18670	8.23664e-07	0.000115544	9.54757e-05	TNFRSF14/SKAP1/RHOA/PYCARD/PTPRC/LGALS9/LCK/IL4R/ICOSLG/HLA-DMB/GRB2/CORO1A/CD5/CD44/CD4/CD3E/CCR7	17
GO:0050870	GO:0050870	positive regulation of T cell activation	15/299	202/18670	9.58737e-07	0.000129319	0.000106858	TNFRSF14/RHOA/PYCARD/PTPRC/LGALS9/LCK/IL4R/ICOSLG/HLA-DMB/GRB2/CORO1A/CD5/CD4/CD3E/CCR7	15
GO:0045059	GO:0045059	positive thymic T cell selection	5/299	13/18670	1.18031e-06	0.000153309	0.000126682	PTPRC/PTPN2/CD3G/CD3E/CD3D	5
GO:0071346	GO:0071346	cellular response to interferon-gamma	14/299	180/18670	1.27629e-06	0.000159855	0.000132091	WAS/STAT1/SP100/PTPN2/LGALS9/IFNGR1/IFI30/HLA-DRB1/HLA-C/HCK/GSN/EPRS1/CD44/CCL23	14
GO:0052548	GO:0052548	regulation of endopeptidase activity	22/299	425/18670	1.51605e-06	0.000183338	0.000151495	SERPINB2/SERPINA1/RHOA/PYCARD/PSMB9/PSMB8/LGALS9/LCK/IFI6/IFI16/HERPUD1/GSN/CTSH/CSTB/CFLAR/CD44/CAST/CASP12/BST2/BID/BCAP31/ARRB2	22
GO:0070661	GO:0070661	leukocyte proliferation	18/299	298/18670	1.62663e-06	0.000187646	0.000155055	TNFRSF1B/TNFRSF14/SLC11A1/PYCARD/PTPRC/PRKAR1A/NCSTN/MNDA/LGALS9/LGALS3/ICOSLG/HLA-DMB/CSF1R/CORO1A/CD79A/CD4/CD3E/BST2	18
GO:0042098	GO:0042098	T cell proliferation	14/299	184/18670	1.65869e-06	0.000187646	0.000155055	TNFRSF1B/TNFRSF14/SLC11A1/PYCARD/PTPRC/PRKAR1A/NCSTN/LGALS9/LGALS3/ICOSLG/HLA-DMB/CORO1A/CD4/CD3E	14
GO:0002474	GO:0002474	antigen processing and presentation of peptide antigen via MHC class I	10/299	96/18670	3.19679e-06	0.000350348	0.000289498	PSMB9/PSMB8/PSMB1/PDIA3/NCF4/NCF2/IFI30/HLA-C/CYBB/BCAP31	10
GO:0002696	GO:0002696	positive regulation of leukocyte activation	20/299	380/18670	3.5724e-06	0.000379649	0.000313711	TNFRSF14/RHOA/PYCARD/PTPRC/LGALS9/LCK/IL4R/IGLL1/IGHV4-28/IGHV2-5/ICOSLG/HLA-DMB/GRB2/CTSC/CORO1A/CD5/CD4/CD3E/CD2/CCR7	20
GO:0052547	GO:0052547	regulation of peptidase activity	22/299	452/18670	4.12033e-06	0.000425	0.000351185	SERPINB2/SERPINA1/RHOA/PYCARD/PSMB9/PSMB8/LGALS9/LCK/IFI6/IFI16/HERPUD1/GSN/CTSH/CSTB/CFLAR/CD44/CAST/CASP12/BST2/BID/BCAP31/ARRB2	22
GO:0002449	GO:0002449	lymphocyte mediated immunity	19/299	352/18670	4.37064e-06	0.000437938	0.000361876	WAS/TNFRSF1B/SLC11A1/PTPRC/LGALS9/IL4R/IL18RAP/IGLV6-57/IGLL1/IGKV5-2/IGKV2D-30/IGHV4-28/IGHV2-5/HLA-C/FGL2/CTSH/CTSC/CORO1A/ARRB2	19
GO:0042590	GO:0042590	antigen processing and presentation of exogenous peptide antigen via MHC class I	9/299	79/18670	4.73791e-06	0.000461551	0.000381388	PSMB9/PSMB8/PSMB1/PDIA3/NCF4/NCF2/IFI30/HLA-C/CYBB	9
GO:0050777	GO:0050777	negative regulation of immune response	12/299	150/18670	5.50654e-06	0.00050259	0.000415299	TNFRSF14/SELENOS/SAMSN1/PTPRC/PTPN2/LGALS9/LGALS3/IL4R/IFI16/FGL2/BST2/ARRB2	12
GO:0030970	GO:0030970	retrograde protein transport, ER to cytosol	6/299	29/18670	5.58911e-06	0.00050259	0.000415299	SELENOS/HSP90B1/HERPUD1/EDEM2/DERL1/BCAP31	6
GO:1903513	GO:1903513	endoplasmic reticulum to cytosol transport	6/299	29/18670	5.58911e-06	0.00050259	0.000415299	SELENOS/HSP90B1/HERPUD1/EDEM2/DERL1/BCAP31	6
GO:0050867	GO:0050867	positive regulation of cell activation	20/299	394/18670	6.1333e-06	0.000537738	0.000444342	TNFRSF14/RHOA/PYCARD/PTPRC/LGALS9/LCK/IL4R/IGLL1/IGHV4-28/IGHV2-5/ICOSLG/HLA-DMB/GRB2/CTSC/CORO1A/CD5/CD4/CD3E/CD2/CCR7	20
GO:0051251	GO:0051251	positive regulation of lymphocyte activation	18/299	334/18670	7.99943e-06	0.000684244	0.000565402	TNFRSF14/RHOA/PYCARD/PTPRC/LGALS9/LCK/IL4R/IGLL1/IGHV4-28/IGHV2-5/ICOSLG/HLA-DMB/GRB2/CORO1A/CD5/CD4/CD3E/CCR7	18
GO:0042129	GO:0042129	regulation of T cell proliferation	12/299	156/18670	8.24167e-06	0.000688179	0.000568654	TNFRSF1B/TNFRSF14/PYCARD/PTPRC/PRKAR1A/LGALS9/LGALS3/ICOSLG/HLA-DMB/CORO1A/CD4/CD3E	12
GO:0038093	GO:0038093	Fc receptor signaling pathway	15/299	241/18670	8.45939e-06	0.000689932	0.000570103	WAS/PTPRC/PSMB9/PSMB8/PSMB1/MS4A2/IGLV6-57/IGKV5-2/IGKV2D-30/IGHV2-5/HCK/GRB2/ELMO1/CD3G/ARPC1B	15
GO:0046651	GO:0046651	lymphocyte proliferation	16/299	272/18670	8.66192e-06	0.000690394	0.000570485	TNFRSF1B/TNFRSF14/SLC11A1/PYCARD/PTPRC/PRKAR1A/NCSTN/MNDA/LGALS9/LGALS3/ICOSLG/HLA-DMB/CORO1A/CD79A/CD4/CD3E	16
GO:0050854	GO:0050854	regulation of antigen receptor-mediated signaling pathway	8/299	65/18670	9.01e-06	0.00070218	0.000580223	UBASH3A/PTPRC/PTPN2/LPXN/LGALS3/LCK/EZR/CCR7	8
GO:0032943	GO:0032943	mononuclear cell proliferation	16/299	274/18670	9.49561e-06	0.000723937	0.000598202	TNFRSF1B/TNFRSF14/SLC11A1/PYCARD/PTPRC/PRKAR1A/NCSTN/MNDA/LGALS9/LGALS3/ICOSLG/HLA-DMB/CORO1A/CD79A/CD4/CD3E	16
GO:0043281	GO:0043281	regulation of cysteine-type endopeptidase activity involved in apoptotic process	14/299	215/18670	1.01514e-05	0.000757468	0.000625909	RHOA/PYCARD/LGALS9/LCK/IFI6/HERPUD1/GSN/CTSH/CFLAR/CD44/CASP12/BID/BCAP31/ARRB2	14
GO:0002819	GO:0002819	regulation of adaptive immune response	12/299	160/18670	1.06691e-05	0.000779511	0.000644123	WAS/TNFRSF1B/TNFRSF14/SLC11A1/SKAP1/SAMSN1/PYCARD/PTPRC/IL4R/HLA-C/CD48/CD4	12
GO:0035967	GO:0035967	cellular response to topologically incorrect protein	12/299	161/18670	1.13659e-05	0.000813472	0.000672186	SSR1/SRPRB/SELENOS/SDF2L1/PTPN2/PPP2R5B/HSPA8/HSP90B1/HERPUD1/DNAJC3/DERL1/CDK5RAP3	12
GO:0018279	GO:0018279	protein N-linked glycosylation via asparagine	6/299	33/18670	1.23484e-05	0.000862915	0.000713042	STT3A/RPN2/OSTC/FUT8/DDOST/ALG5	6
GO:0002291	GO:0002291	T cell activation via T cell receptor contact with antigen bound to MHC molecule on antigen presenting cell	4/299	10/18670	1.25488e-05	0.000862915	0.000713042	LGALS9/LGALS3/HLA-DMB/FGL2	4
GO:0002577	GO:0002577	regulation of antigen processing and presentation	5/299	20/18670	1.29671e-05	0.00087453	0.00072264	WAS/SLC11A1/PYCARD/FGL2/CCR7	5
GO:0070663	GO:0070663	regulation of leukocyte proliferation	14/299	222/18670	1.45872e-05	0.000936897	0.000774174	TNFRSF1B/TNFRSF14/PYCARD/PTPRC/PRKAR1A/MNDA/LGALS9/LGALS3/ICOSLG/HLA-DMB/CORO1A/CD4/CD3E/BST2	14
GO:0018196	GO:0018196	peptidyl-asparagine modification	6/299	34/18670	1.4794e-05	0.000936897	0.000774174	STT3A/RPN2/OSTC/FUT8/DDOST/ALG5	6
GO:0002433	GO:0002433	immune response-regulating cell surface receptor signaling pathway involved in phagocytosis	11/299	139/18670	1.50256e-05	0.000936897	0.000774174	WAS/PTPRC/IGLV6-57/IGKV5-2/IGKV2D-30/IGHV2-5/HCK/GRB2/ELMO1/CD3G/ARPC1B	11
GO:0038096	GO:0038096	Fc-gamma receptor signaling pathway involved in phagocytosis	11/299	139/18670	1.50256e-05	0.000936897	0.000774174	WAS/PTPRC/IGLV6-57/IGKV5-2/IGKV2D-30/IGHV2-5/HCK/GRB2/ELMO1/CD3G/ARPC1B	11
GO:0060333	GO:0060333	interferon-gamma-mediated signaling pathway	9/299	91/18670	1.52581e-05	0.000936897	0.000774174	STAT1/SP100/PTPN2/IFNGR1/IFI30/HLA-DRB1/HLA-C/HCK/CD44	9
GO:0034976	GO:0034976	response to endoplasmic reticulum stress	16/299	285/18670	1.54947e-05	0.000936897	0.000774174	TXNDC12/SSR1/SRPRB/SELENOS/SDF2L1/PTPN2/PPP2R5B/PDIA4/PDIA3/HSP90B1/HERPUD1/EDEM2/DNAJC3/DERL1/CDK5RAP3/BCAP31	16
GO:0034620	GO:0034620	cellular response to unfolded protein	11/299	140/18670	1.6078e-05	0.000955689	0.000789702	SSR1/SRPRB/SELENOS/PTPN2/PPP2R5B/HSPA8/HSP90B1/HERPUD1/DNAJC3/DERL1/CDK5RAP3	11
GO:0038094	GO:0038094	Fc-gamma receptor signaling pathway	11/299	142/18670	1.83762e-05	0.00107409	0.000887537	WAS/PTPRC/IGLV6-57/IGKV5-2/IGKV2D-30/IGHV2-5/HCK/GRB2/ELMO1/CD3G/ARPC1B	11
GO:0035966	GO:0035966	response to topologically incorrect protein	13/299	199/18670	2.03325e-05	0.00116895	0.000965923	SSR1/SRPRB/SELENOS/SDF2L1/PTPN2/PPP2R5B/HSPA8/HSP90B1/HERPUD1/EDEM2/DNAJC3/DERL1/CDK5RAP3	13
GO:0060337	GO:0060337	type I interferon signaling pathway	9/299	95/18670	2.16325e-05	0.00120421	0.000995058	STAT1/SP100/PTPN2/PSMB8/MX1/IKBKE/IFI6/HLA-C/BST2	9
GO:0071357	GO:0071357	cellular response to type I interferon	9/299	95/18670	2.16325e-05	0.00120421	0.000995058	STAT1/SP100/PTPN2/PSMB8/MX1/IKBKE/IFI6/HLA-C/BST2	9
GO:0002431	GO:0002431	Fc receptor mediated stimulatory signaling pathway	11/299	145/18670	2.23557e-05	0.00122502	0.00101226	WAS/PTPRC/IGLV6-57/IGKV5-2/IGKV2D-30/IGHV2-5/HCK/GRB2/ELMO1/CD3G/ARPC1B	11
GO:0030968	GO:0030968	endoplasmic reticulum unfolded protein response	10/299	121/18670	2.52292e-05	0.00136121	0.00112479	SSR1/SRPRB/SELENOS/PTPN2/PPP2R5B/HSP90B1/HERPUD1/DNAJC3/DERL1/CDK5RAP3	10
GO:0002479	GO:0002479	antigen processing and presentation of exogenous peptide antigen via MHC class I, TAP-dependent	8/299	75/18670	2.6225e-05	0.00137304	0.00113457	PSMB9/PSMB8/PSMB1/PDIA3/NCF4/NCF2/HLA-C/CYBB	8
GO:0002478	GO:0002478	antigen processing and presentation of exogenous peptide antigen	12/299	175/18670	2.62315e-05	0.00137304	0.00113457	PSMB9/PSMB8/PSMB1/PDIA3/NCF4/NCF2/IFI30/HLA-DRB1/HLA-DMB/HLA-C/CYBB/CTSV	12
GO:0006986	GO:0006986	response to unfolded protein	12/299	176/18670	2.77545e-05	0.0014314	0.00118279	SSR1/SRPRB/SELENOS/PTPN2/PPP2R5B/HSPA8/HSP90B1/HERPUD1/EDEM2/DNAJC3/DERL1/CDK5RAP3	12
GO:0045454	GO:0045454	cell redox homeostasis	8/299	76/18670	2.89079e-05	0.00144797	0.00119648	TXNDC12/SLC11A1/SELENOS/PDIA4/PDIA3/NCF4/NCF2/CYBB	8
GO:0045785	GO:0045785	positive regulation of cell adhesion	19/299	403/18670	2.92505e-05	0.00144797	0.00119648	TNFRSF14/SKAP1/RSU1/RHOA/PYCARD/PTPRC/LGALS9/LCK/ILK/IL4R/ICOSLG/HLA-DMB/GRB2/CORO1A/CD5/CD44/CD4/CD3E/CCR7	19
GO:0031295	GO:0031295	T cell costimulation	7/299	56/18670	2.98352e-05	0.00144797	0.00119648	TNFRSF14/LCK/ICOSLG/GRB2/CD5/CD3E/CCR7	7
GO:0030838	GO:0030838	positive regulation of actin filament polymerization	9/299	99/18670	3.01402e-05	0.00144797	0.00119648	WAS/RHOA/PYCARD/HCK/GSN/GRB2/CORO1A/CCR7/ARPC1B	9
GO:0034340	GO:0034340	response to type I interferon	9/299	99/18670	3.01402e-05	0.00144797	0.00119648	STAT1/SP100/PTPN2/PSMB8/MX1/IKBKE/IFI6/HLA-C/BST2	9
GO:0050670	GO:0050670	regulation of lymphocyte proliferation	13/299	208/18670	3.23587e-05	0.00148962	0.0012309	TNFRSF1B/TNFRSF14/PYCARD/PTPRC/PRKAR1A/MNDA/LGALS9/LGALS3/ICOSLG/HLA-DMB/CORO1A/CD4/CD3E	13
GO:0050792	GO:0050792	regulation of viral process	13/299	208/18670	3.23587e-05	0.00148962	0.0012309	VAPA/TBC1D20/STAT1/PPIB/PPIA/POLR2G/MX1/LGALS9/IFI16/GSN/CSF1R/CD4/BST2	13
GO:0008064	GO:0008064	regulation of actin polymerization or depolymerization	12/299	179/18670	3.27944e-05	0.00148962	0.0012309	WDR1/WAS/RHOA/PYCARD/HCLS1/HCK/GSN/GRB2/CORO1A/CCR7/CAPG/ARPC1B	12
GO:2001235	GO:2001235	positive regulation of apoptotic signaling pathway	12/299	179/18670	3.27944e-05	0.00148962	0.0012309	PYCARD/PTPRC/PTPN2/PPP2R1A/PDIA3/LGALS9/LCK/GSN/CTSH/CTSC/BID/BCAP31	12
GO:0031294	GO:0031294	lymphocyte costimulation	7/299	57/18670	3.35508e-05	0.00148962	0.0012309	TNFRSF14/LCK/ICOSLG/GRB2/CD5/CD3E/CCR7	7
GO:0050856	GO:0050856	regulation of T cell receptor signaling pathway	6/299	39/18670	3.35557e-05	0.00148962	0.0012309	UBASH3A/PTPN2/LGALS3/LCK/EZR/CCR7	6
GO:0032944	GO:0032944	regulation of mononuclear cell proliferation	13/299	209/18670	3.40176e-05	0.00149125	0.00123224	TNFRSF1B/TNFRSF14/PYCARD/PTPRC/PRKAR1A/MNDA/LGALS9/LGALS3/ICOSLG/HLA-DMB/CORO1A/CD4/CD3E	13
GO:0030832	GO:0030832	regulation of actin filament length	12/299	180/18670	3.46424e-05	0.00149989	0.00123938	WDR1/WAS/RHOA/PYCARD/HCLS1/HCK/GSN/GRB2/CORO1A/CCR7/CAPG/ARPC1B	12
GO:0006900	GO:0006900	vesicle budding from membrane	9/299	102/18670	3.82464e-05	0.00163143	0.00134808	VAPA/TBC1D20/SERPINA1/SEC23B/RAB1B/PPP6C/CTSC/CHMP4A/ARFGAP2	9
GO:0019884	GO:0019884	antigen processing and presentation of exogenous antigen	12/299	182/18670	3.8611e-05	0.00163143	0.00134808	PSMB9/PSMB8/PSMB1/PDIA3/NCF4/NCF2/IFI30/HLA-DRB1/HLA-DMB/HLA-C/CYBB/CTSV	12
GO:0048194	GO:0048194	Golgi vesicle budding	8/299	80/18670	4.20511e-05	0.00175563	0.00145071	VAPA/TBC1D20/SERPINA1/SEC23B/RAB1B/PPP6C/CTSC/ARFGAP2	8
GO:1904951	GO:1904951	positive regulation of establishment of protein localization	20/299	456/18670	5.00087e-05	0.0020633	0.00170494	TNFRSF14/SAE1/PYCARD/PPIA/NPEPPS/NADK/LGALS9/IL4R/IFNGR1/IFIH1/HCLS1/GPI/EZR/EDEM2/CSF1R/CD2/CCT2/BID/BCAP31/ANXA13	20
GO:0002697	GO:0002697	regulation of immune effector process	20/299	462/18670	5.99142e-05	0.00244324	0.0020189	WAS/TNFRSF1B/TNFRSF14/STAT1/PYCARD/PTPRC/LGALS9/LGALS3/IL4R/IL18RAP/IGLV6-57/IGKV5-2/IGKV2D-30/IGHV2-5/HLA-DMB/HLA-C/GPI/FGL2/BST2/ARRB2	20
GO:0030833	GO:0030833	regulation of actin filament polymerization	11/299	162/18670	6.20782e-05	0.00250239	0.00206777	WAS/RHOA/PYCARD/HCLS1/HCK/GSN/GRB2/CORO1A/CCR7/CAPG/ARPC1B	11
GO:0043903	GO:0043903	regulation of interspecies interactions between organisms	13/299	222/18670	6.33858e-05	0.00252607	0.00208734	VAPA/TBC1D20/STAT1/PPIB/PPIA/POLR2G/MX1/LGALS9/IFI16/GSN/CSF1R/CD4/BST2	13
GO:0035456	GO:0035456	response to interferon-beta	5/299	28/18670	7.40033e-05	0.00288366	0.00238282	STAT1/MNDA/IKBKE/IFI16/BST2	5
GO:0050858	GO:0050858	negative regulation of antigen receptor-mediated signaling pathway	5/299	28/18670	7.40033e-05	0.00288366	0.00238282	UBASH3A/PTPN2/LPXN/LGALS3/EZR	5
GO:0071801	GO:0071801	regulation of podosome assembly	4/299	15/18670	7.6559e-05	0.00295047	0.00243802	RHOA/LCP1/HCK/GSN	4
GO:0002460	GO:0002460	adaptive immune response based on somatic recombination of immune receptors built from immunoglobulin superfamily domains	17/299	361/18670	7.79968e-05	0.00297321	0.00245681	WAS/TNFRSF1B/SLC11A1/PTPRC/IL4R/IL18RAP/IGLV6-57/IGLL1/IGKV5-2/IGKV2D-30/IGHV4-28/IGHV2-5/HLA-C/FGL2/CTSH/CTSC/CD4	17
GO:0002683	GO:0002683	negative regulation of immune system process	19/299	435/18670	8.14469e-05	0.00307134	0.0025379	UBASH3A/TSC22D3/TNFRSF14/SELENOS/SAMSN1/RIPOR2/PTPRC/PTPN2/PRKAR1A/MNDA/LPXN/LGALS9/LGALS3/IL4R/IFI16/FGL2/EZR/BST2/ARRB2	19
GO:0001906	GO:0001906	cell killing	11/299	168/18670	8.61871e-05	0.00320366	0.00264724	PTPRC/LYZ/LGALS9/IL18RAP/HLA-C/GNLY/CTSH/CTSC/CORO1A/CAMP/ARRB2	11
GO:0016052	GO:0016052	carbohydrate catabolic process	12/299	198/18670	8.72329e-05	0.00320366	0.00264724	TPI1/RAE1/PYGB/PGM2/PGD/PFKL/GPI/FUT8/FBP1/EIF6/DERA/ALDOC	12
GO:0032527	GO:0032527	protein exit from endoplasmic reticulum	6/299	46/18670	8.76965e-05	0.00320366	0.00264724	SELENOS/HSP90B1/HERPUD1/EDEM2/DERL1/BCAP31	6
GO:0051222	GO:0051222	positive regulation of protein transport	19/299	440/18670	9.46191e-05	0.00342092	0.00282677	TNFRSF14/SAE1/PYCARD/PPIA/NPEPPS/NADK/LGALS9/IL4R/IFNGR1/IFIH1/HCLS1/GPI/EZR/EDEM2/CSF1R/CD2/BID/BCAP31/ANXA13	19
GO:0044794	GO:0044794	positive regulation by host of viral process	4/299	16/18670	0.000100795	0.00360703	0.00298055	VAPA/TBC1D20/PPIB/CSF1R	4
GO:0046364	GO:0046364	monosaccharide biosynthetic process	8/299	91/18670	0.000105923	0.00375224	0.00310054	TPI1/SELENOS/SDS/PTPN2/PGD/GPI/FBP1/ALDOC	8
GO:0002695	GO:0002695	negative regulation of leukocyte activation	11/299	175/18670	0.000124039	0.00431488	0.00356546	TNFRSF14/SAMSN1/RIPOR2/PTPRC/PTPN2/PRKAR1A/MNDA/LGALS9/LGALS3/IL4R/FGL2	11
GO:0051250	GO:0051250	negative regulation of lymphocyte activation	10/299	146/18670	0.000124267	0.00431488	0.00356546	TNFRSF14/SAMSN1/RIPOR2/PTPN2/PRKAR1A/MNDA/LGALS9/LGALS3/IL4R/FGL2	10
GO:0045088	GO:0045088	regulation of innate immune response	15/299	305/18670	0.000127485	0.00438323	0.00362194	STAT1/PYCARD/PTPN2/PSMB9/PSMB8/PSMB1/MNDA/LGALS9/IL18RAP/IKBKE/IFNGR1/IFI16/ICAM2/HCK/ARRB2	15
GO:0030217	GO:0030217	T cell differentiation	13/299	240/18670	0.00013899	0.00473242	0.00391048	RHOA/PTPRC/PTPN2/LGALS9/LCK/IL4R/FGL2/CD4/CD3G/CD3E/CD3D/CD2/CCR7	13
GO:0032956	GO:0032956	regulation of actin cytoskeleton organization	16/299	343/18670	0.00014084	0.00474929	0.00392442	WDR1/WAS/RHOA/PYCARD/ILK/HCLS1/HCK/GSN/GRB2/CSF1R/CORO1A/CCR7/CAPG/BST2/ARPC1B/ARHGDIB	16
GO:0042102	GO:0042102	positive regulation of T cell proliferation	8/299	95/18670	0.000143368	0.00477279	0.00394384	PYCARD/PTPRC/LGALS9/ICOSLG/HLA-DMB/CORO1A/CD4/CD3E	8
GO:0008154	GO:0008154	actin polymerization or depolymerization	12/299	209/18670	0.000145471	0.00477279	0.00394384	WDR1/WAS/RHOA/PYCARD/HCLS1/HCK/GSN/GRB2/CORO1A/CCR7/CAPG/ARPC1B	12
GO:1903900	GO:1903900	regulation of viral life cycle	10/299	149/18670	0.000146981	0.00477279	0.00394384	VAPA/TBC1D20/PPIB/PPIA/MX1/LGALS9/IFI16/GSN/CD4/BST2	10
GO:2001056	GO:2001056	positive regulation of cysteine-type endopeptidase activity	10/299	149/18670	0.000146981	0.00477279	0.00394384	RHOA/PYCARD/LGALS9/LCK/IFI16/GSN/CTSH/CASP12/BID/BCAP31	10
GO:0090114	GO:0090114	COPII-coated vesicle budding	7/299	72/18670	0.000152363	0.00490216	0.00405074	VAPA/TBC1D20/SERPINA1/SEC23B/RAB1B/PPP6C/CTSC	7
GO:0031334	GO:0031334	positive regulation of protein-containing complex assembly	13/299	244/18670	0.000163699	0.00521902	0.00431256	WAS/SKAP1/RHOA/PYCARD/PPP2R5B/LCP1/HCK/GSN/GRB2/CORO1A/CCR7/BID/ARPC1B	13
GO:0030041	GO:0030041	actin filament polymerization	11/299	182/18670	0.000175222	0.00553607	0.00457455	WAS/RHOA/PYCARD/HCLS1/HCK/GSN/GRB2/CORO1A/CCR7/CAPG/ARPC1B	11
GO:0043368	GO:0043368	positive T cell selection	5/299	34/18670	0.00019369	0.0060619	0.00500905	PTPRC/PTPN2/CD3G/CD3E/CD3D	5
GO:0030098	GO:0030098	lymphocyte differentiation	16/299	353/18670	0.000195322	0.0060619	0.00500905	RHOA/PTPRC/PTPN2/MFNG/LGALS9/LCK/IL4R/FGL2/CMTM7/CD79A/CD4/CD3G/CD3E/CD3D/CD2/CCR7	16
GO:2001236	GO:2001236	regulation of extrinsic apoptotic signaling pathway	10/299	155/18670	0.000203022	0.0062456	0.00516085	ZC3HC1/SP100/PYCARD/PTPRC/PPP2R1A/PDIA3/LGALS3/IFI6/CFLAR/BID	10
GO:0071800	GO:0071800	podosome assembly	4/299	19/18670	0.000206672	0.00630261	0.00520795	RHOA/LCP1/HCK/GSN	4
GO:0031532	GO:0031532	actin cytoskeleton reorganization	8/299	101/18670	0.000219466	0.00663507	0.00548267	RHOA/PARVG/HCLS1/HCK/GSN/EZR/CSF1R/ARHGDIB	8
GO:0002687	GO:0002687	positive regulation of leukocyte migration	9/299	128/18670	0.000221688	0.00664494	0.00549083	TNFRSF14/RIPOR2/RHOA/RARRES2/PYCARD/PLA2G7/LGALS9/LGALS3/CCR7	9
GO:0050860	GO:0050860	negative regulation of T cell receptor signaling pathway	4/299	20/18670	0.000255099	0.00758162	0.00626482	UBASH3A/PTPN2/LGALS3/EZR	4
GO:0050730	GO:0050730	regulation of peptidyl-tyrosine phosphorylation	13/299	256/18670	0.000261757	0.00771413	0.00637432	TNFRSF14/SNX6/SAMSN1/PTPRC/PTPN2/PPP2R5B/PPP2R1A/HCLS1/CSF1R/CD44/CD4/CD3E/ARRB2	13
GO:0018108	GO:0018108	peptidyl-tyrosine phosphorylation	16/299	363/18670	0.000267285	0.00781141	0.0064547	TNFRSF14/SNX6/SLA/SAMSN1/PTPRC/PTPN2/PPP2R5B/PPP2R1A/LCK/HCLS1/HCK/CSF1R/CD44/CD4/CD3E/ARRB2	16
GO:0043280	GO:0043280	positive regulation of cysteine-type endopeptidase activity involved in apoptotic process	9/299	132/18670	0.000279104	0.00808942	0.00668442	RHOA/PYCARD/LGALS9/LCK/GSN/CTSH/CASP12/BID/BCAP31	9
GO:0045730	GO:0045730	respiratory burst	5/299	37/18670	0.000291752	0.00829278	0.00685246	SLC11A1/NCF4/NCF2/HCK/CYBB	5
GO:0018212	GO:0018212	peptidyl-tyrosine modification	16/299	366/18670	0.000292927	0.00829278	0.00685246	TNFRSF14/SNX6/SLA/SAMSN1/PTPRC/PTPN2/PPP2R5B/PPP2R1A/LCK/HCLS1/HCK/CSF1R/CD44/CD4/CD3E/ARRB2	16
GO:0019320	GO:0019320	hexose catabolic process	6/299	57/18670	0.000293215	0.00829278	0.00685246	TPI1/PGM2/PFKL/GPI/FUT8/ALDOC	6
GO:0002456	GO:0002456	T cell mediated immunity	8/299	106/18670	0.00030573	0.00857757	0.0070878	WAS/TNFRSF1B/SLC11A1/PTPRC/IL18RAP/HLA-C/CTSH/CTSC	8
GO:1901739	GO:1901739	regulation of myoblast fusion	4/299	21/18670	0.00031117	0.00861922	0.00712221	RIPOR2/IL4R/CFLAR/CD53	4
GO:0032273	GO:0032273	positive regulation of protein polymerization	9/299	134/18670	0.00031213	0.00861922	0.00712221	WAS/RHOA/PYCARD/HCK/GSN/GRB2/CORO1A/CCR7/ARPC1B	9
GO:0001909	GO:0001909	leukocyte mediated cytotoxicity	8/299	107/18670	0.000325923	0.00886057	0.00732164	PTPRC/LGALS9/IL18RAP/HLA-C/CTSH/CTSC/CORO1A/ARRB2	8
GO:0048524	GO:0048524	positive regulation of viral process	8/299	107/18670	0.000325923	0.00886057	0.00732164	VAPA/TBC1D20/PPIB/PPIA/POLR2G/LGALS9/CSF1R/CD4	8
GO:0032535	GO:0032535	regulation of cellular component size	16/299	370/18670	0.000330411	0.00891347	0.00736535	WDR1/WAS/RHOA/PYCARD/ILK/IFRD1/HCLS1/HCK/GSN/GRB2/EZR/CORO1A/CCR7/CAPG/ARPC1B/AKT3	16
GO:0006094	GO:0006094	gluconeogenesis	7/299	82/18670	0.00034322	0.00918835	0.00759249	TPI1/SELENOS/SDS/PTPN2/GPI/FBP1/ALDOC	7
GO:0010952	GO:0010952	positive regulation of peptidase activity	11/299	197/18670	0.000347289	0.00922682	0.00762428	RHOA/PYCARD/LGALS9/LCK/IFI16/GSN/CTSH/CFLAR/CASP12/BID/BCAP31	11
GO:2000106	GO:2000106	regulation of leukocyte apoptotic process	7/299	83/18670	0.000369776	0.00975042	0.00805694	TSC22D3/SELENOS/LGALS9/LGALS3/HCLS1/CD3G/CCR7	7
GO:0050866	GO:0050866	negative regulation of cell activation	11/299	199/18670	0.000378446	0.00990455	0.0081843	TNFRSF14/SAMSN1/RIPOR2/PTPRC/PTPN2/PRKAR1A/MNDA/LGALS9/LGALS3/IL4R/FGL2	11
GO:1905897	GO:1905897	regulation of response to endoplasmic reticulum stress	7/299	84/18670	0.000397952	0.0103379	0.00854239	TXNDC12/SELENOS/PTPN2/HERPUD1/EDEM2/DNAJC3/BCAP31	7
GO:0070665	GO:0070665	positive regulation of leukocyte proliferation	9/299	139/18670	0.000409056	0.0105482	0.00871619	PYCARD/PTPRC/LGALS9/ICOSLG/HLA-DMB/CORO1A/CD4/CD3E/BST2	9
GO:0046034	GO:0046034	ATP metabolic process	14/299	304/18670	0.000414685	0.0106153	0.00877162	TPI1/RHOA/RAE1/PFKL/NDUFS2/NDUFA9/NDUFA10/NADK/HSPA8/GPI/FBP1/EIF6/BID/ALDOC	14
GO:0034113	GO:0034113	heterotypic cell-cell adhesion	6/299	61/18670	0.000425303	0.0106408	0.00879272	SKAP1/PTPRC/LCK/IL1RN/CD44/CD2	6
GO:1903902	GO:1903902	positive regulation of viral life cycle	6/299	61/18670	0.000425303	0.0106408	0.00879272	VAPA/TBC1D20/PPIB/PPIA/LGALS9/CD4	6
GO:0006469	GO:0006469	negative regulation of protein kinase activity	12/299	235/18670	0.000426607	0.0106408	0.00879272	SNX6/SMYD3/PYCARD/PTPRC/PTPN2/PRKAR1A/PPP2R1A/MBIP/ILK/FABP4/DNAJC3/CDK5RAP3	12
GO:0019319	GO:0019319	hexose biosynthetic process	7/299	85/18670	0.000427818	0.0106408	0.00879272	TPI1/SELENOS/SDS/PTPN2/GPI/FBP1/ALDOC	7
GO:0050868	GO:0050868	negative regulation of T cell activation	8/299	112/18670	0.00044388	0.0109332	0.00903431	TNFRSF14/RIPOR2/PTPN2/PRKAR1A/LGALS9/LGALS3/IL4R/FGL2	8
GO:0001768	GO:0001768	establishment of T cell polarity	3/299	10/18670	0.000448926	0.0109332	0.00903431	RIPOR2/GSN/CCR7	3
GO:0030388	GO:0030388	fructose 1,6-bisphosphate metabolic process	3/299	10/18670	0.000448926	0.0109332	0.00903431	PFKL/FBP1/ALDOC	3
GO:0032760	GO:0032760	positive regulation of tumor necrosis factor production	7/299	86/18670	0.000459448	0.0110556	0.00913547	PYCARD/PTPRC/LGALS9/IFNGR1/IFIH1/CYBB/CD2	7
GO:0043122	GO:0043122	regulation of I-kappaB kinase/NF-kappaB signaling	12/299	237/18670	0.000460258	0.0110556	0.00913547	ZDHHC13/VAPA/STAT1/RHOA/PYCARD/LGALS9/IL1RN/IKBKE/CFLAR/CD4/CCR7/BST2	12
GO:0001819	GO:0001819	positive regulation of cytokine production	18/299	464/18670	0.00052505	0.0124345	0.0102748	TNFRSF14/STAT1/SLC11A1/PYCARD/PTPRC/MNDA/LGALS9/IL4R/IL1RN/IFNGR1/IFIH1/IFI16/CYBB/CSF1R/CD4/CD3E/CD2/CCR7	18
GO:0050829	GO:0050829	defense response to Gram-negative bacterium	7/299	88/18670	0.000528298	0.0124345	0.0102748	TNFRSF14/SLC11A1/RARRES2/PYCARD/LYZ/CD4/CAMP	7
GO:1903557	GO:1903557	positive regulation of tumor necrosis factor superfamily cytokine production	7/299	88/18670	0.000528298	0.0124345	0.0102748	PYCARD/PTPRC/LGALS9/IFNGR1/IFIH1/CYBB/CD2	7
GO:0031579	GO:0031579	membrane raft organization	4/299	24/18670	0.000531956	0.0124371	0.010277	PTPRC/PPT1/GSN/CD2	4
GO:0016051	GO:0016051	carbohydrate biosynthetic process	11/299	208/18670	0.000549291	0.0127574	0.0105416	TPI1/SELENOS/SDS/PTPN2/PGM2/PGD/GYG1/GPI/FUT8/FBP1/ALDOC	11
GO:0032970	GO:0032970	regulation of actin filament-based process	16/299	388/18670	0.000554905	0.012803	0.0105793	WDR1/WAS/RHOA/PYCARD/ILK/HCLS1/HCK/GSN/GRB2/CSF1R/CORO1A/CCR7/CAPG/BST2/ARPC1B/ARHGDIB	16
GO:0042326	GO:0042326	negative regulation of phosphorylation	18/299	468/18670	0.000580328	0.013302	0.0109917	SNX6/SMYD3/SAMSN1/RHOA/RASSF2/PYCARD/PTPRC/PTPN2/PRKAR1A/PPP2R1A/MBIP/ILK/FBP1/FABP4/EZR/DNAJC3/CDK5RAP3/ARRB2	18
GO:0043254	GO:0043254	regulation of protein-containing complex assembly	17/299	429/18670	0.000588942	0.0133852	0.0110604	WAS/SKAP1/RHOA/PYCARD/PPP2R5B/LCP1/HSPA8/HCLS1/HCK/H3-3B/GSN/GRB2/CORO1A/CCR7/CAPG/BID/ARPC1B	17
GO:0050707	GO:0050707	regulation of cytokine secretion	11/299	210/18670	0.00059492	0.0133852	0.0110604	TNFRSF1B/TNFRSF14/PYCARD/LGALS9/IL4R/IFNGR1/IFIH1/EZR/CSF1R/CD2/CCR7	11
GO:0019318	GO:0019318	hexose metabolic process	12/299	244/18670	0.000596213	0.0133852	0.0110604	USF1/TPI1/SELENOS/SDS/PTPN2/PGM2/PFKL/GPI/FUT8/FUCA1/FBP1/ALDOC	12
GO:0001767	GO:0001767	establishment of lymphocyte polarity	3/299	11/18670	0.000609972	0.0133852	0.0110604	RIPOR2/GSN/CCR7	3
GO:0002604	GO:0002604	regulation of dendritic cell antigen processing and presentation	3/299	11/18670	0.000609972	0.0133852	0.0110604	SLC11A1/FGL2/CCR7	3
GO:0045060	GO:0045060	negative thymic T cell selection	3/299	11/18670	0.000609972	0.0133852	0.0110604	PTPRC/CD3E/CCR7	3
GO:0010950	GO:0010950	positive regulation of endopeptidase activity	10/299	178/18670	0.000610672	0.0133852	0.0110604	RHOA/PYCARD/LGALS9/LCK/IFI16/GSN/CTSH/CASP12/BID/BCAP31	10
GO:0051156	GO:0051156	glucose 6-phosphate metabolic process	4/299	25/18670	0.000625355	0.0136219	0.011256	PGM2/PGD/GPI/DERA	4
GO:0006888	GO:0006888	endoplasmic reticulum to Golgi vesicle-mediated transport	11/299	212/18670	0.000643668	0.0139342	0.0115141	VAPA/TBC1D20/SERPINA1/SEC23B/RAB1B/PPP6C/LMAN2/CTSC/COG4/BCAP31/ARFGAP2	11
GO:0006959	GO:0006959	humoral immune response	15/299	356/18670	0.000659182	0.0141825	0.0117193	TREM1/SLC11A1/RARRES2/PTPRC/LYZ/IGLV6-57/IGLL1/IGKV5-2/IGKV2D-30/IGHV4-28/IGHV2-5/GPI/GNLY/CCR7/CAMP	15
GO:0051258	GO:0051258	protein polymerization	13/299	283/18670	0.000677514	0.014485	0.0119692	WAS/RHOA/PYCARD/MX1/HCLS1/HCK/GSN/GRB2/CORO1A/CHMP4A/CCR7/CAPG/ARPC1B	13
GO:0006605	GO:0006605	protein targeting	17/299	435/18670	0.000687553	0.014485	0.0119692	SSR3/SSR2/SSR1/SAMM50/SAE1/RPS18/RPL9/RPL12/PMPCB/PMPCA/PHYH/NPEPPS/LAMP2/HSPA8/GNPAT/CHMP4A/BID	17
GO:1903706	GO:1903706	regulation of hemopoiesis	18/299	475/18670	0.000689191	0.014485	0.0119692	STAT1/RHOA/RASSF2/PTPRC/PTPN2/PSMB9/PSMB8/PSMB1/MOV10/LGALS9/LGALS3/IL4R/HCLS1/H3-3B/FGL2/EIF6/CD4/CD2	18
GO:2000117	GO:2000117	negative regulation of cysteine-type endopeptidase activity	7/299	92/18670	0.000690554	0.014485	0.0119692	IFI6/IFI16/HERPUD1/CFLAR/CD44/CAST/ARRB2	7
GO:0002285	GO:0002285	lymphocyte activation involved in immune response	10/299	181/18670	0.000695194	0.014485	0.0119692	SLC11A1/PTPRC/MFNG/LGALS9/LGALS3/LCP1/IL4R/HLA-DMB/FGL2/CORO1A	10
GO:0045862	GO:0045862	positive regulation of proteolysis	15/299	358/18670	0.000698024	0.014485	0.0119692	TNFRSF1B/RHOA/PYCARD/LGALS9/LCK/IFI16/HERPUD1/GSN/EDEM2/CTSH/CTSC/CFLAR/CASP12/BID/BCAP31	15
GO:0046365	GO:0046365	monosaccharide catabolic process	6/299	67/18670	0.000705586	0.0145558	0.0120277	TPI1/PGM2/PFKL/GPI/FUT8/ALDOC	6
GO:0006090	GO:0006090	pyruvate metabolic process	9/299	150/18670	0.000710997	0.0145817	0.0120491	TPI1/SDS/RAE1/PFKL/MPC1/GPI/FBP1/EIF6/ALDOC	9
GO:0034114	GO:0034114	regulation of heterotypic cell-cell adhesion	4/299	26/18670	0.000729811	0.0148805	0.012296	SKAP1/LCK/IL1RN/CD44	4
GO:0043123	GO:0043123	positive regulation of I-kappaB kinase/NF-kappaB signaling	10/299	183/18670	0.000756732	0.0153402	0.0126759	ZDHHC13/VAPA/RHOA/LGALS9/IL1RN/IKBKE/CFLAR/CD4/CCR7/BST2	10
GO:0002831	GO:0002831	regulation of response to biotic stimulus	16/299	400/18670	0.000768492	0.0153717	0.0127019	STAT1/PYCARD/PTPN2/PSMB9/PSMB8/PSMB1/MNDA/LGALS9/IL18RAP/IKBKE/IFNGR1/IFI16/ICAM2/HCK/FGL2/ARRB2	16
GO:0007015	GO:0007015	actin filament organization	16/299	400/18670	0.000768492	0.0153717	0.0127019	WDR1/WAS/RHOA/PYCARD/LCP1/HSP90B1/HCLS1/HCK/GSN/GRB2/EZR/CORO1A/CCR7/CAPG/ARPC1B/ARHGAP25	16
GO:0005996	GO:0005996	monosaccharide metabolic process	13/299	287/18670	0.000771432	0.0153717	0.0127019	USF1/TPI1/SELENOS/SDS/PTPN2/PGM2/PGD/PFKL/GPI/FUT8/FUCA1/FBP1/ALDOC	13
GO:0002468	GO:0002468	dendritic cell antigen processing and presentation	3/299	12/18670	0.000803683	0.0155719	0.0128673	SLC11A1/FGL2/CCR7	3
GO:0036005	GO:0036005	response to macrophage colony-stimulating factor	3/299	12/18670	0.000803683	0.0155719	0.0128673	PTPN2/DOK1/CSF1R	3
GO:0036006	GO:0036006	cellular response to macrophage colony-stimulating factor stimulus	3/299	12/18670	0.000803683	0.0155719	0.0128673	PTPN2/DOK1/CSF1R	3
GO:0043383	GO:0043383	negative T cell selection	3/299	12/18670	0.000803683	0.0155719	0.0128673	PTPRC/CD3E/CCR7	3
GO:0097284	GO:0097284	hepatocyte apoptotic process	3/299	12/18670	0.000803683	0.0155719	0.0128673	GSN/CFLAR/BID	3
GO:0032271	GO:0032271	regulation of protein polymerization	11/299	218/18670	0.000810296	0.0156138	0.0129019	WAS/RHOA/PYCARD/HCLS1/HCK/GSN/GRB2/CORO1A/CCR7/CAPG/ARPC1B	11
GO:0007162	GO:0007162	negative regulation of cell adhesion	13/299	289/18670	0.000822354	0.0156739	0.0129516	TNFRSF14/RIPOR2/RHOA/PTPRC/PTPN2/PRKAR1A/LPXN/LGALS9/LGALS3/IL4R/IL1RN/FGL2/ARHGDIB	13
GO:0097193	GO:0097193	intrinsic apoptotic signaling pathway	13/299	289/18670	0.000822354	0.0156739	0.0129516	TXNDC12/TNFRSF1B/SELENOS/PYCARD/PTPN2/LCK/IKBKE/IFI6/IFI16/HERPUD1/CD44/BID/BCAP31	13
GO:0045069	GO:0045069	regulation of viral genome replication	7/299	95/18670	0.000836338	0.0157819	0.0130409	VAPA/TBC1D20/PPIB/PPIA/MX1/IFI16/BST2	7
GO:0006735	GO:0006735	NADH regeneration	4/299	27/18670	0.000846024	0.0157819	0.0130409	TPI1/PFKL/GPI/ALDOC	4
GO:0061621	GO:0061621	canonical glycolysis	4/299	27/18670	0.000846024	0.0157819	0.0130409	TPI1/PFKL/GPI/ALDOC	4
GO:0061718	GO:0061718	glucose catabolic process to pyruvate	4/299	27/18670	0.000846024	0.0157819	0.0130409	TPI1/PFKL/GPI/ALDOC	4
GO:0019058	GO:0019058	viral life cycle	14/299	328/18670	0.000873963	0.0162169	0.0134003	VAPA/TNFRSF14/TBC1D20/RAE1/RAB1B/PPIB/PPIA/MX1/LGALS9/IFI16/GSN/CHMP4A/CD4/BST2	14
GO:0006901	GO:0006901	vesicle coating	6/299	70/18670	0.000890702	0.0163544	0.0135139	TBC1D20/SERPINA1/RAB1B/PPP6C/CTSC/ARFGAP2	6
GO:0033077	GO:0033077	T cell differentiation in thymus	6/299	70/18670	0.000890702	0.0163544	0.0135139	PTPRC/PTPN2/CD3G/CD3E/CD3D/CCR7	6
GO:0033673	GO:0033673	negative regulation of kinase activity	12/299	257/18670	0.000938614	0.0171444	0.0141667	SNX6/SMYD3/PYCARD/PTPRC/PTPN2/PRKAR1A/PPP2R1A/MBIP/ILK/FABP4/DNAJC3/CDK5RAP3	12
GO:0061615	GO:0061615	glycolytic process through fructose-6-phosphate	4/299	28/18670	0.000974694	0.0176198	0.0145596	TPI1/PFKL/GPI/ALDOC	4
GO:0061620	GO:0061620	glycolytic process through glucose-6-phosphate	4/299	28/18670	0.000974694	0.0176198	0.0145596	TPI1/PFKL/GPI/ALDOC	4
GO:0097191	GO:0097191	extrinsic apoptotic signaling pathway	11/299	224/18670	0.00101124	0.0181868	0.0150281	ZC3HC1/TNFRSF1B/SP100/PYCARD/PTPRC/PPP2R1A/PDIA3/LGALS3/IFI6/CFLAR/BID	11
GO:0045086	GO:0045086	positive regulation of interleukin-2 biosynthetic process	3/299	13/18670	0.00103245	0.0184734	0.0152649	PTPRC/CD4/CD3E	3
GO:0110053	GO:0110053	regulation of actin filament organization	12/299	261/18670	0.0010722	0.0190873	0.0157722	WDR1/WAS/RHOA/PYCARD/HCLS1/HCK/GSN/GRB2/CORO1A/CCR7/CAPG/ARPC1B	12
GO:0051495	GO:0051495	positive regulation of cytoskeleton organization	11/299	226/18670	0.00108674	0.0192353	0.0158945	WDR1/WAS/RHOA/PYCARD/HCLS1/HCK/GSN/GRB2/CORO1A/CCR7/ARPC1B	11
GO:2001238	GO:2001238	positive regulation of extrinsic apoptotic signaling pathway	5/299	49/18670	0.00109148	0.0192353	0.0158945	PYCARD/PTPRC/PPP2R1A/PDIA3/BID	5
GO:0060142	GO:0060142	regulation of syncytium formation by plasma membrane fusion	4/299	29/18670	0.00111652	0.0194651	0.0160844	RIPOR2/IL4R/CFLAR/CD53	4
GO:0032680	GO:0032680	regulation of tumor necrosis factor production	9/299	160/18670	0.00112412	0.0194651	0.0160844	SELENOS/PYCARD/PTPRC/LGALS9/IFNGR1/IFIH1/CYBB/CD2/ARRB2	9
GO:0050853	GO:0050853	B cell receptor signaling pathway	8/299	129/18670	0.00112698	0.0194651	0.0160844	PTPRC/MNDA/LPXN/LCK/IGLL1/IGHV4-28/IGHV2-5/CD79A	8
GO:1903038	GO:1903038	negative regulation of leukocyte cell-cell adhesion	8/299	129/18670	0.00112698	0.0194651	0.0160844	TNFRSF14/RIPOR2/PTPN2/PRKAR1A/LGALS9/LGALS3/IL4R/FGL2	8
GO:0036503	GO:0036503	ERAD pathway	7/299	100/18670	0.00113228	0.0194651	0.0160844	SELENOS/SDF2L1/HSP90B1/HERPUD1/EDEM2/DERL1/BCAP31	7
GO:1902115	GO:1902115	regulation of organelle assembly	10/299	194/18670	0.00118074	0.0201661	0.0166636	TBC1D7/SEPTIN9/SDCCAG8/RHOA/RAB1B/LCP1/HCK/GSN/EZR/CHMP4A	10
GO:0050671	GO:0050671	positive regulation of lymphocyte proliferation	8/299	130/18670	0.00118455	0.0201661	0.0166636	PYCARD/PTPRC/LGALS9/ICOSLG/HLA-DMB/CORO1A/CD4/CD3E	8
GO:0048199	GO:0048199	vesicle targeting, to, from or within Golgi	6/299	74/18670	0.0011932	0.0202152	0.0167042	TBC1D20/SERPINA1/RAB1B/PPP6C/CTSC/ARFGAP2	6
GO:0032946	GO:0032946	positive regulation of mononuclear cell proliferation	8/299	131/18670	0.00124444	0.020982	0.0173378	PYCARD/PTPRC/LGALS9/ICOSLG/HLA-DMB/CORO1A/CD4/CD3E	8
GO:0044788	GO:0044788	modulation by host of viral process	4/299	30/18670	0.00127222	0.0210784	0.0174175	VAPA/TBC1D20/PPIB/CSF1R	4
GO:0046640	GO:0046640	regulation of alpha-beta T cell proliferation	4/299	30/18670	0.00127222	0.0210784	0.0174175	TNFRSF14/PTPRC/LGALS9/CD3E	4
GO:0050690	GO:0050690	regulation of defense response to virus by virus	4/299	30/18670	0.00127222	0.0210784	0.0174175	LCK/HCK/ELMO1/CD4	4
GO:0032640	GO:0032640	tumor necrosis factor production	9/299	163/18670	0.00128021	0.0210784	0.0174175	SELENOS/PYCARD/PTPRC/LGALS9/IFNGR1/IFIH1/CYBB/CD2/ARRB2	9
GO:1903555	GO:1903555	regulation of tumor necrosis factor superfamily cytokine production	9/299	163/18670	0.00128021	0.0210784	0.0174175	SELENOS/PYCARD/PTPRC/LGALS9/IFNGR1/IFIH1/CYBB/CD2/ARRB2	9
GO:0051188	GO:0051188	cofactor biosynthetic process	11/299	231/18670	0.00129601	0.0212389	0.0175501	PPT1/PDXK/NDUFA9/NADK/MPC1/MBIP/MAT2A/GART/CYBB/ALAS1/ACSS2	11
GO:0019674	GO:0019674	NAD metabolic process	5/299	51/18670	0.00131007	0.0213694	0.0176579	TPI1/PFKL/NADK/GPI/ALDOC	5
GO:0050714	GO:0050714	positive regulation of protein secretion	12/299	268/18670	0.00134393	0.0218202	0.0180304	TNFRSF14/PYCARD/PPIA/NADK/LGALS9/IL4R/IFNGR1/IFIH1/GPI/EZR/CSF1R/CD2	12
GO:0007249	GO:0007249	I-kappaB kinase/NF-kappaB signaling	12/299	269/18670	0.00138703	0.0224162	0.0185229	ZDHHC13/VAPA/STAT1/RHOA/PYCARD/LGALS9/IL1RN/IKBKE/CFLAR/CD4/CCR7/BST2	12
GO:2001242	GO:2001242	regulation of intrinsic apoptotic signaling pathway	9/299	165/18670	0.00139366	0.0224199	0.018526	TXNDC12/SELENOS/PYCARD/PTPN2/LCK/HERPUD1/CD44/BID/BCAP31	9
GO:0071887	GO:0071887	leukocyte apoptotic process	7/299	104/18670	0.00142352	0.0227958	0.0188366	TSC22D3/SELENOS/LGALS9/LGALS3/HCLS1/CD3G/CCR7	7
GO:0010324	GO:0010324	membrane invagination	8/299	135/18670	0.00150857	0.0240421	0.0198664	RHOA/IGLL1/IGHV4-28/IGHV2-5/GSN/ELMO1/CHMP4A/ARHGAP25	8
GO:0033209	GO:0033209	tumor necrosis factor-mediated signaling pathway	9/299	167/18670	0.00151506	0.0240421	0.0198664	TNFRSF1B/TNFRSF14/STAT1/PYCARD/PTPN2/PSMB9/PSMB8/PSMB1/ILK	9
GO:0032868	GO:0032868	response to insulin	12/299	272/18670	0.00152324	0.0240631	0.0198837	USF1/STAT1/SELENOS/RARRES2/PTPRE/PTPN2/MAX/GRB2/EPRS1/EIF6/CFLAR/ATP6V1C1	12
GO:0042113	GO:0042113	B cell activation	13/299	310/18670	0.00155011	0.0242468	0.0200355	SAMSN1/PTPRC/PTPN2/MNDA/MFNG/IGLL1/IGHV4-28/IGHV2-5/ICOSLG/FCRL1/CMTM7/CD79A/BST2	13
GO:0050732	GO:0050732	negative regulation of peptidyl-tyrosine phosphorylation	5/299	53/18670	0.00155938	0.0242468	0.0200355	SNX6/SAMSN1/PTPRC/PTPN2/PPP2R1A	5
GO:0006487	GO:0006487	protein N-linked glycosylation	6/299	78/18670	0.00156869	0.0242468	0.0200355	STT3A/RPN2/OSTC/FUT8/DDOST/ALG5	6
GO:0030433	GO:0030433	ubiquitin-dependent ERAD pathway	6/299	78/18670	0.00156869	0.0242468	0.0200355	SELENOS/HSP90B1/HERPUD1/EDEM2/DERL1/BCAP31	6
GO:0071706	GO:0071706	tumor necrosis factor superfamily cytokine production	9/299	168/18670	0.00157887	0.0242468	0.0200355	SELENOS/PYCARD/PTPRC/LGALS9/IFNGR1/IFIH1/CYBB/CD2/ARRB2	9
GO:0002286	GO:0002286	T cell activation involved in immune response	7/299	106/18670	0.00158951	0.0242468	0.0200355	SLC11A1/LGALS9/LGALS3/LCP1/IL4R/HLA-DMB/FGL2	7
GO:0001933	GO:0001933	negative regulation of protein phosphorylation	16/299	429/18670	0.00159033	0.0242468	0.0200355	SNX6/SMYD3/SAMSN1/RASSF2/PYCARD/PTPRC/PTPN2/PRKAR1A/PPP2R1A/MBIP/ILK/FABP4/EZR/DNAJC3/CDK5RAP3/ARRB2	16
GO:0006098	GO:0006098	pentose-phosphate shunt	3/299	15/18670	0.00160401	0.0242468	0.0200355	PGM2/PGD/DERA	3
GO:0090197	GO:0090197	positive regulation of chemokine secretion	3/299	15/18670	0.00160401	0.0242468	0.0200355	PYCARD/IL4R/CSF1R	3
GO:2000484	GO:2000484	positive regulation of interleukin-8 secretion	3/299	15/18670	0.00160401	0.0242468	0.0200355	PYCARD/LGALS9/CD2	3
GO:0006739	GO:0006739	NADP metabolic process	4/299	32/18670	0.00162798	0.0243988	0.0201612	PGM2/PGD/NADK/DERA	4
GO:1902235	GO:1902235	regulation of endoplasmic reticulum stress-induced intrinsic apoptotic signaling pathway	4/299	32/18670	0.00162798	0.0243988	0.0201612	TXNDC12/SELENOS/PTPN2/HERPUD1	4
GO:0038095	GO:0038095	Fc-epsilon receptor signaling pathway	9/299	169/18670	0.00164482	0.0245463	0.020283	PSMB9/PSMB8/PSMB1/MS4A2/IGLV6-57/IGKV5-2/IGKV2D-30/IGHV2-5/GRB2	9
GO:0051260	GO:0051260	protein homooligomerization	14/299	351/18670	0.00165976	0.0246351	0.0203564	RIPOR2/PYCARD/PFKL/IKBKE/FBP1/DERL1/CHMP4A/CD79A/CD3G/CD3E/CD3D/BID/ANXA6/ALOX5AP	14
GO:0050708	GO:0050708	regulation of protein secretion	17/299	472/18670	0.00166482	0.0246351	0.0203564	TNFRSF1B/TNFRSF14/PYCARD/PPIA/PFKL/NADK/LGALS9/IL4R/IFNGR1/IFIH1/GPI/EZR/ENSA/CSF1R/CD2/CCR7/ANXA5	17
GO:0006006	GO:0006006	glucose metabolic process	10/299	204/18670	0.00171837	0.0252148	0.0208354	USF1/TPI1/SELENOS/SDS/PTPN2/PGM2/PFKL/GPI/FBP1/ALDOC	10
GO:1902905	GO:1902905	positive regulation of supramolecular fiber organization	10/299	204/18670	0.00171837	0.0252148	0.0208354	WDR1/WAS/RHOA/PYCARD/HCK/GSN/GRB2/CORO1A/CCR7/ARPC1B	10
GO:0050663	GO:0050663	cytokine secretion	11/299	240/18670	0.0017559	0.025658	0.0212017	TNFRSF1B/TNFRSF14/PYCARD/LGALS9/IL4R/IFNGR1/IFIH1/EZR/CSF1R/CD2/CCR7	11
GO:0051235	GO:0051235	maintenance of location	13/299	315/18670	0.00178576	0.0259862	0.0214728	SP100/PTPRC/PTPN2/PLIN2/LCK/IKBKE/HSP90B1/GSN/CORO1A/CD4/CCR7/ANXA6/ANXA5	13
GO:0050715	GO:0050715	positive regulation of cytokine secretion	8/299	139/18670	0.00181533	0.0263073	0.0217382	TNFRSF14/PYCARD/LGALS9/IL4R/IFNGR1/IFIH1/CSF1R/CD2	8
GO:0046633	GO:0046633	alpha-beta T cell proliferation	4/299	33/18670	0.00182944	0.0264027	0.021817	TNFRSF14/PTPRC/LGALS9/CD3E	4
GO:0070371	GO:0070371	ERK1 and ERK2 cascade	13/299	317/18670	0.00188797	0.0271357	0.0224227	PYCARD/PTPRC/PTPN2/LGALS9/EZR/CTSH/CSF1R/CFLAR/CD44/CD4/CCR7/CCL23/ARRB2	13
GO:0006643	GO:0006643	membrane lipid metabolic process	10/299	207/18670	0.00191355	0.0273673	0.022614	VAPA/PSAP/PPT1/PPP2R1A/PIGT/PIGH/FUCA1/CTSA/CERS5/B4GALT3	10
GO:0034116	GO:0034116	positive regulation of heterotypic cell-cell adhesion	3/299	16/18670	0.0019509	0.0273673	0.022614	SKAP1/LCK/CD44	3
GO:0034975	GO:0034975	protein folding in endoplasmic reticulum	3/299	16/18670	0.0019509	0.0273673	0.022614	PDIA3/HSP90B1/DNAJC3	3
GO:0044827	GO:0044827	modulation by host of viral genome replication	3/299	16/18670	0.0019509	0.0273673	0.022614	VAPA/TBC1D20/PPIB	3
GO:0061684	GO:0061684	chaperone-mediated autophagy	3/299	16/18670	0.0019509	0.0273673	0.022614	LAMP2/HSPA8/CTSA	3
GO:1904294	GO:1904294	positive regulation of ERAD pathway	3/299	16/18670	0.0019509	0.0273673	0.022614	HERPUD1/EDEM2/BCAP31	3
GO:0097530	GO:0097530	granulocyte migration	8/299	141/18670	0.00198614	0.0277506	0.0229308	WDR1/RIPOR2/RARRES2/LGALS3/IL1RN/CKLF/CCR7/CCL23	8
GO:0072676	GO:0072676	lymphocyte migration	7/299	111/18670	0.00207066	0.028779	0.0237806	TNFRSF14/RIPOR2/RHOA/PYCARD/CKLF/CCR7/CCL23	7
GO:0002218	GO:0002218	activation of innate immune response	8/299	142/18670	0.00207616	0.028779	0.0237806	PYCARD/PSMB9/PSMB8/PSMB1/MNDA/IFI16/ICAM2/HCK	8
GO:0071375	GO:0071375	cellular response to peptide hormone stimulus	13/299	321/18670	0.00210691	0.0290903	0.0240378	USF1/STAT1/SELENOS/RARRES2/PTPRE/PTPN2/PRKAR1A/MAX/GRB2/EPRS1/CFLAR/ATP6V1C1/ANXA5	13
GO:0048872	GO:0048872	homeostasis of number of cells	11/299	246/18670	0.00213072	0.0293037	0.0242142	TSC22D3/STAT1/SLC40A1/RASSF2/PTPN2/NCSTN/LGALS9/HCLS1/CORO1A/CCR7/AKT3	11
GO:0009615	GO:0009615	response to virus	13/299	323/18670	0.00222399	0.0304669	0.0251753	STAT1/PYCARD/PTPRC/MX1/LGALS9/IKBKE/IFNGR1/IFIH1/IFI6/IFI16/FGL2/DNAJC3/BST2	13
GO:0051348	GO:0051348	negative regulation of transferase activity	12/299	285/18670	0.00224737	0.0306675	0.025341	SNX6/SMYD3/PYCARD/PTPRC/PTPN2/PRKAR1A/PPP2R1A/MBIP/ILK/FABP4/DNAJC3/CDK5RAP3	12
GO:0045070	GO:0045070	positive regulation of viral genome replication	4/299	35/18670	0.00228296	0.0309142	0.0255449	VAPA/TBC1D20/PPIB/PPIA	4
GO:0006096	GO:0006096	glycolytic process	7/299	113/18670	0.0022919	0.0309142	0.0255449	TPI1/RAE1/PFKL/GPI/FBP1/EIF6/ALDOC	7
GO:0032609	GO:0032609	interferon-gamma production	7/299	113/18670	0.0022919	0.0309142	0.0255449	SLC11A1/PYCARD/LGALS9/IL18RAP/CD3E/CD2/CCR7	7
GO:0002440	GO:0002440	production of molecular mediator of immune response	12/299	286/18670	0.00231308	0.0310804	0.0256823	TNFRSF1B/TNFRSF14/SLC11A1/PTPRC/IL4R/IL18RAP/IGLV6-57/IGKV5-2/IGKV2D-30/GPI/FGL2/BST2	12
GO:0006544	GO:0006544	glycine metabolic process	3/299	17/18670	0.00234106	0.0312171	0.0257953	SDSL/SDS/GART	3
GO:0006740	GO:0006740	NADPH regeneration	3/299	17/18670	0.00234106	0.0312171	0.0257953	PGM2/PGD/DERA	3
GO:0006757	GO:0006757	ATP generation from ADP	7/299	114/18670	0.00240914	0.0319591	0.0264084	TPI1/RAE1/PFKL/GPI/FBP1/EIF6/ALDOC	7
GO:0010951	GO:0010951	negative regulation of endopeptidase activity	11/299	250/18670	0.00241493	0.0319591	0.0264084	SERPINB2/SERPINA1/IFI6/IFI16/HERPUD1/CSTB/CFLAR/CD44/CAST/BST2/ARRB2	11
GO:0045089	GO:0045089	positive regulation of innate immune response	10/299	214/18670	0.0024391	0.0321577	0.0265724	PYCARD/PSMB9/PSMB8/PSMB1/MNDA/IL18RAP/IKBKE/IFI16/ICAM2/HCK	10
GO:0002793	GO:0002793	positive regulation of peptide secretion	12/299	288/18670	0.00244922	0.03217	0.0265827	TNFRSF14/PYCARD/PPIA/NADK/LGALS9/IL4R/IFNGR1/IFIH1/GPI/EZR/CSF1R/CD2	12
GO:0009108	GO:0009108	coenzyme biosynthetic process	8/299	146/18670	0.00246884	0.0323068	0.0266956	PPT1/PDXK/NDUFA9/NADK/MPC1/MAT2A/GART/ACSS2	8
GO:0070374	GO:0070374	positive regulation of ERK1 and ERK2 cascade	10/299	215/18670	0.00252282	0.0327024	0.0270226	PYCARD/PTPRC/LGALS9/CSF1R/CFLAR/CD44/CD4/CCR7/CCL23/ARRB2	10
GO:0022408	GO:0022408	negative regulation of cell-cell adhesion	9/299	180/18670	0.00252674	0.0327024	0.0270226	TNFRSF14/RIPOR2/PTPN2/PRKAR1A/LGALS9/LGALS3/IL4R/IL1RN/FGL2	9
GO:0010927	GO:0010927	cellular component assembly involved in morphogenesis	7/299	115/18670	0.00253094	0.0327024	0.0270226	WDR1/TBC1D20/SPACA1/PRKAR1A/ILK/GNPAT/CFLAR	7
GO:0006007	GO:0006007	glucose catabolic process	4/299	36/18670	0.00253637	0.0327024	0.0270226	TPI1/PFKL/GPI/ALDOC	4
GO:0042058	GO:0042058	regulation of epidermal growth factor receptor signaling pathway	6/299	86/18670	0.0025822	0.0331713	0.02741	SNX6/PTPN2/PDE6H/IFI6/GRB2/DOK1	6
GO:0032869	GO:0032869	cellular response to insulin stimulus	10/299	216/18670	0.00260882	0.033391	0.0275915	USF1/STAT1/SELENOS/RARRES2/PTPRE/PTPN2/GRB2/EPRS1/CFLAR/ATP6V1C1	10
GO:0001911	GO:0001911	negative regulation of leukocyte mediated cytotoxicity	3/299	18/18670	0.00277623	0.0352762	0.0291493	PTPRC/LGALS9/ARRB2	3
GO:0090196	GO:0090196	regulation of chemokine secretion	3/299	18/18670	0.00277623	0.0352762	0.0291493	PYCARD/IL4R/CSF1R	3
GO:0046006	GO:0046006	regulation of activated T cell proliferation	4/299	37/18670	0.00280845	0.0354289	0.0292755	PYCARD/PRKAR1A/LGALS9/ICOSLG	4
GO:2000249	GO:2000249	regulation of actin cytoskeleton reorganization	4/299	37/18670	0.00280845	0.0354289	0.0292755	HCLS1/HCK/CSF1R/ARHGDIB	4
GO:0038061	GO:0038061	NIK/NF-kappaB signaling	9/299	183/18670	0.00282288	0.0354833	0.0293205	RHOA/RASSF2/PSMB9/PSMB8/PSMB1/PPP4C/LGALS9/ILK/IKBKE	9
GO:0007584	GO:0007584	response to nutrient	10/299	219/18670	0.00288101	0.0359562	0.0297112	USF1/STAT1/HSP90B1/GSN/GNPAT/ENSA/CYBB/CD4/CD3E/ADSL	10
GO:0051651	GO:0051651	maintenance of location in cell	10/299	219/18670	0.00288101	0.0359562	0.0297112	SP100/PTPRC/LCK/HSP90B1/GSN/CORO1A/CD4/CCR7/ANXA6/ANXA5	10
GO:0008360	GO:0008360	regulation of cell shape	8/299	150/18670	0.00291744	0.0362463	0.0299509	WDR1/RHOA/HCK/EZR/CSF1R/CORO1A/CDC42SE1/ARHGAP15	8
GO:1990266	GO:1990266	neutrophil migration	7/299	118/18670	0.00292492	0.0362463	0.0299509	WDR1/RIPOR2/LGALS3/IL1RN/CKLF/CCR7/CCL23	7
GO:0002791	GO:0002791	regulation of peptide secretion	17/299	500/18670	0.00302393	0.0373413	0.0308557	TNFRSF1B/TNFRSF14/PYCARD/PPIA/PFKL/NADK/LGALS9/IL4R/IFNGR1/IFIH1/GPI/EZR/ENSA/CSF1R/CD2/CCR7/ANXA5	17
GO:0007173	GO:0007173	epidermal growth factor receptor signaling pathway	7/299	119/18670	0.00306616	0.0377299	0.0311769	SNX6/RASSF2/PTPN2/PDE6H/IFI6/GRB2/DOK1	7
GO:0019068	GO:0019068	virion assembly	4/299	38/18670	0.00309984	0.0378786	0.0312997	TBC1D20/RAB1B/PPIA/CHMP4A	4
GO:1905898	GO:1905898	positive regulation of response to endoplasmic reticulum stress	4/299	38/18670	0.00309984	0.0378786	0.0312997	PTPN2/HERPUD1/EDEM2/BCAP31	4
GO:0032623	GO:0032623	interleukin-2 production	5/299	62/18670	0.00312914	0.037972	0.0313769	SLC11A1/PTPRC/EZR/CD4/CD3E	5
GO:0046635	GO:0046635	positive regulation of alpha-beta T cell activation	5/299	62/18670	0.00312914	0.037972	0.0313769	RHOA/PTPRC/LGALS9/IL4R/CD3E	5
GO:0002698	GO:0002698	negative regulation of immune effector process	7/299	120/18670	0.00321256	0.0388499	0.0321023	PTPRC/LGALS9/LGALS3/IL4R/FGL2/BST2/ARRB2	7
GO:0032651	GO:0032651	regulation of interleukin-1 beta production	6/299	90/18670	0.00324308	0.0388635	0.0321136	PYCARD/MNDA/LGALS9/IFI16/CCR7/ARRB2	6
GO:0045076	GO:0045076	regulation of interleukin-2 biosynthetic process	3/299	19/18670	0.00325802	0.0388635	0.0321136	PTPRC/CD4/CD3E	3
GO:0046641	GO:0046641	positive regulation of alpha-beta T cell proliferation	3/299	19/18670	0.00325802	0.0388635	0.0321136	PTPRC/LGALS9/CD3E	3
GO:1901741	GO:1901741	positive regulation of myoblast fusion	3/299	19/18670	0.00325802	0.0388635	0.0321136	RIPOR2/IL4R/CD53	3
GO:0030595	GO:0030595	leukocyte chemotaxis	10/299	224/18670	0.00338469	0.0402376	0.033249	RIPOR2/RARRES2/PLA2G7/LGALS9/LGALS3/IL1RN/CORO1A/CKLF/CCR7/CCL23	10
GO:0070372	GO:0070372	regulation of ERK1 and ERK2 cascade	12/299	300/18670	0.00340984	0.0403997	0.033383	PYCARD/PTPRC/PTPN2/LGALS9/EZR/CSF1R/CFLAR/CD44/CD4/CCR7/CCL23/ARRB2	12
GO:0010466	GO:0010466	negative regulation of peptidase activity	11/299	262/18670	0.00345642	0.0408137	0.033725	SERPINB2/SERPINA1/IFI6/IFI16/HERPUD1/CSTB/CFLAR/CD44/CAST/BST2/ARRB2	11
GO:0019079	GO:0019079	viral genome replication	7/299	122/18670	0.00352133	0.041302	0.0341286	VAPA/TBC1D20/PPIB/PPIA/MX1/IFI16/BST2	7
GO:0046031	GO:0046031	ADP metabolic process	7/299	122/18670	0.00352133	0.041302	0.0341286	TPI1/RAE1/PFKL/GPI/FBP1/EIF6/ALDOC	7
GO:0071621	GO:0071621	granulocyte chemotaxis	7/299	123/18670	0.00368393	0.0430652	0.0355855	RIPOR2/RARRES2/LGALS3/IL1RN/CKLF/CCR7/CCL23	7
GO:0006734	GO:0006734	NADH metabolic process	4/299	40/18670	0.00374317	0.0433001	0.0357796	TPI1/PFKL/GPI/ALDOC	4
GO:0031349	GO:0031349	positive regulation of defense response	14/299	384/18670	0.0037457	0.0433001	0.0357796	PYCARD/PSMB9/PSMB8/PSMB1/PLA2G7/MNDA/IL18RAP/IKBKE/IFI16/ICAM2/HCK/FABP4/CTSC/CCR7	14
GO:0035458	GO:0035458	cellular response to interferon-beta	3/299	20/18670	0.00378795	0.0433001	0.0357796	STAT1/MNDA/IFI16	3
GO:0090195	GO:0090195	chemokine secretion	3/299	20/18670	0.00378795	0.0433001	0.0357796	PYCARD/IL4R/CSF1R	3
GO:1902236	GO:1902236	negative regulation of endoplasmic reticulum stress-induced intrinsic apoptotic signaling pathway	3/299	20/18670	0.00378795	0.0433001	0.0357796	TXNDC12/SELENOS/HERPUD1	3
GO:0006903	GO:0006903	vesicle targeting	6/299	93/18670	0.00381587	0.0433001	0.0357796	TBC1D20/SERPINA1/RAB1B/PPP6C/CTSC/ARFGAP2	6
GO:0046634	GO:0046634	regulation of alpha-beta T cell activation	6/299	93/18670	0.00381587	0.0433001	0.0357796	TNFRSF14/RHOA/PTPRC/LGALS9/IL4R/CD3E	6
GO:1901184	GO:1901184	regulation of ERBB signaling pathway	6/299	93/18670	0.00381587	0.0433001	0.0357796	SNX6/PTPN2/PDE6H/IFI6/GRB2/DOK1	6
GO:1901653	GO:1901653	cellular response to peptide	14/299	385/18670	0.00383252	0.0433001	0.0357796	USF1/STAT1/SNX6/SELENOS/RARRES2/PTPRE/PTPN2/PRKAR1A/MAX/GRB2/EPRS1/CFLAR/ATP6V1C1/ANXA5	14
GO:0032729	GO:0032729	positive regulation of interferon-gamma production	5/299	65/18670	0.00384221	0.0433001	0.0357796	SLC11A1/PYCARD/LGALS9/CD3E/CD2	5
GO:0001736	GO:0001736	establishment of planar polarity	7/299	124/18670	0.00385219	0.0433001	0.0357796	WDR1/RHOA/PSMB9/PSMB8/PSMB1/MED12/ARRB2	7
GO:0007164	GO:0007164	establishment of tissue polarity	7/299	124/18670	0.00385219	0.0433001	0.0357796	WDR1/RHOA/PSMB9/PSMB8/PSMB1/MED12/ARRB2	7
GO:2001234	GO:2001234	negative regulation of apoptotic signaling pathway	10/299	230/18670	0.00407896	0.0454006	0.0375153	ZC3HC1/TXNDC12/SELENOS/LGALS3/IFI6/HERPUD1/CFLAR/CD44/BID/ARRB2	10
GO:0007520	GO:0007520	myoblast fusion	4/299	41/18670	0.00409638	0.0454006	0.0375153	RIPOR2/IL4R/CFLAR/CD53	4
GO:0050798	GO:0050798	activated T cell proliferation	4/299	41/18670	0.00409638	0.0454006	0.0375153	PYCARD/PRKAR1A/LGALS9/ICOSLG	4
GO:0048207	GO:0048207	vesicle targeting, rough ER to cis-Golgi	5/299	66/18670	0.00410379	0.0454006	0.0375153	TBC1D20/SERPINA1/RAB1B/PPP6C/CTSC	5
GO:0048208	GO:0048208	COPII vesicle coating	5/299	66/18670	0.00410379	0.0454006	0.0375153	TBC1D20/SERPINA1/RAB1B/PPP6C/CTSC	5
GO:1904469	GO:1904469	positive regulation of tumor necrosis factor secretion	3/299	21/18670	0.00436741	0.0481651	0.0397997	LGALS9/IFNGR1/IFIH1	3
GO:0099024	GO:0099024	plasma membrane invagination	7/299	127/18670	0.00439208	0.0482853	0.039899	RHOA/IGLL1/IGHV4-28/IGHV2-5/GSN/ELMO1/ARHGAP25	7
GO:0002685	GO:0002685	regulation of leukocyte migration	9/299	196/18670	0.00443741	0.0486312	0.0401848	TNFRSF14/RIPOR2/RHOA/RARRES2/PYCARD/PLA2G7/LGALS9/LGALS3/CCR7	9

## Sheet: C3 DEGs
	ID	Description	GeneRatio	BgRatio	pvalue	p.adjust	qvalue	geneID	Count
GO:0045047	GO:0045047	protein targeting to ER	15/56	118/18670	5.35376e-21	5.68875e-18	4.91799e-18	RPS9/RPS28/RPS25/RPS19/RPS14/RPS11/RPL37A/RPL35/RPL34/RPL32/RPL23/RPL19/RPL18/RPL13A/CHMP4B	15
GO:0072599	GO:0072599	establishment of protein localization to endoplasmic reticulum	15/56	122/18670	9.03693e-21	5.68875e-18	4.91799e-18	RPS9/RPS28/RPS25/RPS19/RPS14/RPS11/RPL37A/RPL35/RPL34/RPL32/RPL23/RPL19/RPL18/RPL13A/CHMP4B	15
GO:0006614	GO:0006614	SRP-dependent cotranslational protein targeting to membrane	14/56	105/18670	6.16035e-20	2.58529e-17	2.23502e-17	RPS9/RPS28/RPS25/RPS19/RPS14/RPS11/RPL37A/RPL35/RPL34/RPL32/RPL23/RPL19/RPL18/RPL13A	14
GO:0006613	GO:0006613	cotranslational protein targeting to membrane	14/56	109/18670	1.06747e-19	3.35986e-17	2.90464e-17	RPS9/RPS28/RPS25/RPS19/RPS14/RPS11/RPL37A/RPL35/RPL34/RPL32/RPL23/RPL19/RPL18/RPL13A	14
GO:0070972	GO:0070972	protein localization to endoplasmic reticulum	15/56	147/18670	1.64613e-19	4.14497e-17	3.58337e-17	RPS9/RPS28/RPS25/RPS19/RPS14/RPS11/RPL37A/RPL35/RPL34/RPL32/RPL23/RPL19/RPL18/RPL13A/CHMP4B	15
GO:0000184	GO:0000184	nuclear-transcribed mRNA catabolic process, nonsense-mediated decay	14/56	120/18670	4.35455e-19	9.13729e-17	7.8993e-17	RPS9/RPS28/RPS25/RPS19/RPS14/RPS11/RPL37A/RPL35/RPL34/RPL32/RPL23/RPL19/RPL18/RPL13A	14
GO:0006612	GO:0006612	protein targeting to membrane	15/56	202/18670	2.12309e-17	3.81854e-15	3.30117e-15	RPS9/RPS28/RPS25/RPS19/RPS14/RPS11/RPL37A/RPL35/RPL34/RPL32/RPL23/RPL19/RPL18/RPL13A/CHMP4B	15
GO:0019083	GO:0019083	viral transcription	14/56	177/18670	1.15592e-16	1.81912e-14	1.57265e-14	RPS9/RPS28/RPS25/RPS19/RPS14/RPS11/RPL37A/RPL35/RPL34/RPL32/RPL23/RPL19/RPL18/RPL13A	14
GO:0006605	GO:0006605	protein targeting	18/56	435/18670	2.72088e-16	3.80622e-14	3.29052e-14	TOMM7/TOMM20/RPS9/RPS28/RPS25/RPS19/RPS14/RPS11/RPL37A/RPL35/RPL34/RPL32/RPL23/RPL19/RPL18/RPL13A/CHMP4B/ATP5IF1	18
GO:0019080	GO:0019080	viral gene expression	14/56	191/18670	3.38926e-16	4.26708e-14	3.68894e-14	RPS9/RPS28/RPS25/RPS19/RPS14/RPS11/RPL37A/RPL35/RPL34/RPL32/RPL23/RPL19/RPL18/RPL13A	14
GO:0006413	GO:0006413	translational initiation	14/56	193/18670	3.92509e-16	4.49245e-14	3.88378e-14	RPS9/RPS28/RPS25/RPS19/RPS14/RPS11/RPL37A/RPL35/RPL34/RPL32/RPL23/RPL19/RPL18/RPL13A	14
GO:0000956	GO:0000956	nuclear-transcribed mRNA catabolic process	14/56	207/18670	1.05015e-15	1.10179e-13	9.52509e-14	RPS9/RPS28/RPS25/RPS19/RPS14/RPS11/RPL37A/RPL35/RPL34/RPL32/RPL23/RPL19/RPL18/RPL13A	14
GO:0090150	GO:0090150	establishment of protein localization to membrane	16/56	332/18670	1.52637e-15	1.47823e-13	1.27795e-13	UBL4A/RPS9/RPS28/RPS25/RPS19/RPS14/RPS11/RPL37A/RPL35/RPL34/RPL32/RPL23/RPL19/RPL18/RPL13A/CHMP4B	16
GO:0006402	GO:0006402	mRNA catabolic process	15/56	364/18670	1.32079e-13	1.18776e-11	1.02684e-11	RPS9/RPS28/RPS25/RPS19/RPS14/RPS11/RPL37A/RPL35/RPL34/RPL32/RPL23/RPL19/RPL18/RPL13A/PSMB7	15
GO:0006401	GO:0006401	RNA catabolic process	15/56	397/18670	4.6434e-13	3.89736e-11	3.36932e-11	RPS9/RPS28/RPS25/RPS19/RPS14/RPS11/RPL37A/RPL35/RPL34/RPL32/RPL23/RPL19/RPL18/RPL13A/PSMB7	15
GO:0030099	GO:0030099	myeloid cell differentiation	10/56	416/18670	3.86164e-07	3.03863e-05	2.62693e-05	SLC25A38/RPS19/RPS14/NME2/H4C15/H3-3A/GNAS/CDC42/ATP5IF1/AHSP	10
GO:0002181	GO:0002181	cytoplasmic translation	5/56	100/18670	1.22602e-05	0.000907977	0.000784957	RPS28/RPL32/RPL19/RPL18/RPL13A	5
GO:0030218	GO:0030218	erythrocyte differentiation	5/56	114/18670	2.31569e-05	0.00158627	0.00137135	SLC25A38/RPS19/RPS14/ATP5IF1/AHSP	5
GO:0000028	GO:0000028	ribosomal small subunit assembly	3/56	19/18670	2.39389e-05	0.00158627	0.00137135	RPS28/RPS19/RPS14	3
GO:0034101	GO:0034101	erythrocyte homeostasis	5/56	122/18670	3.21084e-05	0.00202122	0.00174737	SLC25A38/RPS19/RPS14/ATP5IF1/AHSP	5
GO:0006783	GO:0006783	heme biosynthetic process	3/56	22/18670	3.78031e-05	0.00226639	0.00195932	UROD/SLC25A38/ATP5IF1	3
GO:0006779	GO:0006779	porphyrin-containing compound biosynthetic process	3/56	26/18670	6.32827e-05	0.0036215	0.00313083	UROD/SLC25A38/ATP5IF1	3
GO:0002262	GO:0002262	myeloid cell homeostasis	5/56	147/18670	7.81483e-05	0.00427777	0.00369819	SLC25A38/RPS19/RPS14/ATP5IF1/AHSP	5
GO:0033014	GO:0033014	tetrapyrrole biosynthetic process	3/56	29/18670	8.8371e-05	0.00463579	0.0040077	UROD/SLC25A38/ATP5IF1	3
GO:0042168	GO:0042168	heme metabolic process	3/56	31/18670	0.000108249	0.00545142	0.00471282	UROD/SLC25A38/ATP5IF1	3
GO:1990542	GO:1990542	mitochondrial transmembrane transport	4/56	94/18670	0.000181134	0.00877105	0.00758268	TOMM7/TOMM20/SLC25A38/ATP5F1E	4
GO:0006778	GO:0006778	porphyrin-containing compound metabolic process	3/56	38/18670	0.000200157	0.00933325	0.00806871	UROD/SLC25A38/ATP5IF1	3
GO:0030490	GO:0030490	maturation of SSU-rRNA	3/56	46/18670	0.000354102	0.015922	0.0137647	RPS28/RPS19/RPS14	3
GO:0006364	GO:0006364	rRNA processing	5/56	214/18670	0.000448488	0.0194706	0.0168326	RPS9/RPS28/RPS19/RPS14/RPL35	5
GO:0016072	GO:0016072	rRNA metabolic process	5/56	225/18670	0.000563335	0.0236413	0.0204382	RPS9/RPS28/RPS19/RPS14/RPL35	5
GO:0046148	GO:0046148	pigment biosynthetic process	3/56	56/18670	0.000633049	0.0257099	0.0222266	UROD/SLC25A38/ATP5IF1	3
GO:1904925	GO:1904925	positive regulation of autophagy of mitochondrion in response to mitochondrial depolarization	2/56	13/18670	0.000674789	0.0265487	0.0229517	TOMM7/ATP5IF1	2
GO:0033013	GO:0033013	tetrapyrrole metabolic process	3/56	60/18670	0.000774892	0.0290954	0.0251534	UROD/SLC25A38/ATP5IF1	3
GO:1904923	GO:1904923	regulation of autophagy of mitochondrion in response to mitochondrial depolarization	2/56	14/18670	0.000785739	0.0290954	0.0251534	TOMM7/ATP5IF1	2
GO:0048872	GO:0048872	homeostasis of number of cells	5/56	246/18670	0.000842412	0.0303028	0.0261971	SLC25A38/RPS19/RPS14/ATP5IF1/AHSP	5
GO:0042255	GO:0042255	ribosome assembly	3/56	63/18670	0.000893534	0.0312489	0.027015	RPS28/RPS19/RPS14	3
GO:0006839	GO:0006839	mitochondrial transport	5/56	258/18670	0.00104225	0.0354114	0.0306136	TOMM7/TOMM20/SLC25A38/ATP5IF1/ATP5F1E	5
GO:0042274	GO:0042274	ribosomal small subunit biogenesis	3/56	67/18670	0.00106881	0.0354114	0.0306136	RPS28/RPS19/RPS14	3
GO:0006825	GO:0006825	copper ion transport	2/56	17/18670	0.00116753	0.0376902	0.0325836	COX17/ATOX1	2
GO:0042440	GO:0042440	pigment metabolic process	3/56	71/18670	0.00126444	0.0397981	0.0344059	UROD/SLC25A38/ATP5IF1	3
GO:0030150	GO:0030150	protein import into mitochondrial matrix	2/56	19/18670	0.00146236	0.0438359	0.0378966	TOMM7/TOMM20	2
GO:0090201	GO:0090201	negative regulation of release of cytochrome c from mitochondria	2/56	19/18670	0.00146236	0.0438359	0.0378966	PRELID1/GPX1	2
GO:0098780	GO:0098780	response to mitochondrial depolarisation	2/56	20/18670	0.00162172	0.0464032	0.0401162	TOMM7/ATP5IF1	2
GO:1903599	GO:1903599	positive regulation of autophagy of mitochondrion	2/56	20/18670	0.00162172	0.0464032	0.0401162	TOMM7/ATP5IF1	2

## Sheet: C4 DEGs
	ID	Description	GeneRatio	BgRatio	pvalue	p.adjust	qvalue	geneID	Count
GO:0002831	GO:0002831	regulation of response to biotic stimulus	8/70	400/18670	0.000122487	0.154191	0.134709	TRAFD1/PSMF1/PSMB10/OPTN/IFNAR2/HSP90AB1/CD36/CD226	8
GO:0006099	GO:0006099	tricarboxylic acid cycle	3/70	34/18670	0.000277888	0.154191	0.134709	OGDH/IDH3G/ACO2	3
GO:0009060	GO:0009060	aerobic respiration	4/70	88/18670	0.000333265	0.154191	0.134709	OGDH/IDH3G/COX7A2L/ACO2	4
GO:0018023	GO:0018023	peptidyl-lysine trimethylation	3/70	44/18670	0.000598754	0.172912	0.151065	SETD3/PWP1/OGT	3
GO:2000736	GO:2000736	regulation of stem cell differentiation	4/70	116/18670	0.000945861	0.172912	0.151065	SOX6/PWP1/PSMF1/PSMB10	4
GO:0045088	GO:0045088	regulation of innate immune response	6/70	305/18670	0.000987001	0.172912	0.151065	TRAFD1/PSMF1/PSMB10/IFNAR2/HSP90AB1/CD226	6
GO:0000209	GO:0000209	protein polyubiquitination	6/70	310/18670	0.00107322	0.172912	0.151065	UBE2D4/TPP2/RNF115/PSMF1/PSMB10/HERC6	6
GO:0072350	GO:0072350	tricarboxylic acid metabolic process	2/70	14/18670	0.00122482	0.172912	0.151065	IDH3G/ACO2	2
GO:1901799	GO:1901799	negative regulation of proteasomal protein catabolic process	3/70	57/18670	0.00127757	0.172912	0.151065	PSMF1/OGT/HSP90AB1	3
GO:0001732	GO:0001732	formation of cytoplasmic translation initiation complex	2/70	16/18670	0.00160733	0.172912	0.151065	EIF3H/EIF3A	2
GO:0043981	GO:0043981	histone H4-K5 acetylation	2/70	16/18670	0.00160733	0.172912	0.151065	OGT/MCRS1	2
GO:0043982	GO:0043982	histone H4-K8 acetylation	2/70	16/18670	0.00160733	0.172912	0.151065	OGT/MCRS1	2
GO:0006457	GO:0006457	protein folding	5/70	227/18670	0.00161949	0.172912	0.151065	SELENOF/PPIF/NFYC/HSP90AB1/CSNK2B	5
GO:0000086	GO:0000086	G2/M transition of mitotic cell cycle	5/70	247/18670	0.00234058	0.195007	0.170369	PSMF1/PSMB10/PPP1R12A/PPME1/OPTN	5
GO:1903051	GO:1903051	negative regulation of proteolysis involved in cellular protein catabolic process	3/70	72/18670	0.00250173	0.195007	0.170369	PSMF1/OGT/HSP90AB1	3
GO:0032535	GO:0032535	regulation of cellular component size	6/70	370/18670	0.00262453	0.195007	0.170369	MTPN/KEL/HSP90AB1/HP1BP3/ARPC2/ANXA7	6
GO:0032516	GO:0032516	positive regulation of phosphoprotein phosphatase activity	2/70	21/18670	0.00277899	0.195007	0.170369	PPP1R12A/HSP90AB1	2
GO:0043984	GO:0043984	histone H4-K16 acetylation	2/70	21/18670	0.00277899	0.195007	0.170369	OGT/MCRS1	2
GO:2000738	GO:2000738	positive regulation of stem cell differentiation	2/70	21/18670	0.00277899	0.195007	0.170369	SOX6/PWP1	2
GO:0002479	GO:0002479	antigen processing and presentation of exogenous peptide antigen via MHC class I, TAP-dependent	3/70	75/18670	0.0028099	0.195007	0.170369	PSMF1/PSMB10/CD36	3
GO:1902652	GO:1902652	secondary alcohol metabolic process	4/70	161/18670	0.00313996	0.196479	0.171654	NFYC/MVK/IDH3G/ACO2	4
GO:0044839	GO:0044839	cell cycle G2/M phase transition	5/70	266/18670	0.00321968	0.196479	0.171654	PSMF1/PSMB10/PPP1R12A/PPME1/OPTN	5
GO:0042590	GO:0042590	antigen processing and presentation of exogenous peptide antigen via MHC class I	3/70	79/18670	0.00325577	0.196479	0.171654	PSMF1/PSMB10/CD36	3
GO:0002244	GO:0002244	hematopoietic progenitor cell differentiation	4/70	166/18670	0.00350329	0.202607	0.177008	PSMF1/PSMB10/HERC6/EEF2	4
GO:1903363	GO:1903363	negative regulation of cellular protein catabolic process	3/70	86/18670	0.00413558	0.223643	0.195387	PSMF1/OGT/HSP90AB1	3
GO:0016579	GO:0016579	protein deubiquitination	5/70	283/18670	0.00418928	0.223643	0.195387	USP4/PSMF1/PSMB10/OGT/MCRS1	5
GO:0009651	GO:0009651	response to salt stress	2/70	27/18670	0.00457799	0.227023	0.198339	HSP90AB1/ANXA7	2
GO:0008361	GO:0008361	regulation of cell size	4/70	179/18670	0.00457971	0.227023	0.198339	MTPN/KEL/HSP90AB1/ANXA7	4
GO:0070646	GO:0070646	protein modification by small protein removal	5/70	299/18670	0.00527801	0.243557	0.212784	USP4/PSMF1/PSMB10/OGT/MCRS1	5
GO:0002474	GO:0002474	antigen processing and presentation of peptide antigen via MHC class I	3/70	96/18670	0.00562215	0.243557	0.212784	PSMF1/PSMB10/CD36	3
GO:0031341	GO:0031341	regulation of cell killing	3/70	98/18670	0.00595304	0.243557	0.212784	HSP90AB1/DNASE1L3/CD226	3
GO:0002082	GO:0002082	regulation of oxidative phosphorylation	2/70	31/18670	0.00600658	0.243557	0.212784	PPIF/COX7A2L	2
GO:0045333	GO:0045333	cellular respiration	4/70	194/18670	0.00607571	0.243557	0.212784	OGDH/IDH3G/COX7A2L/ACO2	4
GO:0002181	GO:0002181	cytoplasmic translation	3/70	100/18670	0.00629538	0.243557	0.212784	EIF3H/EIF3A/EEF2	3
GO:0071353	GO:0071353	cellular response to interleukin-4	2/70	32/18670	0.00639158	0.243557	0.212784	TUBA1B/HSP90AB1	2
GO:0009303	GO:0009303	rRNA transcription	2/70	33/18670	0.00678755	0.243557	0.212784	PWP1/GTF3C1	2
GO:0048821	GO:0048821	erythrocyte development	2/70	33/18670	0.00678755	0.243557	0.212784	SOX6/EPB42	2
GO:0050852	GO:0050852	T cell receptor signaling pathway	4/70	202/18670	0.00699279	0.243557	0.212784	PSMF1/PSMB10/GBP1/CD226	4
GO:0002183	GO:0002183	cytoplasmic translational initiation	2/70	34/18670	0.0071944	0.243557	0.212784	EIF3H/EIF3A	2
GO:0010922	GO:0010922	positive regulation of phosphatase activity	2/70	34/18670	0.0071944	0.243557	0.212784	PPP1R12A/HSP90AB1	2
GO:0070670	GO:0070670	response to interleukin-4	2/70	34/18670	0.0071944	0.243557	0.212784	TUBA1B/HSP90AB1	2
GO:0032435	GO:0032435	negative regulation of proteasomal ubiquitin-dependent protein catabolic process	2/70	35/18670	0.00761205	0.24571	0.214666	OGT/HSP90AB1	2
GO:0060338	GO:0060338	regulation of type I interferon-mediated signaling pathway	2/70	35/18670	0.00761205	0.24571	0.214666	IFNAR2/HSP90AB1	2
GO:0022613	GO:0022613	ribonucleoprotein complex biogenesis	6/70	468/18670	0.00814783	0.257027	0.224553	USP4/RCL1/PWP1/HSP90AB1/EIF3H/EIF3A	6
GO:0002429	GO:0002429	immune response-activating cell surface receptor signaling pathway	6/70	473/18670	0.00856186	0.258345	0.225704	PSMF1/PSMB10/HSP90AB1/GBP1/CD226/ARPC2	6
GO:0002757	GO:0002757	immune response-activating signal transduction	6/70	473/18670	0.00856186	0.258345	0.225704	PSMF1/PSMB10/HSP90AB1/GBP1/CD226/ARPC2	6
GO:0097352	GO:0097352	autophagosome maturation	2/70	38/18670	0.00892897	0.260835	0.22788	MAP1LC3A/CALCOCO2	2
GO:0034968	GO:0034968	histone lysine methylation	3/70	114/18670	0.00902025	0.260835	0.22788	SETD3/PWP1/OGT	3
GO:0050856	GO:0050856	regulation of T cell receptor signaling pathway	2/70	39/18670	0.00938898	0.265957	0.232355	GBP1/CD226	2
GO:0043666	GO:0043666	regulation of phosphoprotein phosphatase activity	3/70	117/18670	0.00968064	0.267916	0.234066	PPP1R12A/PPME1/HSP90AB1	3
GO:0006520	GO:0006520	cellular amino acid metabolic process	5/70	348/18670	0.00984417	0.267916	0.234066	SERINC3/PSMF1/PSMB10/OGDH/MPST	5
GO:0019882	GO:0019882	antigen processing and presentation	4/70	226/18670	0.0102815	0.270793	0.236579	RAB8B/PSMF1/PSMB10/CD36	4
GO:0009069	GO:0009069	serine family amino acid metabolic process	2/70	41/18670	0.0103401	0.270793	0.236579	SERINC3/MPST	2
GO:1903578	GO:1903578	regulation of ATP metabolic process	3/70	121/18670	0.0106041	0.271347	0.237063	PPIF/OGT/COX7A2L	3
GO:0022618	GO:0022618	ribonucleoprotein complex assembly	4/70	229/18670	0.0107522	0.271347	0.237063	USP4/HSP90AB1/EIF3H/EIF3A	4
GO:0000302	GO:0000302	response to reactive oxygen species	4/70	232/18670	0.0112367	0.273644	0.23907	PPIF/MAP1LC3A/EEF2/CD36	4
GO:0045429	GO:0045429	positive regulation of nitric oxide biosynthetic process	2/70	43/18670	0.011332	0.273644	0.23907	HSP90AB1/CD36	2
GO:0035307	GO:0035307	positive regulation of protein dephosphorylation	2/70	44/18670	0.0118431	0.273644	0.23907	PPP1R12A/HSP90AB1	2
GO:1904407	GO:1904407	positive regulation of nitric oxide metabolic process	2/70	44/18670	0.0118431	0.273644	0.23907	HSP90AB1/CD36	2
GO:0071826	GO:0071826	ribonucleoprotein complex subunit organization	4/70	236/18670	0.0119042	0.273644	0.23907	USP4/HSP90AB1/EIF3H/EIF3A	4
GO:0018022	GO:0018022	peptidyl-lysine methylation	3/70	129/18670	0.0125998	0.273644	0.23907	SETD3/PWP1/OGT	3
GO:0038093	GO:0038093	Fc receptor signaling pathway	4/70	241/18670	0.0127739	0.273644	0.23907	PSMF1/PSMB10/HSP90AB1/ARPC2	4
GO:0042177	GO:0042177	negative regulation of protein catabolic process	3/70	132/18670	0.0133999	0.273644	0.23907	PSMF1/OGT/HSP90AB1	3
GO:0000377	GO:0000377	RNA splicing, via transesterification reactions with bulged adenosine as nucleophile	5/70	379/18670	0.0138382	0.273644	0.23907	WBP4/USP4/UPF3B/MBNL1/GPKOW	5
GO:0000398	GO:0000398	mRNA splicing, via spliceosome	5/70	379/18670	0.0138382	0.273644	0.23907	WBP4/USP4/UPF3B/MBNL1/GPKOW	5
GO:2000059	GO:2000059	negative regulation of ubiquitin-dependent protein catabolic process	2/70	48/18670	0.0139866	0.273644	0.23907	OGT/HSP90AB1	2
GO:0043543	GO:0043543	protein acylation	4/70	248/18670	0.0140584	0.273644	0.23907	WBP2/OGT/OGDH/MCRS1	4
GO:0001889	GO:0001889	liver development	3/70	135/18670	0.0142285	0.273644	0.23907	MPST/CSNK2B/ACO2	3
GO:0002833	GO:0002833	positive regulation of response to biotic stimulus	4/70	249/18670	0.0142484	0.273644	0.23907	PSMF1/PSMB10/OPTN/CD226	4
GO:0000375	GO:0000375	RNA splicing, via transesterification reactions	5/70	382/18670	0.014275	0.273644	0.23907	WBP4/USP4/UPF3B/MBNL1/GPKOW	5
GO:0061912	GO:0061912	selective autophagy	2/70	49/18670	0.0145468	0.273644	0.23907	OPTN/CALCOCO2	2
GO:0061008	GO:0061008	hepaticobiliary system development	3/70	138/18670	0.0150856	0.273644	0.23907	MPST/CSNK2B/ACO2	3
GO:0002931	GO:0002931	response to ischemia	2/70	50/18670	0.0151165	0.273644	0.23907	PPIF/EEF2	2
GO:0045540	GO:0045540	regulation of cholesterol biosynthetic process	2/70	50/18670	0.0151165	0.273644	0.23907	NFYC/MVK	2
GO:0070534	GO:0070534	protein K63-linked ubiquitination	2/70	50/18670	0.0151165	0.273644	0.23907	UBE2D4/RNF115	2
GO:0106118	GO:0106118	regulation of sterol biosynthetic process	2/70	50/18670	0.0151165	0.273644	0.23907	NFYC/MVK	2
GO:0016571	GO:0016571	histone methylation	3/70	139/18670	0.0153777	0.273644	0.23907	SETD3/PWP1/OGT	3
GO:0035304	GO:0035304	regulation of protein dephosphorylation	3/70	139/18670	0.0153777	0.273644	0.23907	PPP1R12A/PPME1/HSP90AB1	3
GO:0048863	GO:0048863	stem cell differentiation	4/70	257/18670	0.015827	0.278074	0.24294	SOX6/PWP1/PSMF1/PSMB10	4
GO:1900024	GO:1900024	regulation of substrate adhesion-dependent cell spreading	2/70	52/18670	0.0162845	0.282537	0.246839	GBP1/ARPC2	2
GO:0018205	GO:0018205	peptidyl-lysine modification	5/70	397/18670	0.016599	0.284036	0.24815	WBP2/SETD3/PWP1/OGT/MCRS1	5
GO:0010823	GO:0010823	negative regulation of mitochondrion organization	2/70	53/18670	0.0168826	0.284036	0.24815	SLC25A5/PPIF	2
GO:0002431	GO:0002431	Fc receptor mediated stimulatory signaling pathway	3/70	145/18670	0.0171974	0.284036	0.24815	HSP90AB1/CD226/ARPC2	3
GO:0002720	GO:0002720	positive regulation of cytokine production involved in immune response	2/70	54/18670	0.0174899	0.284036	0.24815	CD36/CD226	2
GO:0042542	GO:0042542	response to hydrogen peroxide	3/70	146/18670	0.0175119	0.284036	0.24815	PPIF/MAP1LC3A/EEF2	3
GO:0051568	GO:0051568	histone H3-K4 methylation	2/70	56/18670	0.0187321	0.284036	0.24815	SETD3/OGT	2
GO:0070936	GO:0070936	protein K48-linked ubiquitination	2/70	56/18670	0.0187321	0.284036	0.24815	UBE2D4/RNF115	2
GO:1903428	GO:1903428	positive regulation of reactive oxygen species biosynthetic process	2/70	57/18670	0.0193669	0.284036	0.24815	HSP90AB1/CD36	2
GO:0035306	GO:0035306	positive regulation of dephosphorylation	2/70	58/18670	0.0200105	0.284036	0.24815	PPP1R12A/HSP90AB1	2
GO:0016573	GO:0016573	histone acetylation	3/70	156/18670	0.0208341	0.284036	0.24815	WBP2/OGT/MCRS1	3
GO:0043467	GO:0043467	regulation of generation of precursor metabolites and energy	3/70	157/18670	0.0211841	0.284036	0.24815	PPIF/OGT/COX7A2L	3
GO:0062012	GO:0062012	regulation of small molecule metabolic process	5/70	429/18670	0.0223717	0.284036	0.24815	PSMF1/PSMB10/OGT/NFYC/MVK	5
GO:0015980	GO:0015980	energy derivation by oxidation of organic compounds	4/70	286/18670	0.0224553	0.284036	0.24815	OGDH/IDH3G/COX7A2L/ACO2	4
GO:0018393	GO:0018393	internal peptidyl-lysine acetylation	3/70	161/18670	0.0226164	0.284036	0.24815	WBP2/OGT/MCRS1	3
GO:0006521	GO:0006521	regulation of cellular amino acid metabolic process	2/70	62/18670	0.0226736	0.284036	0.24815	PSMF1/PSMB10	2
GO:1902686	GO:1902686	mitochondrial outer membrane permeabilization involved in programmed cell death	2/70	62/18670	0.0226736	0.284036	0.24815	SLC25A5/PPIF	2
GO:0034394	GO:0034394	protein localization to cell surface	2/70	63/18670	0.023361	0.284036	0.24815	USP4/HSP90AB1	2
GO:0090181	GO:0090181	regulation of cholesterol metabolic process	2/70	63/18670	0.023361	0.284036	0.24815	NFYC/MVK	2
GO:0071356	GO:0071356	cellular response to tumor necrosis factor	4/70	291/18670	0.0237458	0.284036	0.24815	PSMF1/PSMB10/PLVAP/GBP1	4
GO:0035794	GO:0035794	positive regulation of mitochondrial membrane permeability	2/70	64/18670	0.024057	0.284036	0.24815	SLC25A5/PPIF	2
GO:0006475	GO:0006475	internal protein amino acid acetylation	3/70	166/18670	0.0244795	0.284036	0.24815	WBP2/OGT/MCRS1	3
GO:0050854	GO:0050854	regulation of antigen receptor-mediated signaling pathway	2/70	65/18670	0.0247614	0.284036	0.24815	GBP1/CD226	2
GO:0016236	GO:0016236	macroautophagy	4/70	295/18670	0.0248102	0.284036	0.24815	OPTN/MAP1LC3A/CSNK2B/CALCOCO2	4
GO:0033209	GO:0033209	tumor necrosis factor-mediated signaling pathway	3/70	167/18670	0.0248618	0.284036	0.24815	PSMF1/PSMB10/PLVAP	3
GO:0001906	GO:0001906	cell killing	3/70	168/18670	0.0252473	0.284036	0.24815	HSP90AB1/DNASE1L3/CD226	3
GO:0034614	GO:0034614	cellular response to reactive oxygen species	3/70	168/18670	0.0252473	0.284036	0.24815	PPIF/MAP1LC3A/CD36	3
GO:0045428	GO:0045428	regulation of nitric oxide biosynthetic process	2/70	66/18670	0.0254743	0.284036	0.24815	HSP90AB1/CD36	2
GO:1905710	GO:1905710	positive regulation of membrane permeability	2/70	66/18670	0.0254743	0.284036	0.24815	SLC25A5/PPIF	2
GO:0018394	GO:0018394	peptidyl-lysine acetylation	3/70	169/18670	0.0256361	0.284036	0.24815	WBP2/OGT/MCRS1	3
GO:0043967	GO:0043967	histone H4 acetylation	2/70	67/18670	0.0261954	0.284036	0.24815	OGT/MCRS1	2
GO:0016239	GO:0016239	positive regulation of macroautophagy	2/70	68/18670	0.0269249	0.284036	0.24815	OPTN/CALCOCO2	2
GO:0046034	GO:0046034	ATP metabolic process	4/70	304/18670	0.0273097	0.284036	0.24815	PPIF/OGT/OGDH/COX7A2L	4
GO:0016570	GO:0016570	histone modification	5/70	454/18670	0.0276965	0.284036	0.24815	WBP2/SETD3/PWP1/OGT/MCRS1	5
GO:0002478	GO:0002478	antigen processing and presentation of exogenous peptide antigen	3/70	175/18670	0.0280367	0.284036	0.24815	PSMF1/PSMB10/CD36	3
GO:0010921	GO:0010921	regulation of phosphatase activity	3/70	175/18670	0.0280367	0.284036	0.24815	PPP1R12A/PPME1/HSP90AB1	3
GO:0061515	GO:0061515	myeloid cell development	2/70	70/18670	0.0284082	0.284036	0.24815	SOX6/EPB42	2
GO:0034612	GO:0034612	response to tumor necrosis factor	4/70	312/18670	0.0296542	0.284036	0.24815	PSMF1/PSMB10/PLVAP/GBP1	4
GO:0006479	GO:0006479	protein methylation	3/70	179/18670	0.0297015	0.284036	0.24815	SETD3/PWP1/OGT	3
GO:0008213	GO:0008213	protein alkylation	3/70	179/18670	0.0297015	0.284036	0.24815	SETD3/PWP1/OGT	3
GO:0010821	GO:0010821	regulation of mitochondrion organization	3/70	179/18670	0.0297015	0.284036	0.24815	SLC25A5/PPIF/OPTN	3
GO:0071347	GO:0071347	cellular response to interleukin-1	3/70	179/18670	0.0297015	0.284036	0.24815	PSMF1/PSMB10/GBP1	3
GO:1902036	GO:1902036	regulation of hematopoietic stem cell differentiation	2/70	72/18670	0.0299236	0.284036	0.24815	PSMF1/PSMB10	2
GO:0050851	GO:0050851	antigen receptor-mediated signaling pathway	4/70	316/18670	0.03087	0.284036	0.24815	PSMF1/PSMB10/GBP1/CD226	4
GO:0019884	GO:0019884	antigen processing and presentation of exogenous antigen	3/70	182/18670	0.0309839	0.284036	0.24815	PSMF1/PSMB10/CD36	3
GO:0008380	GO:0008380	RNA splicing	5/70	469/18670	0.0312499	0.284036	0.24815	WBP4/USP4/UPF3B/MBNL1/GPKOW	5
GO:0061136	GO:0061136	regulation of proteasomal protein catabolic process	3/70	183/18670	0.0314178	0.284036	0.24815	PSMF1/OGT/HSP90AB1	3
GO:0070373	GO:0070373	negative regulation of ERK1 and ERK2 cascade	2/70	74/18670	0.0314707	0.284036	0.24815	GBP1/EIF3A	2
GO:0006695	GO:0006695	cholesterol biosynthetic process	2/70	75/18670	0.0322559	0.284036	0.24815	NFYC/MVK	2
GO:0016569	GO:0016569	covalent chromatin modification	5/70	474/18670	0.0324954	0.284036	0.24815	WBP2/SETD3/PWP1/OGT/MCRS1	5
GO:0000422	GO:0000422	autophagy of mitochondrion	2/70	76/18670	0.0330489	0.284036	0.24815	OPTN/MAP1LC3A	2
GO:0046902	GO:0046902	regulation of mitochondrial membrane permeability	2/70	76/18670	0.0330489	0.284036	0.24815	SLC25A5/PPIF	2
GO:0061726	GO:0061726	mitochondrion disassembly	2/70	76/18670	0.0330489	0.284036	0.24815	OPTN/MAP1LC3A	2
GO:1902653	GO:1902653	secondary alcohol biosynthetic process	2/70	76/18670	0.0330489	0.284036	0.24815	NFYC/MVK	2
GO:0006809	GO:0006809	nitric oxide biosynthetic process	2/70	77/18670	0.0338494	0.284036	0.24815	HSP90AB1/CD36	2
GO:0031397	GO:0031397	negative regulation of protein ubiquitination	2/70	77/18670	0.0338494	0.284036	0.24815	USP4/OGT	2
GO:0061418	GO:0061418	regulation of transcription from RNA polymerase II promoter in response to hypoxia	2/70	77/18670	0.0338494	0.284036	0.24815	PSMF1/PSMB10	2
GO:0090502	GO:0090502	RNA phosphodiester bond hydrolysis, endonucleolytic	2/70	77/18670	0.0338494	0.284036	0.24815	SND1/RCL1	2
GO:0048002	GO:0048002	antigen processing and presentation of peptide antigen	3/70	189/18670	0.0340882	0.284036	0.24815	PSMF1/PSMB10/CD36	3
GO:0001910	GO:0001910	regulation of leukocyte mediated cytotoxicity	2/70	78/18670	0.0346575	0.284036	0.24815	DNASE1L3/CD226	2
GO:0072347	GO:0072347	response to anesthetic	2/70	78/18670	0.0346575	0.284036	0.24815	MAP1LC3A/HSP90AB1	2
GO:0022604	GO:0022604	regulation of cell morphogenesis	5/70	484/18670	0.0350793	0.284036	0.24815	KEL/GBP1/EPB42/ARPC2/ANXA7	5
GO:0002283	GO:0002283	neutrophil activation involved in immune response	5/70	488/18670	0.0361477	0.284036	0.24815	HSP90AB1/EEF2/DNASE1L3/CSNK2B/CD36	5
GO:0010587	GO:0010587	miRNA catabolic process	1/70	10/18670	0.0368757	0.284036	0.24815	SND1	1
GO:0018026	GO:0018026	peptidyl-lysine monomethylation	1/70	10/18670	0.0368757	0.284036	0.24815	SETD3	1
GO:0019062	GO:0019062	virion attachment to host cell	1/70	10/18670	0.0368757	0.284036	0.24815	HSP90AB1	1
GO:0034770	GO:0034770	histone H4-K20 methylation	1/70	10/18670	0.0368757	0.284036	0.24815	PWP1	1
GO:0035376	GO:0035376	sterol import	1/70	10/18670	0.0368757	0.284036	0.24815	CD36	1
GO:0051593	GO:0051593	response to folic acid	1/70	10/18670	0.0368757	0.284036	0.24815	EEF2	1
GO:0070391	GO:0070391	response to lipoteichoic acid	1/70	10/18670	0.0368757	0.284036	0.24815	CD36	1
GO:0070472	GO:0070472	regulation of uterine smooth muscle contraction	1/70	10/18670	0.0368757	0.284036	0.24815	SETD3	1
GO:0070508	GO:0070508	cholesterol import	1/70	10/18670	0.0368757	0.284036	0.24815	CD36	1
GO:0070942	GO:0070942	neutrophil mediated cytotoxicity	1/70	10/18670	0.0368757	0.284036	0.24815	DNASE1L3	1
GO:0071223	GO:0071223	cellular response to lipoteichoic acid	1/70	10/18670	0.0368757	0.284036	0.24815	CD36	1
GO:0075522	GO:0075522	IRES-dependent viral translational initiation	1/70	10/18670	0.0368757	0.284036	0.24815	EIF3A	1
GO:0097278	GO:0097278	complement-dependent cytotoxicity	1/70	10/18670	0.0368757	0.284036	0.24815	HSP90AB1	1
GO:0140052	GO:0140052	cellular response to oxidised low-density lipoprotein particle stimulus	1/70	10/18670	0.0368757	0.284036	0.24815	CD36	1
GO:1901526	GO:1901526	positive regulation of mitophagy	1/70	10/18670	0.0368757	0.284036	0.24815	OPTN	1
GO:1901838	GO:1901838	positive regulation of transcription of nucleolar large rRNA by RNA polymerase I	1/70	10/18670	0.0368757	0.284036	0.24815	PWP1	1
GO:1902237	GO:1902237	positive regulation of endoplasmic reticulum stress-induced intrinsic apoptotic signaling pathway	1/70	10/18670	0.0368757	0.284036	0.24815	SERINC3	1
GO:1990416	GO:1990416	cellular response to brain-derived neurotrophic factor stimulus	1/70	10/18670	0.0368757	0.284036	0.24815	EEF2	1
GO:2000035	GO:2000035	regulation of stem cell division	1/70	10/18670	0.0368757	0.284036	0.24815	CDK2AP2	1
GO:0016126	GO:0016126	sterol biosynthetic process	2/70	81/18670	0.0371267	0.284036	0.24815	NFYC/MVK	2
GO:0031145	GO:0031145	anaphase-promoting complex-dependent catabolic process	2/70	81/18670	0.0371267	0.284036	0.24815	PSMF1/PSMB10	2
GO:0033238	GO:0033238	regulation of cellular amine metabolic process	2/70	81/18670	0.0371267	0.284036	0.24815	PSMF1/PSMB10	2
GO:1902930	GO:1902930	regulation of alcohol biosynthetic process	2/70	81/18670	0.0371267	0.284036	0.24815	NFYC/MVK	2
GO:0046209	GO:0046209	nitric oxide metabolic process	2/70	82/18670	0.0379644	0.284036	0.24815	HSP90AB1/CD36	2
GO:0006914	GO:0006914	autophagy	5/70	496/18670	0.0383448	0.284036	0.24815	OPTN/MAP1LC3A/CSNK2B/CALCOCO2/ANXA7	5
GO:0061919	GO:0061919	process utilizing autophagic mechanism	5/70	496/18670	0.0383448	0.284036	0.24815	OPTN/MAP1LC3A/CSNK2B/CALCOCO2/ANXA7	5
GO:0034341	GO:0034341	response to interferon-gamma	3/70	199/18670	0.0387934	0.284036	0.24815	HSP90AB1/GBP1/CALCOCO2	3
GO:0006970	GO:0006970	response to osmotic stress	2/70	83/18670	0.0388094	0.284036	0.24815	HSP90AB1/ANXA7	2
GO:0060218	GO:0060218	hematopoietic stem cell differentiation	2/70	83/18670	0.0388094	0.284036	0.24815	PSMF1/PSMB10	2
GO:0042119	GO:0042119	neutrophil activation	5/70	498/18670	0.0389067	0.284036	0.24815	HSP90AB1/EEF2/DNASE1L3/CSNK2B/CD36	5
GO:0002446	GO:0002446	neutrophil mediated immunity	5/70	499/18670	0.0391895	0.284036	0.24815	HSP90AB1/EEF2/DNASE1L3/CSNK2B/CD36	5
GO:0002718	GO:0002718	regulation of cytokine production involved in immune response	2/70	84/18670	0.0396616	0.284036	0.24815	CD36/CD226	2
GO:0000478	GO:0000478	endonucleolytic cleavage involved in rRNA processing	1/70	11/18670	0.0404887	0.284036	0.24815	RCL1	1
GO:0000479	GO:0000479	endonucleolytic cleavage of tricistronic rRNA transcript (SSU-rRNA, 5.8S rRNA, LSU-rRNA)	1/70	11/18670	0.0404887	0.284036	0.24815	RCL1	1
GO:0002836	GO:0002836	positive regulation of response to tumor cell	1/70	11/18670	0.0404887	0.284036	0.24815	CD226	1
GO:0002839	GO:0002839	positive regulation of immune response to tumor cell	1/70	11/18670	0.0404887	0.284036	0.24815	CD226	1
GO:0018202	GO:0018202	peptidyl-histidine modification	1/70	11/18670	0.0404887	0.284036	0.24815	SETD3	1
GO:0033148	GO:0033148	positive regulation of intracellular estrogen receptor signaling pathway	1/70	11/18670	0.0404887	0.284036	0.24815	WBP2	1
GO:0045793	GO:0045793	positive regulation of cell size	1/70	11/18670	0.0404887	0.284036	0.24815	HSP90AB1	1
GO:0061085	GO:0061085	regulation of histone H3-K27 methylation	1/70	11/18670	0.0404887	0.284036	0.24815	OGT	1
GO:0070471	GO:0070471	uterine smooth muscle contraction	1/70	11/18670	0.0404887	0.284036	0.24815	SETD3	1
GO:1901096	GO:1901096	regulation of autophagosome maturation	1/70	11/18670	0.0404887	0.284036	0.24815	CALCOCO2	1
GO:2000767	GO:2000767	positive regulation of cytoplasmic translation	1/70	11/18670	0.0404887	0.284036	0.24815	EEF2	1
GO:1901532	GO:1901532	regulation of hematopoietic progenitor cell differentiation	2/70	85/18670	0.0405208	0.284036	0.24815	PSMF1/PSMB10	2
GO:2001057	GO:2001057	reactive nitrogen species metabolic process	2/70	85/18670	0.0405208	0.284036	0.24815	HSP90AB1/CD36	2
GO:0006473	GO:0006473	protein acetylation	3/70	204/18670	0.0412642	0.284036	0.24815	WBP2/OGT/MCRS1	3
GO:0031396	GO:0031396	regulation of protein ubiquitination	3/70	204/18670	0.0412642	0.284036	0.24815	USP4/OGT/HSP90AB1	3
GO:1901605	GO:1901605	alpha-amino acid metabolic process	3/70	204/18670	0.0412642	0.284036	0.24815	SERINC3/OGDH/MPST	3
GO:0090559	GO:0090559	regulation of membrane permeability	2/70	86/18670	0.0413871	0.284036	0.24815	SLC25A5/PPIF	2
GO:0070555	GO:0070555	response to interleukin-1	3/70	207/18670	0.0427842	0.284036	0.24815	PSMF1/PSMB10/GBP1	3
GO:0071456	GO:0071456	cellular response to hypoxia	3/70	207/18670	0.0427842	0.284036	0.24815	PSMF1/PSMB10/HP1BP3	3
GO:1903321	GO:1903321	negative regulation of protein modification by small protein conjugation or removal	2/70	88/18670	0.0431407	0.284036	0.24815	USP4/OGT	2
GO:0035303	GO:0035303	regulation of dephosphorylation	3/70	209/18670	0.043813	0.284036	0.24815	PPP1R12A/PPME1/HSP90AB1	3
GO:0006534	GO:0006534	cysteine metabolic process	1/70	12/18670	0.0440884	0.284036	0.24815	MPST	1
GO:0006554	GO:0006554	lysine catabolic process	1/70	12/18670	0.0440884	0.284036	0.24815	OGDH	1
GO:0006563	GO:0006563	L-serine metabolic process	1/70	12/18670	0.0440884	0.284036	0.24815	SERINC3	1
GO:0010452	GO:0010452	histone H3-K36 methylation	1/70	12/18670	0.0440884	0.284036	0.24815	SETD3	1
GO:0010623	GO:0010623	programmed cell death involved in cell development	1/70	12/18670	0.0440884	0.284036	0.24815	DNASE1L3	1
GO:0010960	GO:0010960	magnesium ion homeostasis	1/70	12/18670	0.0440884	0.284036	0.24815	KEL	1
GO:0015867	GO:0015867	ATP transport	1/70	12/18670	0.0440884	0.284036	0.24815	SLC25A5	1
GO:0042308	GO:0042308	negative regulation of protein import into nucleus	1/70	12/18670	0.0440884	0.284036	0.24815	CD36	1
GO:0044650	GO:0044650	adhesion of symbiont to host cell	1/70	12/18670	0.0440884	0.284036	0.24815	HSP90AB1	1
GO:0060368	GO:0060368	regulation of Fc receptor mediated stimulatory signaling pathway	1/70	12/18670	0.0440884	0.284036	0.24815	CD226	1
GO:0090161	GO:0090161	Golgi ribbon formation	1/70	12/18670	0.0440884	0.284036	0.24815	OPTN	1
GO:1904590	GO:1904590	negative regulation of protein import	1/70	12/18670	0.0440884	0.284036	0.24815	CD36	1
GO:2000121	GO:2000121	regulation of removal of superoxide radicals	1/70	12/18670	0.0440884	0.284036	0.24815	CD36	1
GO:0031058	GO:0031058	positive regulation of histone modification	2/70	90/18670	0.0449216	0.284036	0.24815	WBP2/OGT	2
GO:0060333	GO:0060333	interferon-gamma-mediated signaling pathway	2/70	91/18670	0.0458222	0.284036	0.24815	HSP90AB1/GBP1	2
GO:1904063	GO:1904063	negative regulation of cation transmembrane transport	2/70	91/18670	0.0458222	0.284036	0.24815	PPIF/KEL	2
GO:0045089	GO:0045089	positive regulation of innate immune response	3/70	214/18670	0.0464392	0.284036	0.24815	PSMF1/PSMB10/CD226	3
GO:1903050	GO:1903050	regulation of proteolysis involved in cellular protein catabolic process	3/70	214/18670	0.0464392	0.284036	0.24815	PSMF1/OGT/HSP90AB1	3
GO:0010948	GO:0010948	negative regulation of cell cycle process	4/70	361/18670	0.0465766	0.284036	0.24815	PSMF1/PSMB10/HSP90AB1/CDK2AP2	4
GO:0010810	GO:0010810	regulation of cell-substrate adhesion	3/70	215/18670	0.0469737	0.284036	0.24815	GBP1/CD36/ARPC2	3
GO:0010972	GO:0010972	negative regulation of G2/M transition of mitotic cell cycle	2/70	93/18670	0.0476434	0.284036	0.24815	PSMF1/PSMB10	2
GO:0006384	GO:0006384	transcription initiation from RNA polymerase III promoter	1/70	13/18670	0.0476747	0.284036	0.24815	GTF3C1	1
GO:0006553	GO:0006553	lysine metabolic process	1/70	13/18670	0.0476747	0.284036	0.24815	OGDH	1
GO:0006995	GO:0006995	cellular response to nitrogen starvation	1/70	13/18670	0.0476747	0.284036	0.24815	MAP1LC3A	1
GO:0021681	GO:0021681	cerebellar granular layer development	1/70	13/18670	0.0476747	0.284036	0.24815	MTPN	1
GO:0032536	GO:0032536	regulation of cell projection size	1/70	13/18670	0.0476747	0.284036	0.24815	KEL	1
GO:0033145	GO:0033145	positive regulation of intracellular steroid hormone receptor signaling pathway	1/70	13/18670	0.0476747	0.284036	0.24815	WBP2	1
GO:0043562	GO:0043562	cellular response to nitrogen levels	1/70	13/18670	0.0476747	0.284036	0.24815	MAP1LC3A	1
GO:0060100	GO:0060100	positive regulation of phagocytosis, engulfment	1/70	13/18670	0.0476747	0.284036	0.24815	CD36	1
GO:1900025	GO:1900025	negative regulation of substrate adhesion-dependent cell spreading	1/70	13/18670	0.0476747	0.284036	0.24815	GBP1	1
GO:1900225	GO:1900225	regulation of NLRP3 inflammasome complex assembly	1/70	13/18670	0.0476747	0.284036	0.24815	CD36	1
GO:1901836	GO:1901836	regulation of transcription of nucleolar large rRNA by RNA polymerase I	1/70	13/18670	0.0476747	0.284036	0.24815	PWP1	1
GO:1902947	GO:1902947	regulation of tau-protein kinase activity	1/70	13/18670	0.0476747	0.284036	0.24815	HSP90AB1	1
GO:1904925	GO:1904925	positive regulation of autophagy of mitochondrion in response to mitochondrial depolarization	1/70	13/18670	0.0476747	0.284036	0.24815	OPTN	1
GO:1905155	GO:1905155	positive regulation of membrane invagination	1/70	13/18670	0.0476747	0.284036	0.24815	CD36	1
GO:0036294	GO:0036294	cellular response to decreased oxygen levels	3/70	217/18670	0.0480517	0.284036	0.24815	PSMF1/PSMB10/HP1BP3	3
GO:0002702	GO:0002702	positive regulation of production of molecular mediator of immune response	2/70	95/18670	0.0494908	0.284036	0.24815	CD36/CD226	2
GO:0031146	GO:0031146	SCF-dependent proteasomal ubiquitin-dependent protein catabolic process	2/70	95/18670	0.0494908	0.284036	0.24815	PSMF1/PSMB10	2
GO:0050810	GO:0050810	regulation of steroid biosynthetic process	2/70	95/18670	0.0494908	0.284036	0.24815	NFYC/MVK	2
GO:0060337	GO:0060337	type I interferon signaling pathway	2/70	95/18670	0.0494908	0.284036	0.24815	IFNAR2/HSP90AB1	2
GO:0071357	GO:0071357	cellular response to type I interferon	2/70	95/18670	0.0494908	0.284036	0.24815	IFNAR2/HSP90AB1	2
GO:0006066	GO:0006066	alcohol metabolic process	4/70	370/18670	0.0501671	0.284036	0.24815	NFYC/MVK/IDH3G/ACO2	4
GO:0002834	GO:0002834	regulation of response to tumor cell	1/70	14/18670	0.0512478	0.284036	0.24815	CD226	1
GO:0002837	GO:0002837	regulation of immune response to tumor cell	1/70	14/18670	0.0512478	0.284036	0.24815	CD226	1
GO:0010935	GO:0010935	regulation of macrophage cytokine production	1/70	14/18670	0.0512478	0.284036	0.24815	CD36	1
GO:0019081	GO:0019081	viral translation	1/70	14/18670	0.0512478	0.284036	0.24815	EIF3A	1
GO:0020027	GO:0020027	hemoglobin metabolic process	1/70	14/18670	0.0512478	0.284036	0.24815	EPB42	1
GO:0021781	GO:0021781	glial cell fate commitment	1/70	14/18670	0.0512478	0.284036	0.24815	SOX6	1
GO:0035020	GO:0035020	regulation of Rac protein signal transduction	1/70	14/18670	0.0512478	0.284036	0.24815	OGT	1
GO:0044546	GO:0044546	NLRP3 inflammasome complex assembly	1/70	14/18670	0.0512478	0.284036	0.24815	CD36	1
GO:0050667	GO:0050667	homocysteine metabolic process	1/70	14/18670	0.0512478	0.284036	0.24815	MPST	1
GO:0050862	GO:0050862	positive regulation of T cell receptor signaling pathway	1/70	14/18670	0.0512478	0.284036	0.24815	CD226	1
GO:0071391	GO:0071391	cellular response to estrogen stimulus	1/70	14/18670	0.0512478	0.284036	0.24815	WBP2	1
GO:1902570	GO:1902570	protein localization to nucleolus	1/70	14/18670	0.0512478	0.284036	0.24815	MCRS1	1
GO:1904923	GO:1904923	regulation of autophagy of mitochondrion in response to mitochondrial depolarization	1/70	14/18670	0.0512478	0.284036	0.24815	OPTN	1
GO:0120162	GO:0120162	positive regulation of cold-induced thermogenesis	2/70	97/18670	0.0513639	0.284036	0.24815	OGT/CD36	2
GO:0034340	GO:0034340	response to type I interferon	2/70	99/18670	0.0532623	0.285383	0.249326	IFNAR2/HSP90AB1	2
GO:0070301	GO:0070301	cellular response to hydrogen peroxide	2/70	99/18670	0.0532623	0.285383	0.249326	PPIF/MAP1LC3A	2
GO:0034446	GO:0034446	substrate adhesion-dependent cell spreading	2/70	100/18670	0.0542208	0.285383	0.249326	GBP1/ARPC2	2
GO:0070498	GO:0070498	interleukin-1-mediated signaling pathway	2/70	100/18670	0.0542208	0.285383	0.249326	PSMF1/PSMB10	2
GO:0000098	GO:0000098	sulfur amino acid catabolic process	1/70	15/18670	0.0548077	0.285383	0.249326	MPST	1
GO:0030299	GO:0030299	intestinal cholesterol absorption	1/70	15/18670	0.0548077	0.285383	0.249326	CD36	1
GO:0043249	GO:0043249	erythrocyte maturation	1/70	15/18670	0.0548077	0.285383	0.249326	EPB42	1
GO:0044406	GO:0044406	adhesion of symbiont to host	1/70	15/18670	0.0548077	0.285383	0.249326	HSP90AB1	1
GO:0044539	GO:0044539	long-chain fatty acid import into cell	1/70	15/18670	0.0548077	0.285383	0.249326	CD36	1
GO:0060099	GO:0060099	regulation of phagocytosis, engulfment	1/70	15/18670	0.0548077	0.285383	0.249326	CD36	1
GO:0140354	GO:0140354	lipid import into cell	1/70	15/18670	0.0548077	0.285383	0.249326	CD36	1
GO:1903008	GO:1903008	organelle disassembly	2/70	101/18670	0.0551855	0.285383	0.249326	OPTN/MAP1LC3A	2
GO:1903426	GO:1903426	regulation of reactive oxygen species biosynthetic process	2/70	101/18670	0.0551855	0.285383	0.249326	HSP90AB1/CD36	2
GO:1903320	GO:1903320	regulation of protein modification by small protein conjugation or removal	3/70	231/18670	0.0559368	0.285383	0.249326	USP4/OGT/HSP90AB1	3
GO:0031349	GO:0031349	positive regulation of defense response	4/70	384/18670	0.0560488	0.285383	0.249326	PSMF1/PSMB10/OPTN/CD226	4
GO:0002367	GO:0002367	cytokine production involved in immune response	2/70	102/18670	0.0561562	0.285383	0.249326	CD36/CD226	2
GO:2000379	GO:2000379	positive regulation of reactive oxygen species metabolic process	2/70	102/18670	0.0561562	0.285383	0.249326	HSP90AB1/CD36	2
GO:0042692	GO:0042692	muscle cell differentiation	4/70	385/18670	0.0564827	0.285383	0.249326	SOX6/SETD3/MTPN/KEL	4
GO:0034766	GO:0034766	negative regulation of ion transmembrane transport	2/70	103/18670	0.0571329	0.285383	0.249326	PPIF/KEL	2
GO:1905269	GO:1905269	positive regulation of chromatin organization	2/70	103/18670	0.0571329	0.285383	0.249326	WBP2/OGT	2
GO:0071453	GO:0071453	cellular response to oxygen levels	3/70	234/18670	0.0577024	0.285383	0.249326	PSMF1/PSMB10/HP1BP3	3
GO:0046822	GO:0046822	regulation of nucleocytoplasmic transport	2/70	104/18670	0.0581157	0.285383	0.249326	PPP1R12A/CD36	2
GO:0090100	GO:0090100	positive regulation of transmembrane receptor protein serine/threonine kinase signaling pathway	2/70	104/18670	0.0581157	0.285383	0.249326	HSP90AB1/CSNK2B	2
GO:0006103	GO:0006103	2-oxoglutarate metabolic process	1/70	16/18670	0.0583543	0.285383	0.249326	OGDH	1
GO:0010885	GO:0010885	regulation of cholesterol storage	1/70	16/18670	0.0583543	0.285383	0.249326	CD36	1
GO:0010934	GO:0010934	macrophage cytokine production	1/70	16/18670	0.0583543	0.285383	0.249326	CD36	1
GO:0051503	GO:0051503	adenine nucleotide transport	1/70	16/18670	0.0583543	0.285383	0.249326	SLC25A5	1
GO:0080182	GO:0080182	histone H3-K4 trimethylation	1/70	16/18670	0.0583543	0.285383	0.249326	OGT	1
GO:1905153	GO:1905153	regulation of membrane invagination	1/70	16/18670	0.0583543	0.285383	0.249326	CD36	1
GO:1990000	GO:1990000	amyloid fibril formation	1/70	16/18670	0.0583543	0.285383	0.249326	CD36	1
GO:0014706	GO:0014706	striated muscle tissue development	4/70	390/18670	0.0586795	0.285383	0.249326	SOX6/MTPN/KEL/EEF2	4
GO:0006637	GO:0006637	acyl-CoA metabolic process	2/70	105/18670	0.0591043	0.285383	0.249326	OGDH/MVK	2
GO:0035383	GO:0035383	thioester metabolic process	2/70	105/18670	0.0591043	0.285383	0.249326	OGDH/MVK	2
GO:1902750	GO:1902750	negative regulation of cell cycle G2/M phase transition	2/70	105/18670	0.0591043	0.285383	0.249326	PSMF1/PSMB10	2
GO:0051607	GO:0051607	defense response to virus	3/70	238/18670	0.0600975	0.285383	0.249326	SERINC3/IFNAR2/GBP1	3
GO:0042136	GO:0042136	neurotransmitter biosynthetic process	2/70	106/18670	0.0600987	0.285383	0.249326	HSP90AB1/CD36	2
GO:0001909	GO:0001909	leukocyte mediated cytotoxicity	2/70	107/18670	0.061099	0.285383	0.249326	DNASE1L3/CD226	2
GO:0098781	GO:0098781	ncRNA transcription	2/70	107/18670	0.061099	0.285383	0.249326	PWP1/GTF3C1	2
GO:0006401	GO:0006401	RNA catabolic process	4/70	397/18670	0.0618316	0.285383	0.249326	UPF3B/SND1/PSMF1/PSMB10	4
GO:0002418	GO:0002418	immune response to tumor cell	1/70	17/18670	0.0618879	0.285383	0.249326	CD226	1
GO:0002693	GO:0002693	positive regulation of cellular extravasation	1/70	17/18670	0.0618879	0.285383	0.249326	PLVAP	1
GO:0009070	GO:0009070	serine family amino acid biosynthetic process	1/70	17/18670	0.0618879	0.285383	0.249326	SERINC3	1
GO:0010744	GO:0010744	positive regulation of macrophage derived foam cell differentiation	1/70	17/18670	0.0618879	0.285383	0.249326	CD36	1
GO:0015868	GO:0015868	purine ribonucleotide transport	1/70	17/18670	0.0618879	0.285383	0.249326	SLC25A5	1
GO:0018027	GO:0018027	peptidyl-lysine dimethylation	1/70	17/18670	0.0618879	0.285383	0.249326	SETD3	1
GO:0042790	GO:0042790	nucleolar large rRNA transcription by RNA polymerase I	1/70	17/18670	0.0618879	0.285383	0.249326	PWP1	1
GO:0042953	GO:0042953	lipoprotein transport	1/70	17/18670	0.0618879	0.285383	0.249326	CD36	1
GO:0044872	GO:0044872	lipoprotein localization	1/70	17/18670	0.0618879	0.285383	0.249326	CD36	1
GO:0098856	GO:0098856	intestinal lipid absorption	1/70	17/18670	0.0618879	0.285383	0.249326	CD36	1
GO:1901524	GO:1901524	regulation of mitophagy	1/70	17/18670	0.0618879	0.285383	0.249326	OPTN	1
GO:0060071	GO:0060071	Wnt signaling pathway, planar cell polarity pathway	2/70	108/18670	0.062105	0.285436	0.249372	PSMF1/PSMB10	2
GO:0090175	GO:0090175	regulation of establishment of planar polarity	2/70	110/18670	0.064134	0.291632	0.254785	PSMF1/PSMB10	2
GO:0010878	GO:0010878	cholesterol storage	1/70	18/18670	0.0654084	0.291632	0.254785	CD36	1
GO:0015865	GO:0015865	purine nucleotide transport	1/70	18/18670	0.0654084	0.291632	0.254785	SLC25A5	1
GO:0015919	GO:0015919	peroxisomal membrane transport	1/70	18/18670	0.0654084	0.291632	0.254785	RAB8B	1
GO:0097237	GO:0097237	cellular response to toxic substance	3/70	247/18670	0.0656554	0.291632	0.254785	PPIF/MAP1LC3A/CD36	3
GO:1903362	GO:1903362	regulation of cellular protein catabolic process	3/70	247/18670	0.0656554	0.291632	0.254785	PSMF1/OGT/HSP90AB1	3
GO:0043279	GO:0043279	response to alkaloid	2/70	112/18670	0.0661852	0.291632	0.254785	MAP1LC3A/HSP90AB1	2
GO:1903828	GO:1903828	negative regulation of cellular protein localization	2/70	112/18670	0.0661852	0.291632	0.254785	GBP1/CD36	2
GO:1901991	GO:1901991	negative regulation of mitotic cell cycle phase transition	3/70	248/18670	0.0662872	0.291632	0.254785	PSMF1/PSMB10/CDK2AP2	3
GO:0060537	GO:0060537	muscle tissue development	4/70	408/18670	0.066964	0.291632	0.254785	SOX6/MTPN/KEL/EEF2	4
GO:0002223	GO:0002223	stimulatory C-type lectin receptor signaling pathway	2/70	113/18670	0.0672191	0.291632	0.254785	PSMF1/PSMB10	2
GO:0006096	GO:0006096	glycolytic process	2/70	113/18670	0.0672191	0.291632	0.254785	OGT/OGDH	2
GO:0043244	GO:0043244	regulation of protein-containing complex disassembly	2/70	113/18670	0.0672191	0.291632	0.254785	MTPN/CALCOCO2	2
GO:0007517	GO:0007517	muscle organ development	4/70	410/18670	0.0679205	0.291632	0.254785	SOX6/MTPN/KEL/EEF2	4
GO:0006757	GO:0006757	ATP generation from ADP	2/70	114/18670	0.0682584	0.291632	0.254785	OGT/OGDH	2
GO:0030218	GO:0030218	erythrocyte differentiation	2/70	114/18670	0.0682584	0.291632	0.254785	SOX6/EPB42	2
GO:0003159	GO:0003159	morphogenesis of an endothelium	1/70	19/18670	0.0689159	0.291632	0.254785	CSNK2B	1
GO:0021533	GO:0021533	cell differentiation in hindbrain	1/70	19/18670	0.0689159	0.291632	0.254785	MTPN	1
GO:0032780	GO:0032780	negative regulation of ATPase activity	1/70	19/18670	0.0689159	0.291632	0.254785	PPIF	1
GO:0044241	GO:0044241	lipid digestion	1/70	19/18670	0.0689159	0.291632	0.254785	CD36	1
GO:0051131	GO:0051131	chaperone-mediated protein complex assembly	1/70	19/18670	0.0689159	0.291632	0.254785	HSP90AB1	1
GO:0061081	GO:0061081	positive regulation of myeloid leukocyte cytokine production involved in immune response	1/70	19/18670	0.0689159	0.291632	0.254785	CD36	1
GO:0061154	GO:0061154	endothelial tube morphogenesis	1/70	19/18670	0.0689159	0.291632	0.254785	CSNK2B	1
GO:0071243	GO:0071243	cellular response to arsenic-containing substance	1/70	19/18670	0.0689159	0.291632	0.254785	PPIF	1
GO:0090201	GO:0090201	negative regulation of release of cytochrome c from mitochondria	1/70	19/18670	0.0689159	0.291632	0.254785	PPIF	1
GO:2000010	GO:2000010	positive regulation of protein localization to cell surface	1/70	19/18670	0.0689159	0.291632	0.254785	HSP90AB1	1
GO:0031330	GO:0031330	negative regulation of cellular catabolic process	3/70	253/18670	0.0694884	0.293161	0.256121	PSMF1/OGT/HSP90AB1	3
GO:0002220	GO:0002220	innate immune response activating cell surface receptor signaling pathway	2/70	116/18670	0.0703529	0.293876	0.256746	PSMF1/PSMB10	2
GO:0010822	GO:0010822	positive regulation of mitochondrion organization	2/70	116/18670	0.0703529	0.293876	0.256746	PPIF/OPTN	2
GO:1900180	GO:1900180	regulation of protein localization to nucleus	2/70	116/18670	0.0703529	0.293876	0.256746	MCRS1/CD36	2
GO:0002758	GO:0002758	innate immune response-activating signal transduction	2/70	117/18670	0.0714081	0.293876	0.256746	PSMF1/PSMB10	2
GO:0043161	GO:0043161	proteasome-mediated ubiquitin-dependent protein catabolic process	4/70	419/18670	0.0723131	0.293876	0.256746	PSMF1/PSMB10/OGT/HSP90AB1	4
GO:0010592	GO:0010592	positive regulation of lamellipodium assembly	1/70	20/18670	0.0724104	0.293876	0.256746	ARPC2	1
GO:0033005	GO:0033005	positive regulation of mast cell activation	1/70	20/18670	0.0724104	0.293876	0.256746	CD226	1
GO:0033194	GO:0033194	response to hydroperoxide	1/70	20/18670	0.0724104	0.293876	0.256746	CD36	1
GO:0046823	GO:0046823	negative regulation of nucleocytoplasmic transport	1/70	20/18670	0.0724104	0.293876	0.256746	CD36	1
GO:0050860	GO:0050860	negative regulation of T cell receptor signaling pathway	1/70	20/18670	0.0724104	0.293876	0.256746	GBP1	1
GO:0051016	GO:0051016	barbed-end actin filament capping	1/70	20/18670	0.0724104	0.293876	0.256746	MTPN	1
GO:0098780	GO:0098780	response to mitochondrial depolarisation	1/70	20/18670	0.0724104	0.293876	0.256746	OPTN	1
GO:1903599	GO:1903599	positive regulation of autophagy of mitochondrion	1/70	20/18670	0.0724104	0.293876	0.256746	OPTN	1
GO:0072659	GO:0072659	protein localization to plasma membrane	3/70	260/18670	0.0740864	0.295572	0.258228	RAB8B/OPTN/GBP1	3
GO:0010508	GO:0010508	positive regulation of autophagy	2/70	120/18670	0.0746046	0.295572	0.258228	OPTN/CALCOCO2	2
GO:0006417	GO:0006417	regulation of translation	4/70	424/18670	0.0748153	0.295572	0.258228	UPF3B/MTPN/EIF3H/EEF2	4
GO:0010811	GO:0010811	positive regulation of cell-substrate adhesion	2/70	121/18670	0.0756802	0.295572	0.258228	CD36/ARPC2	2
GO:0043618	GO:0043618	regulation of transcription from RNA polymerase II promoter in response to stress	2/70	121/18670	0.0756802	0.295572	0.258228	PSMF1/PSMB10	2
GO:0006123	GO:0006123	mitochondrial electron transport, cytochrome c to oxygen	1/70	21/18670	0.0758919	0.295572	0.258228	COX7A2L	1
GO:0019646	GO:0019646	aerobic electron transport chain	1/70	21/18670	0.0758919	0.295572	0.258228	COX7A2L	1
GO:0021697	GO:0021697	cerebellar cortex formation	1/70	21/18670	0.0758919	0.295572	0.258228	MTPN	1
GO:0032332	GO:0032332	positive regulation of chondrocyte differentiation	1/70	21/18670	0.0758919	0.295572	0.258228	SOX6	1
GO:0035455	GO:0035455	response to interferon-alpha	1/70	21/18670	0.0758919	0.295572	0.258228	IFNAR2	1
GO:0070734	GO:0070734	histone H3-K27 methylation	1/70	21/18670	0.0758919	0.295572	0.258228	OGT	1
GO:0032434	GO:0032434	regulation of proteasomal ubiquitin-dependent protein catabolic process	2/70	122/18670	0.0767608	0.295572	0.258228	OGT/HSP90AB1	2
GO:0034101	GO:0034101	erythrocyte homeostasis	2/70	122/18670	0.0767608	0.295572	0.258228	SOX6/EPB42	2
GO:0046031	GO:0046031	ADP metabolic process	2/70	122/18670	0.0767608	0.295572	0.258228	OGT/OGDH	2
GO:1903409	GO:1903409	reactive oxygen species biosynthetic process	2/70	122/18670	0.0767608	0.295572	0.258228	HSP90AB1/CD36	2
GO:1901988	GO:1901988	negative regulation of cell cycle phase transition	3/70	267/18670	0.0788175	0.295572	0.258228	PSMF1/PSMB10/CDK2AP2	3
GO:0001736	GO:0001736	establishment of planar polarity	2/70	124/18670	0.0789368	0.295572	0.258228	PSMF1/PSMB10	2
GO:0007164	GO:0007164	establishment of tissue polarity	2/70	124/18670	0.0789368	0.295572	0.258228	PSMF1/PSMB10	2
GO:0008637	GO:0008637	apoptotic mitochondrial changes	2/70	124/18670	0.0789368	0.295572	0.258228	SLC25A5/PPIF	2
GO:0019218	GO:0019218	regulation of steroid metabolic process	2/70	124/18670	0.0789368	0.295572	0.258228	NFYC/MVK	2
GO:0000423	GO:0000423	mitophagy	1/70	22/18670	0.0793606	0.295572	0.258228	OPTN	1
GO:0000466	GO:0000466	maturation of 5.8S rRNA from tricistronic rRNA transcript (SSU-rRNA, 5.8S rRNA, LSU-rRNA)	1/70	22/18670	0.0793606	0.295572	0.258228	RCL1	1
GO:0000469	GO:0000469	cleavage involved in rRNA processing	1/70	22/18670	0.0793606	0.295572	0.258228	RCL1	1
GO:0010155	GO:0010155	regulation of proton transport	1/70	22/18670	0.0793606	0.295572	0.258228	PPIF	1
GO:0010884	GO:0010884	positive regulation of lipid storage	1/70	22/18670	0.0793606	0.295572	0.258228	CD36	1
GO:0031342	GO:0031342	negative regulation of cell killing	1/70	22/18670	0.0793606	0.295572	0.258228	HSP90AB1	1
GO:0043162	GO:0043162	ubiquitin-dependent protein catabolic process via the multivesicular body sorting pathway	1/70	22/18670	0.0793606	0.295572	0.258228	RNF115	1
GO:0045943	GO:0045943	positive regulation of transcription by RNA polymerase I	1/70	22/18670	0.0793606	0.295572	0.258228	PWP1	1
GO:0071404	GO:0071404	cellular response to low-density lipoprotein particle stimulus	1/70	22/18670	0.0793606	0.295572	0.258228	CD36	1
GO:1903077	GO:1903077	negative regulation of protein localization to plasma membrane	1/70	22/18670	0.0793606	0.295572	0.258228	GBP1	1
GO:0035690	GO:0035690	cellular response to drug	4/70	433/18670	0.0794298	0.295572	0.258228	PPP1R12A/PPIF/MAP1LC3A/HSP90AB1	4
GO:0009063	GO:0009063	cellular amino acid catabolic process	2/70	125/18670	0.0800321	0.297018	0.259491	OGDH/MPST	2
GO:0043620	GO:0043620	regulation of DNA-templated transcription in response to stress	2/70	127/18670	0.082237	0.300129	0.262209	PSMF1/PSMB10	2
GO:0045727	GO:0045727	positive regulation of translation	2/70	127/18670	0.082237	0.300129	0.262209	UPF3B/EEF2	2
GO:0002347	GO:0002347	response to tumor cell	1/70	23/18670	0.0828165	0.300129	0.262209	CD226	1
GO:0009068	GO:0009068	aspartate family amino acid catabolic process	1/70	23/18670	0.0828165	0.300129	0.262209	OGDH	1
GO:0010499	GO:0010499	proteasomal ubiquitin-independent protein catabolic process	1/70	23/18670	0.0828165	0.300129	0.262209	PSMB10	1
GO:0032703	GO:0032703	negative regulation of interleukin-2 production	1/70	23/18670	0.0828165	0.300129	0.262209	GBP1	1
GO:0033139	GO:0033139	regulation of peptidyl-serine phosphorylation of STAT protein	1/70	23/18670	0.0828165	0.300129	0.262209	PWP1	1
GO:0071157	GO:0071157	negative regulation of cell cycle arrest	1/70	23/18670	0.0828165	0.300129	0.262209	HSP90AB1	1
GO:2000726	GO:2000726	negative regulation of cardiac muscle cell differentiation	1/70	23/18670	0.0828165	0.300129	0.262209	SOX6	1
GO:0034763	GO:0034763	negative regulation of transmembrane transport	2/70	128/18670	0.0833465	0.301263	0.263199	PPIF/KEL	2
GO:0044106	GO:0044106	cellular amine metabolic process	2/70	129/18670	0.0844606	0.304497	0.266025	PSMF1/PSMB10	2
GO:0001919	GO:0001919	regulation of receptor recycling	1/70	24/18670	0.0862596	0.305429	0.266839	OPTN	1
GO:0006862	GO:0006862	nucleotide transport	1/70	24/18670	0.0862596	0.305429	0.266839	SLC25A5	1
GO:0009404	GO:0009404	toxin metabolic process	1/70	24/18670	0.0862596	0.305429	0.266839	MPST	1
GO:0010288	GO:0010288	response to lead ion	1/70	24/18670	0.0862596	0.305429	0.266839	MAP1LC3A	1
GO:0032925	GO:0032925	regulation of activin receptor signaling pathway	1/70	24/18670	0.0862596	0.305429	0.266839	CSNK2B	1
GO:0050857	GO:0050857	positive regulation of antigen receptor-mediated signaling pathway	1/70	24/18670	0.0862596	0.305429	0.266839	CD226	1
GO:1904376	GO:1904376	negative regulation of protein localization to cell periphery	1/70	24/18670	0.0862596	0.305429	0.266839	GBP1	1
GO:0006165	GO:0006165	nucleoside diphosphate phosphorylation	2/70	132/18670	0.0878303	0.3102	0.271007	OGT/OGDH	2
GO:0006979	GO:0006979	response to oxidative stress	4/70	451/18670	0.0890774	0.311088	0.271783	PPIF/MAP1LC3A/EEF2/CD36	4
GO:0019430	GO:0019430	removal of superoxide radicals	1/70	25/18670	0.0896899	0.311088	0.271783	CD36	1
GO:0031664	GO:0031664	regulation of lipopolysaccharide-mediated signaling pathway	1/70	25/18670	0.0896899	0.311088	0.271783	CD36	1
GO:0060330	GO:0060330	regulation of response to interferon-gamma	1/70	25/18670	0.0896899	0.311088	0.271783	HSP90AB1	1
GO:0060334	GO:0060334	regulation of interferon-gamma-mediated signaling pathway	1/70	25/18670	0.0896899	0.311088	0.271783	HSP90AB1	1
GO:0007006	GO:0007006	mitochondrial membrane organization	2/70	134/18670	0.090099	0.311088	0.271783	SLC25A5/PPIF	2
GO:0009135	GO:0009135	purine nucleoside diphosphate metabolic process	2/70	134/18670	0.090099	0.311088	0.271783	OGT/OGDH	2
GO:0009179	GO:0009179	purine ribonucleoside diphosphate metabolic process	2/70	134/18670	0.090099	0.311088	0.271783	OGT/OGDH	2
GO:0046939	GO:0046939	nucleotide phosphorylation	2/70	134/18670	0.090099	0.311088	0.271783	OGT/OGDH	2
GO:0030010	GO:0030010	establishment of cell polarity	2/70	135/18670	0.0912399	0.311648	0.272273	PARD3B/HSP90AB1	2
GO:0009185	GO:0009185	ribonucleoside diphosphate metabolic process	2/70	136/18670	0.0923851	0.311648	0.272273	OGT/OGDH	2
GO:0006874	GO:0006874	cellular calcium ion homeostasis	4/70	458/18670	0.0929771	0.311648	0.272273	KEL/CD36/ANXA7/ACKR2	4
GO:0000244	GO:0000244	spliceosomal tri-snRNP complex assembly	1/70	26/18670	0.0931075	0.311648	0.272273	USP4	1
GO:0006309	GO:0006309	apoptotic DNA fragmentation	1/70	26/18670	0.0931075	0.311648	0.272273	DNASE1L3	1
GO:0030194	GO:0030194	positive regulation of blood coagulation	1/70	26/18670	0.0931075	0.311648	0.272273	CD36	1
GO:1900048	GO:1900048	positive regulation of hemostasis	1/70	26/18670	0.0931075	0.311648	0.272273	CD36	1
GO:1903579	GO:1903579	negative regulation of ATP metabolic process	1/70	26/18670	0.0931075	0.311648	0.272273	PPIF	1
GO:0009308	GO:0009308	amine metabolic process	2/70	138/18670	0.0946882	0.311648	0.272273	PSMF1/PSMB10	2
GO:0002433	GO:0002433	immune response-regulating cell surface receptor signaling pathway involved in phagocytosis	2/70	139/18670	0.0958461	0.311648	0.272273	HSP90AB1/ARPC2	2
GO:0002700	GO:0002700	regulation of production of molecular mediator of immune response	2/70	139/18670	0.0958461	0.311648	0.272273	CD36/CD226	2
GO:0033135	GO:0033135	regulation of peptidyl-serine phosphorylation	2/70	139/18670	0.0958461	0.311648	0.272273	PWP1/HSP90AB1	2
GO:0038096	GO:0038096	Fc-gamma receptor signaling pathway involved in phagocytosis	2/70	139/18670	0.0958461	0.311648	0.272273	HSP90AB1/ARPC2	2
GO:0000460	GO:0000460	maturation of 5.8S rRNA	1/70	27/18670	0.0965125	0.311648	0.272273	RCL1	1
GO:0006884	GO:0006884	cell volume homeostasis	1/70	27/18670	0.0965125	0.311648	0.272273	ANXA7	1
GO:0034067	GO:0034067	protein localization to Golgi apparatus	1/70	27/18670	0.0965125	0.311648	0.272273	OPTN	1
GO:0042501	GO:0042501	serine phosphorylation of STAT protein	1/70	27/18670	0.0965125	0.311648	0.272273	PWP1	1
GO:0050820	GO:0050820	positive regulation of coagulation	1/70	27/18670	0.0965125	0.311648	0.272273	CD36	1
GO:0071280	GO:0071280	cellular response to copper ion	1/70	27/18670	0.0965125	0.311648	0.272273	MAP1LC3A	1
GO:0071450	GO:0071450	cellular response to oxygen radical	1/70	27/18670	0.0965125	0.311648	0.272273	CD36	1
GO:0071451	GO:0071451	cellular response to superoxide	1/70	27/18670	0.0965125	0.311648	0.272273	CD36	1
GO:1905208	GO:1905208	negative regulation of cardiocyte differentiation	1/70	27/18670	0.0965125	0.311648	0.272273	SOX6	1
GO:0033865	GO:0033865	nucleoside bisphosphate metabolic process	2/70	140/18670	0.097008	0.311648	0.272273	OGDH/MVK	2
GO:0033875	GO:0033875	ribonucleoside bisphosphate metabolic process	2/70	140/18670	0.097008	0.311648	0.272273	OGDH/MVK	2
GO:0034032	GO:0034032	purine nucleoside bisphosphate metabolic process	2/70	140/18670	0.097008	0.311648	0.272273	OGDH/MVK	2
GO:0051146	GO:0051146	striated muscle cell differentiation	3/70	293/18670	0.0975024	0.311648	0.272273	SOX6/MTPN/KEL	3
GO:0001738	GO:0001738	morphogenesis of a polarized epithelium	2/70	141/18670	0.098174	0.311648	0.272273	PSMF1/PSMB10	2
GO:0042326	GO:0042326	negative regulation of phosphorylation	4/70	468/18670	0.0986885	0.311648	0.272273	PWP1/PPIF/GBP1/EIF3A	4
GO:0002218	GO:0002218	activation of innate immune response	2/70	142/18670	0.099344	0.311648	0.272273	PSMF1/PSMB10	2
GO:0007030	GO:0007030	Golgi organization	2/70	142/18670	0.099344	0.311648	0.272273	TMED3/OPTN	2
GO:0038094	GO:0038094	Fc-gamma receptor signaling pathway	2/70	142/18670	0.099344	0.311648	0.272273	HSP90AB1/ARPC2	2
GO:0001818	GO:0001818	negative regulation of cytokine production	3/70	296/18670	0.0997661	0.311648	0.272273	UBE2L6/HSP90AB1/GBP1	3
GO:0002691	GO:0002691	regulation of cellular extravasation	1/70	28/18670	0.0999049	0.311648	0.272273	PLVAP	1
GO:0033137	GO:0033137	negative regulation of peptidyl-serine phosphorylation	1/70	28/18670	0.0999049	0.311648	0.272273	PWP1	1
GO:0035456	GO:0035456	response to interferon-beta	1/70	28/18670	0.0999049	0.311648	0.272273	IFNAR2	1
GO:0050858	GO:0050858	negative regulation of antigen receptor-mediated signaling pathway	1/70	28/18670	0.0999049	0.311648	0.272273	GBP1	1
GO:1902745	GO:1902745	positive regulation of lamellipodium organization	1/70	28/18670	0.0999049	0.311648	0.272273	ARPC2	1
GO:0055074	GO:0055074	calcium ion homeostasis	4/70	471/18670	0.100434	0.311648	0.272273	KEL/CD36/ANXA7/ACKR2	4
GO:0031056	GO:0031056	regulation of histone modification	2/70	143/18670	0.100518	0.311648	0.272273	WBP2/OGT	2
GO:0106106	GO:0106106	cold-induced thermogenesis	2/70	143/18670	0.100518	0.311648	0.272273	OGT/CD36	2
GO:0120161	GO:0120161	regulation of cold-induced thermogenesis	2/70	143/18670	0.100518	0.311648	0.272273	OGT/CD36	2
GO:0070372	GO:0070372	regulation of ERK1 and ERK2 cascade	3/70	300/18670	0.102818	0.311648	0.272273	GBP1/EIF3A/CD36	3
GO:0006119	GO:0006119	oxidative phosphorylation	2/70	145/18670	0.102878	0.311648	0.272273	PPIF/COX7A2L	2
GO:0000303	GO:0000303	response to superoxide	1/70	29/18670	0.103285	0.311648	0.272273	CD36	1
GO:0007263	GO:0007263	nitric oxide mediated signal transduction	1/70	29/18670	0.103285	0.311648	0.272273	CD36	1
GO:0008299	GO:0008299	isoprenoid biosynthetic process	1/70	29/18670	0.103285	0.311648	0.272273	MVK	1
GO:0030511	GO:0030511	positive regulation of transforming growth factor beta receptor signaling pathway	1/70	29/18670	0.103285	0.311648	0.272273	HSP90AB1	1
GO:0044550	GO:0044550	secondary metabolite biosynthetic process	1/70	29/18670	0.103285	0.311648	0.272273	MPST	1
GO:0051642	GO:0051642	centrosome localization	1/70	29/18670	0.103285	0.311648	0.272273	PARD3B	1
GO:1900181	GO:1900181	negative regulation of protein localization to nucleus	1/70	29/18670	0.103285	0.311648	0.272273	CD36	1
GO:1903846	GO:1903846	positive regulation of cellular response to transforming growth factor beta stimulus	1/70	29/18670	0.103285	0.311648	0.272273	HSP90AB1	1
GO:2000765	GO:2000765	regulation of cytoplasmic translation	1/70	29/18670	0.103285	0.311648	0.272273	EEF2	1
GO:0034248	GO:0034248	regulation of cellular amide metabolic process	4/70	476/18670	0.103375	0.311648	0.272273	UPF3B/MTPN/EIF3H/EEF2	4
GO:0010769	GO:0010769	regulation of cell morphogenesis involved in differentiation	3/70	301/18670	0.103586	0.311648	0.272273	KEL/GBP1/ARPC2	3
GO:0010498	GO:0010498	proteasomal protein catabolic process	4/70	477/18670	0.103968	0.311648	0.272273	PSMF1/PSMB10/OGT/HSP90AB1	4
GO:0034599	GO:0034599	cellular response to oxidative stress	3/70	302/18670	0.104357	0.311648	0.272273	PPIF/MAP1LC3A/CD36	3
GO:0090305	GO:0090305	nucleic acid phosphodiester bond hydrolysis	3/70	302/18670	0.104357	0.311648	0.272273	SND1/RCL1/DNASE1L3	3
GO:0002262	GO:0002262	myeloid cell homeostasis	2/70	147/18670	0.105253	0.311648	0.272273	SOX6/EPB42	2
GO:0071236	GO:0071236	cellular response to antibiotic	2/70	147/18670	0.105253	0.311648	0.272273	PPIF/MAP1LC3A	2
GO:0090263	GO:0090263	positive regulation of canonical Wnt signaling pathway	2/70	147/18670	0.105253	0.311648	0.272273	PSMF1/PSMB10	2
GO:0051592	GO:0051592	response to calcium ion	2/70	148/18670	0.106446	0.311648	0.272273	PPIF/ANXA7	2
GO:0000305	GO:0000305	response to oxygen radical	1/70	30/18670	0.106652	0.311648	0.272273	CD36	1
GO:0010586	GO:0010586	miRNA metabolic process	1/70	30/18670	0.106652	0.311648	0.272273	SND1	1
GO:0010743	GO:0010743	regulation of macrophage derived foam cell differentiation	1/70	30/18670	0.106652	0.311648	0.272273	CD36	1
GO:0021696	GO:0021696	cerebellar cortex morphogenesis	1/70	30/18670	0.106652	0.311648	0.272273	MTPN	1
GO:0035066	GO:0035066	positive regulation of histone acetylation	1/70	30/18670	0.106652	0.311648	0.272273	WBP2	1
GO:0045954	GO:0045954	positive regulation of natural killer cell mediated cytotoxicity	1/70	30/18670	0.106652	0.311648	0.272273	CD226	1
GO:0061082	GO:0061082	myeloid leukocyte cytokine production	1/70	30/18670	0.106652	0.311648	0.272273	CD36	1
GO:0061842	GO:0061842	microtubule organizing center localization	1/70	30/18670	0.106652	0.311648	0.272273	PARD3B	1
GO:0070979	GO:0070979	protein K11-linked ubiquitination	1/70	30/18670	0.106652	0.311648	0.272273	UBE2D4	1
GO:0090200	GO:0090200	positive regulation of release of cytochrome c from mitochondria	1/70	30/18670	0.106652	0.311648	0.272273	PPIF	1
GO:0097421	GO:0097421	liver regeneration	1/70	30/18670	0.106652	0.311648	0.272273	CSNK2B	1
GO:1905476	GO:1905476	negative regulation of protein localization to membrane	1/70	30/18670	0.106652	0.311648	0.272273	GBP1	1
GO:0051092	GO:0051092	positive regulation of NF-kappaB transcription factor activity	2/70	149/18670	0.107643	0.312888	0.273356	MTPN/CD36	2
GO:2000058	GO:2000058	regulation of ubiquitin-dependent protein catabolic process	2/70	149/18670	0.107643	0.312888	0.273356	OGT/HSP90AB1	2
GO:0043312	GO:0043312	neutrophil degranulation	4/70	485/18670	0.108768	0.312888	0.273356	HSP90AB1/EEF2/CSNK2B/CD36	4
GO:0006090	GO:0006090	pyruvate metabolic process	2/70	150/18670	0.108843	0.312888	0.273356	OGT/OGDH	2
GO:0008203	GO:0008203	cholesterol metabolic process	2/70	150/18670	0.108843	0.312888	0.273356	NFYC/MVK	2
GO:0008360	GO:0008360	regulation of cell shape	2/70	150/18670	0.108843	0.312888	0.273356	EPB42/ANXA7	2
GO:0035567	GO:0035567	non-canonical Wnt signaling pathway	2/70	150/18670	0.108843	0.312888	0.273356	PSMF1/PSMB10	2
GO:0009895	GO:0009895	negative regulation of catabolic process	3/70	308/18670	0.109031	0.312888	0.273356	PSMF1/OGT/HSP90AB1	3
GO:0043414	GO:0043414	macromolecule methylation	3/70	309/18670	0.109818	0.312888	0.273356	SETD3/PWP1/OGT	3
GO:0006482	GO:0006482	protein demethylation	1/70	31/18670	0.110007	0.312888	0.273356	PPME1	1
GO:0006658	GO:0006658	phosphatidylserine metabolic process	1/70	31/18670	0.110007	0.312888	0.273356	SERINC3	1
GO:0008214	GO:0008214	protein dealkylation	1/70	31/18670	0.110007	0.312888	0.273356	PPME1	1
GO:0034661	GO:0034661	ncRNA catabolic process	1/70	31/18670	0.110007	0.312888	0.273356	SND1	1
GO:0016202	GO:0016202	regulation of striated muscle tissue development	2/70	152/18670	0.111255	0.31495	0.275157	SOX6/MTPN	2
GO:0034250	GO:0034250	positive regulation of cellular amide metabolic process	2/70	152/18670	0.111255	0.31495	0.275157	UPF3B/EEF2	2
GO:0042133	GO:0042133	neurotransmitter metabolic process	2/70	153/18670	0.112467	0.31495	0.275157	HSP90AB1/CD36	2
GO:0006356	GO:0006356	regulation of transcription by RNA polymerase I	1/70	32/18670	0.113349	0.31495	0.275157	PWP1	1
GO:0046685	GO:0046685	response to arsenic-containing substance	1/70	32/18670	0.113349	0.31495	0.275157	PPIF	1
GO:0048741	GO:0048741	skeletal muscle fiber development	1/70	32/18670	0.113349	0.31495	0.275157	KEL	1
GO:0055094	GO:0055094	response to lipoprotein particle	1/70	32/18670	0.113349	0.31495	0.275157	CD36	1
GO:1902235	GO:1902235	regulation of endoplasmic reticulum stress-induced intrinsic apoptotic signaling pathway	1/70	32/18670	0.113349	0.31495	0.275157	SERINC3	1
GO:0072503	GO:0072503	cellular divalent inorganic cation homeostasis	4/70	493/18670	0.113668	0.31495	0.275157	KEL/CD36/ANXA7/ACKR2	4
GO:0009132	GO:0009132	nucleoside diphosphate metabolic process	2/70	154/18670	0.113681	0.31495	0.275157	OGT/OGDH	2
GO:0061025	GO:0061025	membrane fusion	2/70	154/18670	0.113681	0.31495	0.275157	RAB8B/ANXA7	2
GO:0090501	GO:0090501	RNA phosphodiester bond hydrolysis	2/70	154/18670	0.113681	0.31495	0.275157	SND1/RCL1	2
GO:1990845	GO:1990845	adaptive thermogenesis	2/70	154/18670	0.113681	0.31495	0.275157	OGT/CD36	2
GO:1901861	GO:1901861	regulation of muscle tissue development	2/70	155/18670	0.1149	0.31508	0.275271	SOX6/MTPN	2
GO:0048634	GO:0048634	regulation of muscle organ development	2/70	156/18670	0.116121	0.31508	0.275271	SOX6/MTPN	2
GO:0070371	GO:0070371	ERK1 and ERK2 cascade	3/70	317/18670	0.116194	0.31508	0.275271	GBP1/EIF3A/CD36	3
GO:0002717	GO:0002717	positive regulation of natural killer cell mediated immunity	1/70	33/18670	0.116679	0.31508	0.275271	CD226	1
GO:0010039	GO:0010039	response to iron ion	1/70	33/18670	0.116679	0.31508	0.275271	MAP1LC3A	1
GO:0010591	GO:0010591	regulation of lamellipodium assembly	1/70	33/18670	0.116679	0.31508	0.275271	ARPC2	1
GO:0014072	GO:0014072	response to isoquinoline alkaloid	1/70	33/18670	0.116679	0.31508	0.275271	MAP1LC3A	1
GO:0019934	GO:0019934	cGMP-mediated signaling	1/70	33/18670	0.116679	0.31508	0.275271	CD36	1
GO:0043278	GO:0043278	response to morphine	1/70	33/18670	0.116679	0.31508	0.275271	MAP1LC3A	1
GO:0048536	GO:0048536	spleen development	1/70	33/18670	0.116679	0.31508	0.275271	EPB42	1
GO:0061036	GO:0061036	positive regulation of cartilage development	1/70	33/18670	0.116679	0.31508	0.275271	SOX6	1
GO:1901380	GO:1901380	negative regulation of potassium ion transmembrane transport	1/70	33/18670	0.116679	0.31508	0.275271	KEL	1
GO:2000758	GO:2000758	positive regulation of peptidyl-lysine acetylation	1/70	33/18670	0.116679	0.31508	0.275271	WBP2	1
GO:0043271	GO:0043271	negative regulation of ion transport	2/70	157/18670	0.117346	0.316265	0.276306	PPIF/KEL	2
GO:1990778	GO:1990778	protein localization to cell periphery	3/70	319/18670	0.117809	0.316898	0.276859	RAB8B/OPTN/GBP1	3
GO:0006470	GO:0006470	protein dephosphorylation	3/70	321/18670	0.119433	0.319073	0.278759	PPP1R12A/PPME1/HSP90AB1	3
GO:0007259	GO:0007259	receptor signaling pathway via JAK-STAT	2/70	159/18670	0.119806	0.319073	0.278759	PWP1/IFNAR2	2
GO:0000737	GO:0000737	DNA catabolic process, endonucleolytic	1/70	34/18670	0.119997	0.319073	0.278759	DNASE1L3	1
GO:0016601	GO:0016601	Rac protein signal transduction	1/70	34/18670	0.119997	0.319073	0.278759	OGT	1
GO:0071402	GO:0071402	cellular response to lipoprotein particle stimulus	1/70	34/18670	0.119997	0.319073	0.278759	CD36	1
GO:0097009	GO:0097009	energy homeostasis	1/70	34/18670	0.119997	0.319073	0.278759	CD36	1
GO:0007519	GO:0007519	skeletal muscle tissue development	2/70	160/18670	0.121041	0.320075	0.279635	KEL/EEF2	2
GO:0009615	GO:0009615	response to virus	3/70	323/18670	0.121066	0.320075	0.279635	SERINC3/IFNAR2/GBP1	3
GO:0032984	GO:0032984	protein-containing complex disassembly	3/70	323/18670	0.121066	0.320075	0.279635	MTPN/MAP1LC3A/CALCOCO2	3
GO:1903311	GO:1903311	regulation of mRNA metabolic process	3/70	324/18670	0.121885	0.32106	0.280495	PSMF1/PSMB10/MBNL1	3
GO:0000462	GO:0000462	maturation of SSU-rRNA from tricistronic rRNA transcript (SSU-rRNA, 5.8S rRNA, LSU-rRNA)	1/70	35/18670	0.123303	0.32106	0.280495	RCL1	1
GO:0001881	GO:0001881	receptor recycling	1/70	35/18670	0.123303	0.32106	0.280495	OPTN	1
GO:0014904	GO:0014904	myotube cell development	1/70	35/18670	0.123303	0.32106	0.280495	KEL	1
GO:0021955	GO:0021955	central nervous system neuron axonogenesis	1/70	35/18670	0.123303	0.32106	0.280495	HSP90AB1	1
GO:0030262	GO:0030262	apoptotic nuclear changes	1/70	35/18670	0.123303	0.32106	0.280495	DNASE1L3	1
GO:0032735	GO:0032735	positive regulation of interleukin-12 production	1/70	35/18670	0.123303	0.32106	0.280495	CD36	1
GO:1904031	GO:1904031	positive regulation of cyclin-dependent protein kinase activity	1/70	35/18670	0.123303	0.32106	0.280495	HSP90AB1	1
GO:0030833	GO:0030833	regulation of actin filament polymerization	2/70	162/18670	0.12352	0.32106	0.280495	MTPN/ARPC2	2
GO:0046677	GO:0046677	response to antibiotic	3/70	327/18670	0.124356	0.322628	0.281865	PPIF/MAP1LC3A/EEF2	3
GO:1902600	GO:1902600	proton transmembrane transport	2/70	163/18670	0.124765	0.323005	0.282195	PPIF/COX7A2L	2
GO:0002755	GO:0002755	MyD88-dependent toll-like receptor signaling pathway	1/70	36/18670	0.126596	0.323005	0.282195	CD36	1
GO:0010742	GO:0010742	macrophage derived foam cell differentiation	1/70	36/18670	0.126596	0.323005	0.282195	CD36	1
GO:0034314	GO:0034314	Arp2/3 complex-mediated actin nucleation	1/70	36/18670	0.126596	0.323005	0.282195	ARPC2	1
GO:0051973	GO:0051973	positive regulation of telomerase activity	1/70	36/18670	0.126596	0.323005	0.282195	HSP90AB1	1
GO:0071634	GO:0071634	regulation of transforming growth factor beta production	1/70	36/18670	0.126596	0.323005	0.282195	HSP90AB1	1
GO:0090077	GO:0090077	foam cell differentiation	1/70	36/18670	0.126596	0.323005	0.282195	CD36	1
GO:0090322	GO:0090322	regulation of superoxide metabolic process	1/70	36/18670	0.126596	0.323005	0.282195	CD36	1
GO:0097242	GO:0097242	amyloid-beta clearance	1/70	36/18670	0.126596	0.323005	0.282195	CD36	1
GO:2001242	GO:2001242	regulation of intrinsic apoptotic signaling pathway	2/70	165/18670	0.127262	0.32411	0.28316	SERINC3/PPIF	2
GO:0016125	GO:0016125	sterol metabolic process	2/70	166/18670	0.128516	0.325984	0.284797	NFYC/MVK	2
GO:0002714	GO:0002714	positive regulation of B cell mediated immunity	1/70	37/18670	0.129877	0.325984	0.284797	CD226	1
GO:0002891	GO:0002891	positive regulation of immunoglobulin mediated immune response	1/70	37/18670	0.129877	0.325984	0.284797	CD226	1
GO:0006921	GO:0006921	cellular component disassembly involved in execution phase of apoptosis	1/70	37/18670	0.129877	0.325984	0.284797	DNASE1L3	1
GO:0021587	GO:0021587	cerebellum morphogenesis	1/70	37/18670	0.129877	0.325984	0.284797	MTPN	1
GO:0043243	GO:0043243	positive regulation of protein-containing complex disassembly	1/70	37/18670	0.129877	0.325984	0.284797	CALCOCO2	1
GO:0051084	GO:0051084	'de novo' posttranslational protein folding	1/70	37/18670	0.129877	0.325984	0.284797	SELENOF	1
GO:1900026	GO:1900026	positive regulation of substrate adhesion-dependent cell spreading	1/70	37/18670	0.129877	0.325984	0.284797	ARPC2	1
GO:0038095	GO:0038095	Fc-epsilon receptor signaling pathway	2/70	169/18670	0.132294	0.32767	0.28627	PSMF1/PSMB10	2
GO:0060538	GO:0060538	skeletal muscle organ development	2/70	169/18670	0.132294	0.32767	0.28627	KEL/EEF2	2
GO:0097696	GO:0097696	receptor signaling pathway via STAT	2/70	169/18670	0.132294	0.32767	0.28627	PWP1/IFNAR2	2
GO:0006084	GO:0006084	acetyl-CoA metabolic process	1/70	38/18670	0.133146	0.32767	0.28627	MVK	1
GO:0006656	GO:0006656	phosphatidylcholine biosynthetic process	1/70	38/18670	0.133146	0.32767	0.28627	CSNK2B	1
GO:0010939	GO:0010939	regulation of necrotic cell death	1/70	38/18670	0.133146	0.32767	0.28627	PPIF	1
GO:0035329	GO:0035329	hippo signaling	1/70	38/18670	0.133146	0.32767	0.28627	MOB1A	1
GO:0050892	GO:0050892	intestinal absorption	1/70	38/18670	0.133146	0.32767	0.28627	CD36	1
GO:0051693	GO:0051693	actin filament capping	1/70	38/18670	0.133146	0.32767	0.28627	MTPN	1
GO:0071604	GO:0071604	transforming growth factor beta production	1/70	38/18670	0.133146	0.32767	0.28627	HSP90AB1	1
GO:1905898	GO:1905898	positive regulation of response to endoplasmic reticulum stress	1/70	38/18670	0.133146	0.32767	0.28627	SERINC3	1
GO:0045930	GO:0045930	negative regulation of mitotic cell cycle	3/70	338/18670	0.13357	0.328134	0.286676	PSMF1/PSMB10/CDK2AP2	3
GO:0016241	GO:0016241	regulation of macroautophagy	2/70	171/18670	0.134827	0.330635	0.288861	OPTN/CALCOCO2	2
GO:0031062	GO:0031062	positive regulation of histone methylation	1/70	39/18670	0.136402	0.332152	0.290186	OGT	1
GO:0033146	GO:0033146	regulation of intracellular estrogen receptor signaling pathway	1/70	39/18670	0.136402	0.332152	0.290186	WBP2	1
GO:0033574	GO:0033574	response to testosterone	1/70	39/18670	0.136402	0.332152	0.290186	CSNK2B	1
GO:0043001	GO:0043001	Golgi to plasma membrane protein transport	1/70	39/18670	0.136402	0.332152	0.290186	OPTN	1
GO:0001659	GO:0001659	temperature homeostasis	2/70	173/18670	0.137371	0.333924	0.291734	OGT/CD36	2
GO:0006913	GO:0006913	nucleocytoplasmic transport	3/70	343/18670	0.137837	0.33426	0.292027	UPF3B/PPP1R12A/CD36	3
GO:2001252	GO:2001252	positive regulation of chromosome organization	2/70	174/18670	0.138647	0.33426	0.292027	WBP2/OGT	2
GO:0042026	GO:0042026	protein refolding	1/70	40/18670	0.139647	0.33426	0.292027	PPIF	1
GO:2000008	GO:2000008	regulation of protein localization to cell surface	1/70	40/18670	0.139647	0.33426	0.292027	HSP90AB1	1
GO:0046165	GO:0046165	alcohol biosynthetic process	2/70	175/18670	0.139926	0.33426	0.292027	NFYC/MVK	2
GO:0051169	GO:0051169	nuclear transport	3/70	346/18670	0.140419	0.33426	0.292027	UPF3B/PPP1R12A/CD36	3
GO:0006986	GO:0006986	response to unfolded protein	2/70	176/18670	0.141207	0.33426	0.292027	OPTN/HSP90AB1	2
GO:0001959	GO:0001959	regulation of cytokine-mediated signaling pathway	2/70	177/18670	0.142491	0.33426	0.292027	IFNAR2/HSP90AB1	2
GO:0043488	GO:0043488	regulation of mRNA stability	2/70	177/18670	0.142491	0.33426	0.292027	PSMF1/PSMB10	2
GO:0000096	GO:0000096	sulfur amino acid metabolic process	1/70	41/18670	0.14288	0.33426	0.292027	MPST	1
GO:0006111	GO:0006111	regulation of gluconeogenesis	1/70	41/18670	0.14288	0.33426	0.292027	OGT	1
GO:0006308	GO:0006308	DNA catabolic process	1/70	41/18670	0.14288	0.33426	0.292027	DNASE1L3	1
GO:0006458	GO:0006458	'de novo' protein folding	1/70	41/18670	0.14288	0.33426	0.292027	SELENOF	1
GO:0019985	GO:0019985	translesion synthesis	1/70	41/18670	0.14288	0.33426	0.292027	UBE2L6	1
GO:0021575	GO:0021575	hindbrain morphogenesis	1/70	41/18670	0.14288	0.33426	0.292027	MTPN	1
GO:0030835	GO:0030835	negative regulation of actin filament depolymerization	1/70	41/18670	0.14288	0.33426	0.292027	MTPN	1
GO:0043267	GO:0043267	negative regulation of potassium ion transport	1/70	41/18670	0.14288	0.33426	0.292027	KEL	1
GO:0043403	GO:0043403	skeletal muscle tissue regeneration	1/70	41/18670	0.14288	0.33426	0.292027	MTPN	1
GO:0090317	GO:0090317	negative regulation of intracellular protein transport	1/70	41/18670	0.14288	0.33426	0.292027	CD36	1
GO:0090090	GO:0090090	negative regulation of canonical Wnt signaling pathway	2/70	178/18670	0.143777	0.33426	0.292027	PSMF1/PSMB10	2
GO:0062197	GO:0062197	cellular response to chemical stress	3/70	350/18670	0.143888	0.33426	0.292027	PPIF/MAP1LC3A/CD36	3
GO:0008064	GO:0008064	regulation of actin polymerization or depolymerization	2/70	179/18670	0.145066	0.33426	0.292027	MTPN/ARPC2	2
GO:0030177	GO:0030177	positive regulation of Wnt signaling pathway	2/70	179/18670	0.145066	0.33426	0.292027	PSMF1/PSMB10	2
GO:2001235	GO:2001235	positive regulation of apoptotic signaling pathway	2/70	179/18670	0.145066	0.33426	0.292027	SERINC3/PPIF	2
GO:0010613	GO:0010613	positive regulation of cardiac muscle hypertrophy	1/70	42/18670	0.1461	0.33426	0.292027	MTPN	1
GO:0017145	GO:0017145	stem cell division	1/70	42/18670	0.1461	0.33426	0.292027	CDK2AP2	1
GO:0033003	GO:0033003	regulation of mast cell activation	1/70	42/18670	0.1461	0.33426	0.292027	CD226	1
GO:0046688	GO:0046688	response to copper ion	1/70	42/18670	0.1461	0.33426	0.292027	MAP1LC3A	1
GO:0051154	GO:0051154	negative regulation of striated muscle cell differentiation	1/70	42/18670	0.1461	0.33426	0.292027	SOX6	1
GO:1901031	GO:1901031	regulation of response to reactive oxygen species	1/70	42/18670	0.1461	0.33426	0.292027	CD36	1
GO:1903146	GO:1903146	regulation of autophagy of mitochondrion	1/70	42/18670	0.1461	0.33426	0.292027	OPTN	1
GO:0010565	GO:0010565	regulation of cellular ketone metabolic process	2/70	180/18670	0.146358	0.33426	0.292027	PSMF1/PSMB10	2
GO:0030832	GO:0030832	regulation of actin filament length	2/70	180/18670	0.146358	0.33426	0.292027	MTPN/ARPC2	2
GO:0071346	GO:0071346	cellular response to interferon-gamma	2/70	180/18670	0.146358	0.33426	0.292027	HSP90AB1/GBP1	2
GO:1905330	GO:1905330	regulation of morphogenesis of an epithelium	2/70	180/18670	0.146358	0.33426	0.292027	PSMF1/PSMB10	2
GO:0031589	GO:0031589	cell-substrate adhesion	3/70	354/18670	0.147386	0.33426	0.292027	GBP1/CD36/ARPC2	3
GO:0051147	GO:0051147	regulation of muscle cell differentiation	2/70	181/18670	0.147652	0.33426	0.292027	SOX6/SETD3	2
GO:0030041	GO:0030041	actin filament polymerization	2/70	182/18670	0.148948	0.33426	0.292027	MTPN/ARPC2	2
GO:0000413	GO:0000413	protein peptidyl-prolyl isomerization	1/70	43/18670	0.149309	0.33426	0.292027	PPIF	1
GO:0003009	GO:0003009	skeletal muscle contraction	1/70	43/18670	0.149309	0.33426	0.292027	EEF2	1
GO:0006904	GO:0006904	vesicle docking involved in exocytosis	1/70	43/18670	0.149309	0.33426	0.292027	RAB8B	1
GO:0014742	GO:0014742	positive regulation of muscle hypertrophy	1/70	43/18670	0.149309	0.33426	0.292027	MTPN	1
GO:0032924	GO:0032924	activin receptor signaling pathway	1/70	43/18670	0.149309	0.33426	0.292027	CSNK2B	1
GO:0034198	GO:0034198	cellular response to amino acid starvation	1/70	43/18670	0.149309	0.33426	0.292027	MAP1LC3A	1
GO:0034383	GO:0034383	low-density lipoprotein particle clearance	1/70	43/18670	0.149309	0.33426	0.292027	CD36	1
GO:0045197	GO:0045197	establishment or maintenance of epithelial cell apical/basal polarity	1/70	43/18670	0.149309	0.33426	0.292027	PARD3B	1
GO:0055026	GO:0055026	negative regulation of cardiac muscle tissue development	1/70	43/18670	0.149309	0.33426	0.292027	SOX6	1
GO:1901985	GO:1901985	positive regulation of protein acetylation	1/70	43/18670	0.149309	0.33426	0.292027	WBP2	1
GO:1904646	GO:1904646	cellular response to amyloid-beta	1/70	43/18670	0.149309	0.33426	0.292027	CD36	1
GO:0021953	GO:0021953	central nervous system neuron differentiation	2/70	183/18670	0.150247	0.334739	0.292446	MTPN/HSP90AB1	2
GO:0038061	GO:0038061	NIK/NF-kappaB signaling	2/70	183/18670	0.150247	0.334739	0.292446	PSMF1/PSMB10	2
GO:0043487	GO:0043487	regulation of RNA stability	2/70	183/18670	0.150247	0.334739	0.292446	PSMF1/PSMB10	2
GO:0045861	GO:0045861	negative regulation of proteolysis	3/70	358/18670	0.150912	0.335682	0.29327	PSMF1/OGT/HSP90AB1	3
GO:0043409	GO:0043409	negative regulation of MAPK cascade	2/70	184/18670	0.151548	0.335997	0.293545	GBP1/EIF3A	2
GO:0001666	GO:0001666	response to hypoxia	3/70	359/18670	0.151798	0.335997	0.293545	PSMF1/PSMB10/HP1BP3	3
GO:0042269	GO:0042269	regulation of natural killer cell mediated cytotoxicity	1/70	44/18670	0.152506	0.335997	0.293545	CD226	1
GO:0044060	GO:0044060	regulation of endocrine process	1/70	44/18670	0.152506	0.335997	0.293545	RAB8B	1
GO:0070266	GO:0070266	necroptotic process	1/70	44/18670	0.152506	0.335997	0.293545	PPIF	1
GO:1901028	GO:1901028	regulation of mitochondrial outer membrane permeabilization involved in apoptotic signaling pathway	1/70	44/18670	0.152506	0.335997	0.293545	SLC25A5	1
GO:1902275	GO:1902275	regulation of chromatin organization	2/70	185/18670	0.152851	0.336224	0.293743	WBP2/OGT	2
GO:0010038	GO:0010038	response to metal ion	3/70	362/18670	0.154465	0.339237	0.296375	PPIF/MAP1LC3A/ANXA7	3
GO:0032570	GO:0032570	response to progesterone	1/70	45/18670	0.155691	0.340851	0.297785	WBP2	1
GO:1902743	GO:1902743	regulation of lamellipodium organization	1/70	45/18670	0.155691	0.340851	0.297785	ARPC2	1
GO:0006402	GO:0006402	mRNA catabolic process	3/70	364/18670	0.156252	0.341337	0.29821	UPF3B/PSMF1/PSMB10	3
GO:0071248	GO:0071248	cellular response to metal ion	2/70	188/18670	0.156774	0.341337	0.29821	PPIF/MAP1LC3A	2
GO:0032259	GO:0032259	methylation	3/70	366/18670	0.158045	0.341337	0.29821	SETD3/PWP1/OGT	3
GO:0002673	GO:0002673	regulation of acute inflammatory response	1/70	46/18670	0.158864	0.341337	0.29821	DNASE1L3	1
GO:0002715	GO:0002715	regulation of natural killer cell mediated immunity	1/70	46/18670	0.158864	0.341337	0.29821	CD226	1
GO:0010883	GO:0010883	regulation of lipid storage	1/70	46/18670	0.158864	0.341337	0.29821	CD36	1
GO:0030490	GO:0030490	maturation of SSU-rRNA	1/70	46/18670	0.158864	0.341337	0.29821	RCL1	1
GO:0032480	GO:0032480	negative regulation of type I interferon production	1/70	46/18670	0.158864	0.341337	0.29821	UBE2L6	1
GO:0035088	GO:0035088	establishment or maintenance of apical/basal cell polarity	1/70	46/18670	0.158864	0.341337	0.29821	PARD3B	1
GO:0043277	GO:0043277	apoptotic cell clearance	1/70	46/18670	0.158864	0.341337	0.29821	CD36	1
GO:0061245	GO:0061245	establishment or maintenance of bipolar cell polarity	1/70	46/18670	0.158864	0.341337	0.29821	PARD3B	1
GO:1990928	GO:1990928	response to amino acid starvation	1/70	46/18670	0.158864	0.341337	0.29821	MAP1LC3A	1
GO:0060759	GO:0060759	regulation of response to cytokine stimulus	2/70	190/18670	0.159401	0.34196	0.298755	IFNAR2/HSP90AB1	2
GO:0048193	GO:0048193	Golgi vesicle transport	3/70	368/18670	0.159845	0.342384	0.299125	TMED3/RAB8B/OPTN	3
GO:0006909	GO:0006909	phagocytosis	3/70	369/18670	0.160747	0.343786	0.30035	HSP90AB1/CD36/ARPC2	3
GO:0036293	GO:0036293	response to decreased oxygen levels	3/70	370/18670	0.161651	0.343892	0.300443	PSMF1/PSMB10/HP1BP3	3
GO:0021695	GO:0021695	cerebellar cortex development	1/70	47/18670	0.162026	0.343892	0.300443	MTPN	1
GO:0060986	GO:0060986	endocrine hormone secretion	1/70	47/18670	0.162026	0.343892	0.300443	RAB8B	1
GO:0017038	GO:0017038	protein import	2/70	192/18670	0.162036	0.343892	0.300443	RAB8B/CD36	2
GO:0043112	GO:0043112	receptor metabolic process	2/70	192/18670	0.162036	0.343892	0.300443	OPTN/CD36	2
GO:0006413	GO:0006413	translational initiation	2/70	193/18670	0.163356	0.344814	0.301248	EIF3H/EIF3A	2
GO:0051224	GO:0051224	negative regulation of protein transport	2/70	193/18670	0.163356	0.344814	0.301248	GBP1/CD36	2
GO:1901654	GO:1901654	response to ketone	2/70	193/18670	0.163356	0.344814	0.301248	WBP2/CSNK2B	2
GO:0006790	GO:0006790	sulfur compound metabolic process	3/70	372/18670	0.163464	0.344814	0.301248	OGDH/MVK/MPST	3
GO:0051098	GO:0051098	regulation of binding	3/70	373/18670	0.164372	0.345797	0.302107	HSP90AB1/CSNK2B/CD36	3
GO:0010862	GO:0010862	positive regulation of pathway-restricted SMAD protein phosphorylation	1/70	48/18670	0.165176	0.345797	0.302107	CSNK2B	1
GO:0042059	GO:0042059	negative regulation of epidermal growth factor receptor signaling pathway	1/70	48/18670	0.165176	0.345797	0.302107	RNF115	1
GO:0051972	GO:0051972	regulation of telomerase activity	1/70	48/18670	0.165176	0.345797	0.302107	HSP90AB1	1
GO:0090199	GO:0090199	regulation of release of cytochrome c from mitochondria	1/70	48/18670	0.165176	0.345797	0.302107	PPIF	1
GO:2000377	GO:2000377	regulation of reactive oxygen species metabolic process	2/70	195/18670	0.166003	0.347006	0.303163	HSP90AB1/CD36	2
GO:0006694	GO:0006694	steroid biosynthetic process	2/70	196/18670	0.167329	0.348166	0.304177	NFYC/MVK	2
GO:0010389	GO:0010389	regulation of G2/M transition of mitotic cell cycle	2/70	196/18670	0.167329	0.348166	0.304177	PSMF1/PSMB10	2
GO:0071897	GO:0071897	DNA biosynthetic process	2/70	196/18670	0.167329	0.348166	0.304177	UBE2L6/HSP90AB1	2
GO:0043124	GO:0043124	negative regulation of I-kappaB kinase/NF-kappaB signaling	1/70	49/18670	0.168314	0.348166	0.304177	OPTN	1
GO:0045010	GO:0045010	actin nucleation	1/70	49/18670	0.168314	0.348166	0.304177	ARPC2	1
GO:0097300	GO:0097300	programmed necrotic cell death	1/70	49/18670	0.168314	0.348166	0.304177	PPIF	1
GO:1990090	GO:1990090	cellular response to nerve growth factor stimulus	1/70	49/18670	0.168314	0.348166	0.304177	EEF2	1
GO:1904950	GO:1904950	negative regulation of establishment of protein localization	2/70	197/18670	0.168657	0.348358	0.304344	GBP1/CD36	2
GO:0016052	GO:0016052	carbohydrate catabolic process	2/70	198/18670	0.169988	0.349545	0.305381	OGT/OGDH	2
GO:0031099	GO:0031099	regeneration	2/70	198/18670	0.169988	0.349545	0.305381	MTPN/CSNK2B	2
GO:0046890	GO:0046890	regulation of lipid biosynthetic process	2/70	198/18670	0.169988	0.349545	0.305381	NFYC/MVK	2
GO:0035966	GO:0035966	response to topologically incorrect protein	2/70	199/18670	0.171319	0.350455	0.306176	OPTN/HSP90AB1	2
GO:0061013	GO:0061013	regulation of mRNA catabolic process	2/70	199/18670	0.171319	0.350455	0.306176	PSMF1/PSMB10	2
GO:0014009	GO:0014009	glial cell proliferation	1/70	50/18670	0.17144	0.350455	0.306176	EEF2	1
GO:2000725	GO:2000725	regulation of cardiac muscle cell differentiation	1/70	50/18670	0.17144	0.350455	0.306176	SOX6	1
GO:0042176	GO:0042176	regulation of protein catabolic process	3/70	381/18670	0.171697	0.350463	0.306184	PSMF1/OGT/HSP90AB1	3
GO:0000731	GO:0000731	DNA synthesis involved in DNA repair	1/70	51/18670	0.174555	0.353181	0.308558	UBE2L6	1
GO:0001954	GO:0001954	positive regulation of cell-matrix adhesion	1/70	51/18670	0.174555	0.353181	0.308558	CD36	1
GO:0002712	GO:0002712	regulation of B cell mediated immunity	1/70	51/18670	0.174555	0.353181	0.308558	CD226	1
GO:0002889	GO:0002889	regulation of immunoglobulin mediated immune response	1/70	51/18670	0.174555	0.353181	0.308558	CD226	1
GO:0009066	GO:0009066	aspartate family amino acid metabolic process	1/70	51/18670	0.174555	0.353181	0.308558	OGDH	1
GO:0030834	GO:0030834	regulation of actin filament depolymerization	1/70	51/18670	0.174555	0.353181	0.308558	MTPN	1
GO:1901653	GO:1901653	cellular response to peptide	3/70	385/18670	0.175394	0.354363	0.309591	RAB8B/OGT/CD36	3
GO:0006301	GO:0006301	postreplication repair	1/70	52/18670	0.177658	0.357377	0.312223	UBE2L6	1
GO:0032330	GO:0032330	regulation of chondrocyte differentiation	1/70	52/18670	0.177658	0.357377	0.312223	SOX6	1
GO:1990089	GO:1990089	response to nerve growth factor	1/70	52/18670	0.177658	0.357377	0.312223	EEF2	1
GO:0002703	GO:0002703	regulation of leukocyte mediated immunity	2/70	205/18670	0.179348	0.360253	0.314736	DNASE1L3/CD226	2
GO:0000387	GO:0000387	spliceosomal snRNP assembly	1/70	53/18670	0.18075	0.36098	0.315372	USP4	1
GO:0035065	GO:0035065	regulation of histone acetylation	1/70	53/18670	0.18075	0.36098	0.315372	WBP2	1
GO:0050702	GO:0050702	interleukin-1 beta secretion	1/70	53/18670	0.18075	0.36098	0.315372	CD36	1
GO:1901185	GO:1901185	negative regulation of ERBB signaling pathway	1/70	53/18670	0.18075	0.36098	0.315372	RNF115	1
GO:0010639	GO:0010639	negative regulation of organelle organization	3/70	393/18670	0.182857	0.361925	0.316197	SLC25A5/PPIF/MTPN	3
GO:0090276	GO:0090276	regulation of peptide hormone secretion	2/70	208/18670	0.183384	0.361925	0.316197	SLC25A5/RAB8B	2
GO:0070482	GO:0070482	response to oxygen levels	3/70	394/18670	0.183796	0.361925	0.316197	PSMF1/PSMB10/HP1BP3	3
GO:0006584	GO:0006584	catecholamine metabolic process	1/70	54/18670	0.183831	0.361925	0.316197	MTPN	1
GO:0009712	GO:0009712	catechol-containing compound metabolic process	1/70	54/18670	0.183831	0.361925	0.316197	MTPN	1
GO:0030042	GO:0030042	actin filament depolymerization	1/70	54/18670	0.183831	0.361925	0.316197	MTPN	1
GO:0032655	GO:0032655	regulation of interleukin-12 production	1/70	54/18670	0.183831	0.361925	0.316197	CD36	1
GO:0032663	GO:0032663	regulation of interleukin-2 production	1/70	54/18670	0.183831	0.361925	0.316197	GBP1	1
GO:0097345	GO:0097345	mitochondrial outer membrane permeabilization	1/70	54/18670	0.183831	0.361925	0.316197	SLC25A5	1
GO:1904645	GO:1904645	response to amyloid-beta	1/70	54/18670	0.183831	0.361925	0.316197	CD36	1
GO:0008154	GO:0008154	actin polymerization or depolymerization	2/70	209/18670	0.184732	0.363185	0.317298	MTPN/ARPC2	2
GO:0007163	GO:0007163	establishment or maintenance of cell polarity	2/70	210/18670	0.186082	0.363838	0.317869	PARD3B/HSP90AB1	2
GO:0030178	GO:0030178	negative regulation of Wnt signaling pathway	2/70	210/18670	0.186082	0.363838	0.317869	PSMF1/PSMB10	2
GO:0006383	GO:0006383	transcription by RNA polymerase III	1/70	55/18670	0.1869	0.363838	0.317869	GTF3C1	1
GO:0042220	GO:0042220	response to cocaine	1/70	55/18670	0.1869	0.363838	0.317869	HSP90AB1	1
GO:0042306	GO:0042306	regulation of protein import into nucleus	1/70	55/18670	0.1869	0.363838	0.317869	CD36	1
GO:0044273	GO:0044273	sulfur compound catabolic process	1/70	55/18670	0.1869	0.363838	0.317869	MPST	1
GO:0098900	GO:0098900	regulation of action potential	1/70	55/18670	0.1869	0.363838	0.317869	CD36	1
GO:0009150	GO:0009150	purine ribonucleotide metabolic process	3/70	399/18670	0.188511	0.366462	0.320161	OGT/OGDH/MVK	3
GO:0001912	GO:0001912	positive regulation of leukocyte mediated cytotoxicity	1/70	56/18670	0.189957	0.36655	0.320238	CD226	1
GO:0032615	GO:0032615	interleukin-12 production	1/70	56/18670	0.189957	0.36655	0.320238	CD36	1
GO:0045292	GO:0045292	mRNA cis splicing, via spliceosome	1/70	56/18670	0.189957	0.36655	0.320238	WBP4	1
GO:0050879	GO:0050879	multicellular organismal movement	1/70	56/18670	0.189957	0.36655	0.320238	EEF2	1
GO:0050881	GO:0050881	musculoskeletal movement	1/70	56/18670	0.189957	0.36655	0.320238	EEF2	1
GO:1902749	GO:1902749	regulation of cell cycle G2/M phase transition	2/70	213/18670	0.190141	0.36655	0.320238	PSMF1/PSMB10	2
GO:0008037	GO:0008037	cell recognition	2/70	215/18670	0.192854	0.370012	0.323262	CD36/CD226	2
GO:0071241	GO:0071241	cellular response to inorganic substance	2/70	215/18670	0.192854	0.370012	0.323262	PPIF/MAP1LC3A	2
GO:0002886	GO:0002886	regulation of myeloid leukocyte mediated immunity	1/70	57/18670	0.193003	0.370012	0.323262	DNASE1L3	1
GO:0018208	GO:0018208	peptidyl-proline modification	1/70	57/18670	0.193003	0.370012	0.323262	PPIF	1
GO:0032869	GO:0032869	cellular response to insulin stimulus	2/70	216/18670	0.194212	0.371216	0.324314	RAB8B/OGT	2
GO:2001233	GO:2001233	regulation of apoptotic signaling pathway	3/70	406/18670	0.195166	0.371216	0.324314	SLC25A5/SERINC3/PPIF	3
GO:0043393	GO:0043393	regulation of protein binding	2/70	217/18670	0.195572	0.371216	0.324314	HSP90AB1/CD36	2
GO:0030520	GO:0030520	intracellular estrogen receptor signaling pathway	1/70	58/18670	0.196038	0.371216	0.324314	WBP2	1
GO:0030837	GO:0030837	negative regulation of actin filament polymerization	1/70	58/18670	0.196038	0.371216	0.324314	MTPN	1
GO:0031663	GO:0031663	lipopolysaccharide-mediated signaling pathway	1/70	58/18670	0.196038	0.371216	0.324314	CD36	1
GO:0045815	GO:0045815	positive regulation of gene expression, epigenetic	1/70	58/18670	0.196038	0.371216	0.324314	WBP2	1
GO:0061951	GO:0061951	establishment of protein localization to plasma membrane	1/70	58/18670	0.196038	0.371216	0.324314	OPTN	1
GO:1904589	GO:1904589	regulation of protein import	1/70	58/18670	0.196038	0.371216	0.324314	CD36	1
GO:0019722	GO:0019722	calcium-mediated signaling	2/70	218/18670	0.196933	0.371895	0.324907	GBP1/ACKR2	2
GO:0032271	GO:0032271	regulation of protein polymerization	2/70	218/18670	0.196933	0.371895	0.324907	MTPN/ARPC2	2
GO:0002699	GO:0002699	positive regulation of immune effector process	2/70	219/18670	0.198295	0.37237	0.325322	CD36/CD226	2
GO:0007584	GO:0007584	response to nutrient	2/70	219/18670	0.198295	0.37237	0.325322	OGT/EEF2	2
GO:0019216	GO:0019216	regulation of lipid metabolic process	3/70	410/18670	0.198995	0.37237	0.325322	NFYC/MVK/CD36	3
GO:0001836	GO:0001836	release of cytochrome c from mitochondria	1/70	59/18670	0.199062	0.37237	0.325322	PPIF	1
GO:0045824	GO:0045824	negative regulation of innate immune response	1/70	59/18670	0.199062	0.37237	0.325322	TRAFD1	1
GO:0045843	GO:0045843	negative regulation of striated muscle tissue development	1/70	59/18670	0.199062	0.37237	0.325322	SOX6	1
GO:2000756	GO:2000756	regulation of peptidyl-lysine acetylation	1/70	59/18670	0.199062	0.37237	0.325322	WBP2	1
GO:0018149	GO:0018149	peptide cross-linking	1/70	60/18670	0.202075	0.374472	0.327159	EPB42	1
GO:0032515	GO:0032515	negative regulation of phosphoprotein phosphatase activity	1/70	60/18670	0.202075	0.374472	0.327159	PPME1	1
GO:0042267	GO:0042267	natural killer cell mediated cytotoxicity	1/70	60/18670	0.202075	0.374472	0.327159	CD226	1
GO:0043966	GO:0043966	histone H3 acetylation	1/70	60/18670	0.202075	0.374472	0.327159	WBP2	1
GO:0045576	GO:0045576	mast cell activation	1/70	60/18670	0.202075	0.374472	0.327159	CD226	1
GO:0048635	GO:0048635	negative regulation of muscle organ development	1/70	60/18670	0.202075	0.374472	0.327159	SOX6	1
GO:1902110	GO:1902110	positive regulation of mitochondrial membrane permeability involved in apoptotic process	1/70	60/18670	0.202075	0.374472	0.327159	SLC25A5	1
GO:0009259	GO:0009259	ribonucleotide metabolic process	3/70	414/18670	0.202843	0.375395	0.327965	OGT/OGDH/MVK	3
GO:0045123	GO:0045123	cellular extravasation	1/70	61/18670	0.205076	0.377514	0.329816	PLVAP	1
GO:0050701	GO:0050701	interleukin-1 secretion	1/70	61/18670	0.205076	0.377514	0.329816	CD36	1
GO:0090303	GO:0090303	positive regulation of wound healing	1/70	61/18670	0.205076	0.377514	0.329816	CD36	1
GO:2001244	GO:2001244	positive regulation of intrinsic apoptotic signaling pathway	1/70	61/18670	0.205076	0.377514	0.329816	SERINC3	1
GO:0032387	GO:0032387	negative regulation of intracellular transport	1/70	62/18670	0.208066	0.379495	0.331547	CD36	1
GO:0032623	GO:0032623	interleukin-2 production	1/70	62/18670	0.208066	0.379495	0.331547	GBP1	1
GO:0032922	GO:0032922	circadian regulation of gene expression	1/70	62/18670	0.208066	0.379495	0.331547	OGT	1
GO:0060393	GO:0060393	regulation of pathway-restricted SMAD protein phosphorylation	1/70	62/18670	0.208066	0.379495	0.331547	CSNK2B	1
GO:0070059	GO:0070059	intrinsic apoptotic signaling pathway in response to endoplasmic reticulum stress	1/70	62/18670	0.208066	0.379495	0.331547	SERINC3	1
GO:0070265	GO:0070265	necrotic cell death	1/70	62/18670	0.208066	0.379495	0.331547	PPIF	1
GO:1901862	GO:1901862	negative regulation of muscle tissue development	1/70	62/18670	0.208066	0.379495	0.331547	SOX6	1
GO:0006893	GO:0006893	Golgi to plasma membrane transport	1/70	63/18670	0.211045	0.384424	0.335853	OPTN	1
GO:0019693	GO:0019693	ribose phosphate metabolic process	3/70	424/18670	0.21254	0.386282	0.337476	OGT/OGDH/MVK	3
GO:2001234	GO:2001234	negative regulation of apoptotic signaling pathway	2/70	230/18670	0.213352	0.386282	0.337476	SLC25A5/PPIF	2
GO:0002228	GO:0002228	natural killer cell mediated immunity	1/70	64/18670	0.214013	0.386282	0.337476	CD226	1
GO:0006360	GO:0006360	transcription by RNA polymerase I	1/70	64/18670	0.214013	0.386282	0.337476	PWP1	1
GO:0030032	GO:0030032	lamellipodium assembly	1/70	64/18670	0.214013	0.386282	0.337476	ARPC2	1
GO:0048278	GO:0048278	vesicle docking	1/70	64/18670	0.214013	0.386282	0.337476	RAB8B	1
GO:1901607	GO:1901607	alpha-amino acid biosynthetic process	1/70	64/18670	0.214013	0.386282	0.337476	SERINC3	1
GO:0000381	GO:0000381	regulation of alternative mRNA splicing, via spliceosome	1/70	65/18670	0.21697	0.386505	0.337672	MBNL1	1
GO:0006940	GO:0006940	regulation of smooth muscle contraction	1/70	65/18670	0.21697	0.386505	0.337672	SETD3	1
GO:0031060	GO:0031060	regulation of histone methylation	1/70	65/18670	0.21697	0.386505	0.337672	OGT	1
GO:0032729	GO:0032729	positive regulation of interferon-gamma production	1/70	65/18670	0.21697	0.386505	0.337672	CD226	1
GO:0034332	GO:0034332	adherens junction organization	1/70	65/18670	0.21697	0.386505	0.337672	RAB8B	1
GO:0035308	GO:0035308	negative regulation of protein dephosphorylation	1/70	65/18670	0.21697	0.386505	0.337672	PPME1	1
GO:0051148	GO:0051148	negative regulation of muscle cell differentiation	1/70	65/18670	0.21697	0.386505	0.337672	SOX6	1
GO:0060389	GO:0060389	pathway-restricted SMAD protein phosphorylation	1/70	65/18670	0.21697	0.386505	0.337672	CSNK2B	1
GO:0072665	GO:0072665	protein localization to vacuole	1/70	65/18670	0.21697	0.386505	0.337672	GBP1	1
GO:0001933	GO:0001933	negative regulation of protein phosphorylation	3/70	429/18670	0.217427	0.386505	0.337672	PWP1/GBP1/EIF3A	3
GO:0043254	GO:0043254	regulation of protein-containing complex assembly	3/70	429/18670	0.217427	0.386505	0.337672	MTPN/CD36/ARPC2	3
GO:0009755	GO:0009755	hormone-mediated signaling pathway	2/70	233/18670	0.217479	0.386505	0.337672	WBP2/CSNK2B	2
GO:0006644	GO:0006644	phospholipid metabolic process	3/70	430/18670	0.218408	0.38766	0.33868	SERINC3/MVK/CSNK2B	3
GO:0019748	GO:0019748	secondary metabolic process	1/70	66/18670	0.219916	0.387858	0.338853	MPST	1
GO:0046626	GO:0046626	regulation of insulin receptor signaling pathway	1/70	66/18670	0.219916	0.387858	0.338853	OGT	1
GO:1901880	GO:1901880	negative regulation of protein depolymerization	1/70	66/18670	0.219916	0.387858	0.338853	MTPN	1
GO:1902108	GO:1902108	regulation of mitochondrial membrane permeability involved in apoptotic process	1/70	66/18670	0.219916	0.387858	0.338853	SLC25A5	1
GO:1905207	GO:1905207	regulation of cardiocyte differentiation	1/70	66/18670	0.219916	0.387858	0.338853	SOX6	1
GO:0006163	GO:0006163	purine nucleotide metabolic process	3/70	432/18670	0.220372	0.388167	0.339124	OGT/OGDH/MVK	3
GO:0048732	GO:0048732	gland development	3/70	434/18670	0.222339	0.389326	0.340136	MPST/CSNK2B/ACO2	3
GO:0042274	GO:0042274	ribosomal small subunit biogenesis	1/70	67/18670	0.222852	0.389326	0.340136	RCL1	1
GO:0048747	GO:0048747	muscle fiber development	1/70	67/18670	0.222852	0.389326	0.340136	KEL	1
GO:0050909	GO:0050909	sensory perception of taste	1/70	67/18670	0.222852	0.389326	0.340136	CD36	1
GO:2000573	GO:2000573	positive regulation of DNA biosynthetic process	1/70	67/18670	0.222852	0.389326	0.340136	HSP90AB1	1
GO:0007050	GO:0007050	cell cycle arrest	2/70	237/18670	0.222993	0.389326	0.340136	HSP90AB1/HBP1	2
GO:0043122	GO:0043122	regulation of I-kappaB kinase/NF-kappaB signaling	2/70	237/18670	0.222993	0.389326	0.340136	OPTN/CD36	2
GO:0031348	GO:0031348	negative regulation of defense response	2/70	239/18670	0.225755	0.390258	0.34095	TRAFD1/MVK	2
GO:0006625	GO:0006625	protein targeting to peroxisome	1/70	68/18670	0.225776	0.390258	0.34095	RAB8B	1
GO:0010812	GO:0010812	negative regulation of cell-substrate adhesion	1/70	68/18670	0.225776	0.390258	0.34095	GBP1	1
GO:0019915	GO:0019915	lipid storage	1/70	68/18670	0.225776	0.390258	0.34095	CD36	1
GO:0031343	GO:0031343	positive regulation of cell killing	1/70	68/18670	0.225776	0.390258	0.34095	CD226	1
GO:0035914	GO:0035914	skeletal muscle cell differentiation	1/70	68/18670	0.225776	0.390258	0.34095	EEF2	1
GO:0072662	GO:0072662	protein localization to peroxisome	1/70	68/18670	0.225776	0.390258	0.34095	RAB8B	1
GO:0072663	GO:0072663	establishment of protein localization to peroxisome	1/70	68/18670	0.225776	0.390258	0.34095	RAB8B	1
GO:0050663	GO:0050663	cytokine secretion	2/70	240/18670	0.227137	0.391394	0.341943	GBP1/CD36	2
GO:0019932	GO:0019932	second-messenger-mediated signaling	3/70	439/18670	0.227274	0.391394	0.341943	GBP1/CD36/ACKR2	3
GO:0015931	GO:0015931	nucleobase-containing compound transport	2/70	241/18670	0.228519	0.391394	0.341943	UPF3B/SLC25A5	2
GO:0090092	GO:0090092	regulation of transmembrane receptor protein serine/threonine kinase signaling pathway	2/70	241/18670	0.228519	0.391394	0.341943	HSP90AB1/CSNK2B	2
GO:0015909	GO:0015909	long-chain fatty acid transport	1/70	69/18670	0.228689	0.391394	0.341943	CD36	1
GO:0034381	GO:0034381	plasma lipoprotein particle clearance	1/70	69/18670	0.228689	0.391394	0.341943	CD36	1
GO:0050766	GO:0050766	positive regulation of phagocytosis	1/70	69/18670	0.228689	0.391394	0.341943	CD36	1
GO:0051865	GO:0051865	protein autoubiquitination	1/70	69/18670	0.228689	0.391394	0.341943	RNF115	1
GO:0007004	GO:0007004	telomere maintenance via telomerase	1/70	70/18670	0.231592	0.394417	0.344584	HSP90AB1	1
GO:0034121	GO:0034121	regulation of toll-like receptor signaling pathway	1/70	70/18670	0.231592	0.394417	0.344584	CD36	1
GO:0043574	GO:0043574	peroxisomal transport	1/70	70/18670	0.231592	0.394417	0.344584	RAB8B	1
GO:0070988	GO:0070988	demethylation	1/70	70/18670	0.231592	0.394417	0.344584	PPME1	1
GO:1901990	GO:1901990	regulation of mitotic cell cycle phase transition	3/70	444/18670	0.232231	0.39502	0.345111	PSMF1/PSMB10/CDK2AP2	3
GO:0031334	GO:0031334	positive regulation of protein-containing complex assembly	2/70	244/18670	0.23267	0.395284	0.345341	CD36/ARPC2	2
GO:0042180	GO:0042180	cellular ketone metabolic process	2/70	246/18670	0.235441	0.399013	0.3486	PSMF1/PSMB10	2
GO:0048872	GO:0048872	homeostasis of number of cells	2/70	246/18670	0.235441	0.399013	0.3486	SOX6/EPB42	2
GO:0002532	GO:0002532	production of molecular mediator involved in inflammatory response	1/70	72/18670	0.237365	0.400806	0.350166	CD36	1
GO:0032272	GO:0032272	negative regulation of protein polymerization	1/70	72/18670	0.237365	0.400806	0.350166	MTPN	1
GO:0061035	GO:0061035	regulation of cartilage development	1/70	72/18670	0.237365	0.400806	0.350166	SOX6	1
GO:0071560	GO:0071560	cellular response to transforming growth factor beta stimulus	2/70	249/18670	0.2396	0.4032	0.352258	SOX6/HSP90AB1	2
GO:0006801	GO:0006801	superoxide metabolic process	1/70	73/18670	0.240235	0.4032	0.352258	CD36	1
GO:0031100	GO:0031100	animal organ regeneration	1/70	73/18670	0.240235	0.4032	0.352258	CSNK2B	1
GO:0043627	GO:0043627	response to estrogen	1/70	73/18670	0.240235	0.4032	0.352258	WBP2	1
GO:1901983	GO:1901983	regulation of protein acetylation	1/70	73/18670	0.240235	0.4032	0.352258	WBP2	1
GO:0030072	GO:0030072	peptide hormone secretion	2/70	250/18670	0.240988	0.403975	0.352934	SLC25A5/RAB8B	2
GO:0001895	GO:0001895	retina homeostasis	1/70	74/18670	0.243095	0.404576	0.353459	POC1B	1
GO:0030104	GO:0030104	water homeostasis	1/70	74/18670	0.243095	0.404576	0.353459	ANXA7	1
GO:0050710	GO:0050710	negative regulation of cytokine secretion	1/70	74/18670	0.243095	0.404576	0.353459	GBP1	1
GO:1900076	GO:1900076	regulation of cellular response to insulin stimulus	1/70	74/18670	0.243095	0.404576	0.353459	OGT	1
GO:1900182	GO:1900182	positive regulation of protein localization to nucleus	1/70	74/18670	0.243095	0.404576	0.353459	MCRS1	1
GO:1903036	GO:1903036	positive regulation of response to wounding	1/70	74/18670	0.243095	0.404576	0.353459	CD36	1
GO:2000027	GO:2000027	regulation of animal organ morphogenesis	2/70	253/18670	0.245153	0.406878	0.355471	PSMF1/PSMB10	2
GO:0010611	GO:0010611	regulation of cardiac muscle hypertrophy	1/70	75/18670	0.245944	0.406878	0.355471	MTPN	1
GO:0032482	GO:0032482	Rab protein signal transduction	1/70	75/18670	0.245944	0.406878	0.355471	RAB8B	1
GO:0033143	GO:0033143	regulation of intracellular steroid hormone receptor signaling pathway	1/70	75/18670	0.245944	0.406878	0.355471	WBP2	1
GO:0043242	GO:0043242	negative regulation of protein-containing complex disassembly	1/70	75/18670	0.245944	0.406878	0.355471	MTPN	1
GO:0006732	GO:0006732	coenzyme metabolic process	2/70	255/18670	0.247931	0.409136	0.357443	OGDH/MVK	2
GO:0071559	GO:0071559	response to transforming growth factor beta	2/70	255/18670	0.247931	0.409136	0.357443	SOX6/HSP90AB1	2
GO:0000380	GO:0000380	alternative mRNA splicing, via spliceosome	1/70	76/18670	0.248783	0.409136	0.357443	MBNL1	1
GO:0042310	GO:0042310	vasoconstriction	1/70	76/18670	0.248783	0.409136	0.357443	KEL	1
GO:1901264	GO:1901264	carbohydrate derivative transport	1/70	76/18670	0.248783	0.409136	0.357443	SLC25A5	1
GO:0002697	GO:0002697	regulation of immune effector process	3/70	462/18670	0.250238	0.411041	0.359108	DNASE1L3/CD36/CD226	3
GO:0051346	GO:0051346	negative regulation of hydrolase activity	3/70	463/18670	0.251245	0.411835	0.359801	PSMF1/PPME1/PPIF	3
GO:0006110	GO:0006110	regulation of glycolytic process	1/70	77/18670	0.251611	0.411835	0.359801	OGT	1
GO:0006278	GO:0006278	RNA-dependent DNA biosynthetic process	1/70	77/18670	0.251611	0.411835	0.359801	HSP90AB1	1
GO:0006839	GO:0006839	mitochondrial transport	2/70	258/18670	0.252101	0.411914	0.35987	SLC25A5/PPIF	2
GO:0072521	GO:0072521	purine-containing compound metabolic process	3/70	464/18670	0.252253	0.411914	0.35987	OGT/OGDH/MVK	3
GO:0090257	GO:0090257	regulation of muscle system process	2/70	259/18670	0.253491	0.41345	0.361212	SETD3/MTPN	2
GO:0014743	GO:0014743	regulation of muscle hypertrophy	1/70	78/18670	0.254429	0.413521	0.361274	MTPN	1
GO:0021954	GO:0021954	central nervous system neuron development	1/70	78/18670	0.254429	0.413521	0.361274	HSP90AB1	1
GO:0042246	GO:0042246	tissue regeneration	1/70	78/18670	0.254429	0.413521	0.361274	MTPN	1
GO:0008654	GO:0008654	phospholipid biosynthetic process	2/70	260/18670	0.254882	0.413774	0.361495	MVK/CSNK2B	2
GO:0051091	GO:0051091	positive regulation of DNA-binding transcription factor activity	2/70	261/18670	0.256273	0.413933	0.361634	MTPN/CD36	2
GO:0110053	GO:0110053	regulation of actin filament organization	2/70	261/18670	0.256273	0.413933	0.361634	MTPN/ARPC2	2
GO:0006446	GO:0006446	regulation of translational initiation	1/70	79/18670	0.257236	0.413933	0.361634	EIF3H	1
GO:0030193	GO:0030193	regulation of blood coagulation	1/70	79/18670	0.257236	0.413933	0.361634	CD36	1
GO:0043537	GO:0043537	negative regulation of blood vessel endothelial cell migration	1/70	79/18670	0.257236	0.413933	0.361634	CSNK2B	1
GO:0071260	GO:0071260	cellular response to mechanical stimulus	1/70	79/18670	0.257236	0.413933	0.361634	MTPN	1
GO:1900034	GO:1900034	regulation of cellular response to heat	1/70	79/18670	0.257236	0.413933	0.361634	HSP90AB1	1
GO:0034504	GO:0034504	protein localization to nucleus	2/70	262/18670	0.257664	0.413933	0.361634	MCRS1/CD36	2
GO:0046883	GO:0046883	regulation of hormone secretion	2/70	262/18670	0.257664	0.413933	0.361634	SLC25A5/RAB8B	2
GO:0043462	GO:0043462	regulation of ATPase activity	1/70	80/18670	0.260032	0.416292	0.363695	PPIF	1
GO:0140029	GO:0140029	exocytic process	1/70	80/18670	0.260032	0.416292	0.363695	RAB8B	1
GO:1900046	GO:1900046	regulation of hemostasis	1/70	80/18670	0.260032	0.416292	0.363695	CD36	1
GO:0003012	GO:0003012	muscle system process	3/70	472/18670	0.260337	0.416299	0.363701	SETD3/MTPN/EEF2	3
GO:0007031	GO:0007031	peroxisome organization	1/70	81/18670	0.262819	0.41834	0.365484	RAB8B	1
GO:0008652	GO:0008652	cellular amino acid biosynthetic process	1/70	81/18670	0.262819	0.41834	0.365484	SERINC3	1
GO:0048708	GO:0048708	astrocyte differentiation	1/70	81/18670	0.262819	0.41834	0.365484	SOX6	1
GO:0055072	GO:0055072	iron ion homeostasis	1/70	81/18670	0.262819	0.41834	0.365484	EPB42	1
GO:1901617	GO:1901617	organic hydroxy compound biosynthetic process	2/70	266/18670	0.26323	0.418515	0.365637	NFYC/MVK	2
GO:0006094	GO:0006094	gluconeogenesis	1/70	82/18670	0.265595	0.420348	0.367239	OGT	1
GO:0010833	GO:0010833	telomere maintenance via telomere lengthening	1/70	82/18670	0.265595	0.420348	0.367239	HSP90AB1	1
GO:0097581	GO:0097581	lamellipodium organization	1/70	82/18670	0.265595	0.420348	0.367239	ARPC2	1
GO:1905954	GO:1905954	positive regulation of lipid localization	1/70	82/18670	0.265595	0.420348	0.367239	CD36	1
GO:0016311	GO:0016311	dephosphorylation	3/70	478/18670	0.266424	0.421181	0.367966	PPP1R12A/PPME1/HSP90AB1	3
GO:0007249	GO:0007249	I-kappaB kinase/NF-kappaB signaling	2/70	269/18670	0.267406	0.421992	0.368675	OPTN/CD36	2
GO:0046470	GO:0046470	phosphatidylcholine metabolic process	1/70	83/18670	0.26836	0.421992	0.368675	CSNK2B	1
GO:0071277	GO:0071277	cellular response to calcium ion	1/70	83/18670	0.26836	0.421992	0.368675	PPIF	1
GO:1901879	GO:1901879	regulation of protein depolymerization	1/70	83/18670	0.26836	0.421992	0.368675	MTPN	1
GO:1901987	GO:1901987	regulation of cell cycle phase transition	3/70	480/18670	0.268457	0.421992	0.368675	PSMF1/PSMB10/CDK2AP2	3
GO:0006910	GO:0006910	phagocytosis, recognition	1/70	84/18670	0.271116	0.422819	0.369397	CD36	1
GO:0045445	GO:0045445	myoblast differentiation	1/70	84/18670	0.271116	0.422819	0.369397	MBNL1	1
GO:0050818	GO:0050818	regulation of coagulation	1/70	84/18670	0.271116	0.422819	0.369397	CD36	1
GO:0050886	GO:0050886	endocrine process	1/70	84/18670	0.271116	0.422819	0.369397	RAB8B	1
GO:0070828	GO:0070828	heterochromatin organization	1/70	84/18670	0.271116	0.422819	0.369397	HP1BP3	1
GO:0097756	GO:0097756	negative regulation of blood vessel diameter	1/70	84/18670	0.271116	0.422819	0.369397	KEL	1
GO:1905897	GO:1905897	regulation of response to endoplasmic reticulum stress	1/70	84/18670	0.271116	0.422819	0.369397	SERINC3	1
GO:0032868	GO:0032868	response to insulin	2/70	272/18670	0.271582	0.42307	0.369617	RAB8B/OGT	2
GO:0019319	GO:0019319	hexose biosynthetic process	1/70	85/18670	0.273861	0.426099	0.372263	OGT	1
GO:0048871	GO:0048871	multicellular organismal homeostasis	3/70	486/18670	0.274569	0.426099	0.372263	POC1B/OGT/CD36	3
GO:0016054	GO:0016054	organic acid catabolic process	2/70	275/18670	0.275757	0.426099	0.372263	OGDH/MPST	2
GO:0046395	GO:0046395	carboxylic acid catabolic process	2/70	275/18670	0.275757	0.426099	0.372263	OGDH/MPST	2
GO:0006890	GO:0006890	retrograde vesicle-mediated transport, Golgi to endoplasmic reticulum	1/70	86/18670	0.276596	0.426099	0.372263	TMED3	1
GO:0006919	GO:0006919	activation of cysteine-type endopeptidase activity involved in apoptotic process	1/70	86/18670	0.276596	0.426099	0.372263	BCL2L13	1
GO:0032760	GO:0032760	positive regulation of tumor necrosis factor production	1/70	86/18670	0.276596	0.426099	0.372263	CD36	1
GO:0042058	GO:0042058	regulation of epidermal growth factor receptor signaling pathway	1/70	86/18670	0.276596	0.426099	0.372263	RNF115	1
GO:0048013	GO:0048013	ephrin receptor signaling pathway	1/70	86/18670	0.276596	0.426099	0.372263	ARPC2	1
GO:0070542	GO:0070542	response to fatty acid	1/70	86/18670	0.276596	0.426099	0.372263	CD36	1
GO:0043470	GO:0043470	regulation of carbohydrate catabolic process	1/70	87/18670	0.279321	0.42982	0.375514	OGT	1
GO:0009791	GO:0009791	post-embryonic development	1/70	88/18670	0.282036	0.431129	0.376658	SOX6	1
GO:0050829	GO:0050829	defense response to Gram-negative bacterium	1/70	88/18670	0.282036	0.431129	0.376658	OPTN	1
GO:0070098	GO:0070098	chemokine-mediated signaling pathway	1/70	88/18670	0.282036	0.431129	0.376658	ACKR2	1
GO:0097194	GO:0097194	execution phase of apoptosis	1/70	88/18670	0.282036	0.431129	0.376658	DNASE1L3	1
GO:1900407	GO:1900407	regulation of cellular response to oxidative stress	1/70	88/18670	0.282036	0.431129	0.376658	CD36	1
GO:1903557	GO:1903557	positive regulation of tumor necrosis factor superfamily cytokine production	1/70	88/18670	0.282036	0.431129	0.376658	CD36	1
GO:0032410	GO:0032410	negative regulation of transporter activity	1/70	89/18670	0.28474	0.434785	0.379851	PPIF	1
GO:0051258	GO:0051258	protein polymerization	2/70	283/18670	0.286887	0.4373	0.382049	MTPN/ARPC2	2
GO:0043255	GO:0043255	regulation of carbohydrate biosynthetic process	1/70	90/18670	0.287435	0.4373	0.382049	OGT	1
GO:1901379	GO:1901379	regulation of potassium ion transmembrane transport	1/70	90/18670	0.287435	0.4373	0.382049	KEL	1
GO:0031667	GO:0031667	response to nutrient levels	3/70	499/18670	0.287862	0.4373	0.382049	OGT/MAP1LC3A/EEF2	3
GO:0031647	GO:0031647	regulation of protein stability	2/70	284/18670	0.288278	0.4373	0.382049	USP4/HSP90AB1	2
GO:0072593	GO:0072593	reactive oxygen species metabolic process	2/70	284/18670	0.288278	0.4373	0.382049	HSP90AB1/CD36	2
GO:0002791	GO:0002791	regulation of peptide secretion	3/70	500/18670	0.288887	0.437746	0.382439	SLC25A5/RAB8B/GBP1	3
GO:0034976	GO:0034976	response to endoplasmic reticulum stress	2/70	285/18670	0.289668	0.43845	0.383054	SERINC3/EEF2	2
GO:0046364	GO:0046364	monosaccharide biosynthetic process	1/70	91/18670	0.290119	0.438655	0.383233	OGT	1
GO:0002440	GO:0002440	production of molecular mediator of immune response	2/70	286/18670	0.291058	0.439117	0.383637	CD36/CD226	2
GO:0060828	GO:0060828	regulation of canonical Wnt signaling pathway	2/70	286/18670	0.291058	0.439117	0.383637	PSMF1/PSMB10	2
GO:0097193	GO:0097193	intrinsic apoptotic signaling pathway	2/70	289/18670	0.295225	0.442869	0.386914	SERINC3/PPIF	2
GO:0000045	GO:0000045	autophagosome assembly	1/70	93/18670	0.295459	0.442869	0.386914	MAP1LC3A	1
GO:0032092	GO:0032092	positive regulation of protein binding	1/70	93/18670	0.295459	0.442869	0.386914	HSP90AB1	1
GO:0033273	GO:0033273	response to vitamin	1/70	93/18670	0.295459	0.442869	0.386914	EEF2	1
GO:0062207	GO:0062207	regulation of pattern recognition receptor signaling pathway	1/70	93/18670	0.295459	0.442869	0.386914	CD36	1
GO:1901184	GO:1901184	regulation of ERBB signaling pathway	1/70	93/18670	0.295459	0.442869	0.386914	RNF115	1
GO:0042063	GO:0042063	gliogenesis	2/70	290/18670	0.296614	0.444121	0.388008	SOX6/EEF2	2
GO:0006906	GO:0006906	vesicle fusion	1/70	94/18670	0.298113	0.445885	0.389549	RAB8B	1
GO:0009410	GO:0009410	response to xenobiotic stimulus	2/70	292/18670	0.29939	0.447313	0.390797	MAP1LC3A/HSP90AB1	2
GO:0002832	GO:0002832	negative regulation of response to biotic stimulus	1/70	95/18670	0.300758	0.448392	0.391739	TRAFD1	1
GO:1903076	GO:1903076	regulation of protein localization to plasma membrane	1/70	95/18670	0.300758	0.448392	0.391739	GBP1	1
GO:0032755	GO:0032755	positive regulation of interleukin-6 production	1/70	96/18670	0.303393	0.449424	0.392641	CD36	1
GO:0090277	GO:0090277	positive regulation of peptide hormone secretion	1/70	96/18670	0.303393	0.449424	0.392641	RAB8B	1
GO:0098876	GO:0098876	vesicle-mediated transport to the plasma membrane	1/70	96/18670	0.303393	0.449424	0.392641	OPTN	1
GO:1905037	GO:1905037	autophagosome organization	1/70	96/18670	0.303393	0.449424	0.392641	MAP1LC3A	1
GO:1990823	GO:1990823	response to leukemia inhibitory factor	1/70	96/18670	0.303393	0.449424	0.392641	SLC25A5	1
GO:1990830	GO:1990830	cellular response to leukemia inhibitory factor	1/70	96/18670	0.303393	0.449424	0.392641	SLC25A5	1
GO:0010596	GO:0010596	negative regulation of endothelial cell migration	1/70	97/18670	0.306019	0.449448	0.392662	CSNK2B	1
GO:0010771	GO:0010771	negative regulation of cell morphogenesis involved in differentiation	1/70	97/18670	0.306019	0.449448	0.392662	GBP1	1
GO:0015908	GO:0015908	fatty acid transport	1/70	97/18670	0.306019	0.449448	0.392662	CD36	1
GO:0042775	GO:0042775	mitochondrial ATP synthesis coupled electron transport	1/70	97/18670	0.306019	0.449448	0.392662	COX7A2L	1
GO:0048709	GO:0048709	oligodendrocyte differentiation	1/70	97/18670	0.306019	0.449448	0.392662	SOX6	1
GO:1902882	GO:1902882	regulation of response to oxidative stress	1/70	97/18670	0.306019	0.449448	0.392662	CD36	1
GO:1990868	GO:1990868	response to chemokine	1/70	97/18670	0.306019	0.449448	0.392662	ACKR2	1
GO:1990869	GO:1990869	cellular response to chemokine	1/70	97/18670	0.306019	0.449448	0.392662	ACKR2	1
GO:0042254	GO:0042254	ribosome biogenesis	2/70	297/18670	0.306324	0.449448	0.392662	RCL1/PWP1	2
GO:0031124	GO:0031124	mRNA 3'-end processing	1/70	98/18670	0.308634	0.449511	0.392717	UPF3B	1
GO:0042773	GO:0042773	ATP synthesis coupled electron transport	1/70	98/18670	0.308634	0.449511	0.392717	COX7A2L	1
GO:0045807	GO:0045807	positive regulation of endocytosis	1/70	98/18670	0.308634	0.449511	0.392717	CD36	1
GO:0048024	GO:0048024	regulation of mRNA splicing, via spliceosome	1/70	98/18670	0.308634	0.449511	0.392717	MBNL1	1
GO:0050764	GO:0050764	regulation of phagocytosis	1/70	98/18670	0.308634	0.449511	0.392717	CD36	1
GO:0050848	GO:0050848	regulation of calcium-mediated signaling	1/70	98/18670	0.308634	0.449511	0.392717	GBP1	1
GO:2001243	GO:2001243	negative regulation of intrinsic apoptotic signaling pathway	1/70	98/18670	0.308634	0.449511	0.392717	PPIF	1
GO:0018105	GO:0018105	peptidyl-serine phosphorylation	2/70	299/18670	0.309094	0.449709	0.39289	PWP1/HSP90AB1	2
GO:0001708	GO:0001708	cell fate specification	1/70	99/18670	0.31124	0.450941	0.393966	SOX6	1
GO:0030301	GO:0030301	cholesterol transport	1/70	99/18670	0.31124	0.450941	0.393966	CD36	1
GO:0030838	GO:0030838	positive regulation of actin filament polymerization	1/70	99/18670	0.31124	0.450941	0.393966	ARPC2	1
GO:0043648	GO:0043648	dicarboxylic acid metabolic process	1/70	99/18670	0.31124	0.450941	0.393966	OGDH	1
GO:0002824	GO:0002824	positive regulation of adaptive immune response based on somatic recombination of immune receptors built from immunoglobulin superfamily domains	1/70	100/18670	0.313836	0.452341	0.39519	CD226	1
GO:0022600	GO:0022600	digestive system process	1/70	100/18670	0.313836	0.452341	0.39519	CD36	1
GO:0055024	GO:0055024	regulation of cardiac muscle tissue development	1/70	100/18670	0.313836	0.452341	0.39519	SOX6	1
GO:0090174	GO:0090174	organelle membrane fusion	1/70	100/18670	0.313836	0.452341	0.39519	RAB8B	1
GO:0120034	GO:0120034	positive regulation of plasma membrane bounded cell projection assembly	1/70	100/18670	0.313836	0.452341	0.39519	ARPC2	1
GO:0032611	GO:0032611	interleukin-1 beta production	1/70	101/18670	0.316423	0.454183	0.396799	CD36	1
GO:0032649	GO:0032649	regulation of interferon-gamma production	1/70	101/18670	0.316423	0.454183	0.396799	CD226	1
GO:0050830	GO:0050830	defense response to Gram-positive bacterium	1/70	101/18670	0.316423	0.454183	0.396799	CD36	1
GO:0097006	GO:0097006	regulation of plasma lipoprotein particle levels	1/70	101/18670	0.316423	0.454183	0.396799	CD36	1
GO:0021549	GO:0021549	cerebellum development	1/70	102/18670	0.319	0.456937	0.399204	MTPN	1
GO:0098869	GO:0098869	cellular oxidant detoxification	1/70	102/18670	0.319	0.456937	0.399204	CD36	1
GO:0046879	GO:0046879	hormone secretion	2/70	308/18670	0.321534	0.459665	0.401588	SLC25A5/RAB8B	2
GO:0018958	GO:0018958	phenol-containing compound metabolic process	1/70	103/18670	0.321567	0.459665	0.401588	MTPN	1
GO:0006892	GO:0006892	post-Golgi vesicle-mediated transport	1/70	104/18670	0.324125	0.462369	0.403951	OPTN	1
GO:0010923	GO:0010923	negative regulation of phosphatase activity	1/70	104/18670	0.324125	0.462369	0.403951	PPME1	1
GO:0002708	GO:0002708	positive regulation of lymphocyte mediated immunity	1/70	105/18670	0.326673	0.464096	0.40546	CD226	1
GO:0002821	GO:0002821	positive regulation of adaptive immune response	1/70	105/18670	0.326673	0.464096	0.40546	CD226	1
GO:0033138	GO:0033138	positive regulation of peptidyl-serine phosphorylation	1/70	105/18670	0.326673	0.464096	0.40546	HSP90AB1	1
GO:0043266	GO:0043266	regulation of potassium ion transport	1/70	105/18670	0.326673	0.464096	0.40546	KEL	1
GO:0003300	GO:0003300	cardiac muscle hypertrophy	1/70	106/18670	0.329212	0.465796	0.406945	MTPN	1
GO:0021510	GO:0021510	spinal cord development	1/70	106/18670	0.329212	0.465796	0.406945	MPST	1
GO:1901606	GO:1901606	alpha-amino acid catabolic process	1/70	106/18670	0.329212	0.465796	0.406945	OGDH	1
GO:1904029	GO:1904029	regulation of cyclin-dependent protein kinase activity	1/70	106/18670	0.329212	0.465796	0.406945	HSP90AB1	1
GO:0043502	GO:0043502	regulation of muscle adaptation	1/70	107/18670	0.331741	0.468897	0.409654	MTPN	1
GO:0009914	GO:0009914	hormone transport	2/70	317/18670	0.333923	0.470542	0.411091	SLC25A5/RAB8B	2
GO:0002526	GO:0002526	acute inflammatory response	1/70	108/18670	0.334261	0.470542	0.411091	DNASE1L3	1
GO:0071156	GO:0071156	regulation of cell cycle arrest	1/70	108/18670	0.334261	0.470542	0.411091	HSP90AB1	1
GO:2000278	GO:2000278	regulation of DNA biosynthetic process	1/70	108/18670	0.334261	0.470542	0.411091	HSP90AB1	1
GO:0006650	GO:0006650	glycerophospholipid metabolic process	2/70	319/18670	0.336668	0.471209	0.411674	SERINC3/CSNK2B	2
GO:0007204	GO:0007204	positive regulation of cytosolic calcium ion concentration	2/70	319/18670	0.336668	0.471209	0.411674	CD36/ACKR2	2
GO:0006493	GO:0006493	protein O-linked glycosylation	1/70	109/18670	0.336772	0.471209	0.411674	OGT	1
GO:0014897	GO:0014897	striated muscle hypertrophy	1/70	109/18670	0.336772	0.471209	0.411674	MTPN	1
GO:0051149	GO:0051149	positive regulation of muscle cell differentiation	1/70	109/18670	0.336772	0.471209	0.411674	SETD3	1
GO:0051261	GO:0051261	protein depolymerization	1/70	109/18670	0.336772	0.471209	0.411674	MTPN	1
GO:0006939	GO:0006939	smooth muscle contraction	1/70	110/18670	0.339273	0.473896	0.414021	SETD3	1
GO:0071375	GO:0071375	cellular response to peptide hormone stimulus	2/70	321/18670	0.33941	0.473896	0.414021	RAB8B/OGT	2
GO:0018209	GO:0018209	peptidyl-serine modification	2/70	322/18670	0.34078	0.473896	0.414021	PWP1/HSP90AB1	2
GO:0006406	GO:0006406	mRNA export from nucleus	1/70	111/18670	0.341765	0.473896	0.414021	UPF3B	1
GO:0014896	GO:0014896	muscle hypertrophy	1/70	111/18670	0.341765	0.473896	0.414021	MTPN	1
GO:0022037	GO:0022037	metencephalon development	1/70	111/18670	0.341765	0.473896	0.414021	MTPN	1
GO:0031623	GO:0031623	receptor internalization	1/70	111/18670	0.341765	0.473896	0.414021	CD36	1
GO:0035305	GO:0035305	negative regulation of dephosphorylation	1/70	111/18670	0.341765	0.473896	0.414021	PPME1	1
GO:0071427	GO:0071427	mRNA-containing ribonucleoprotein complex export from nucleus	1/70	111/18670	0.341765	0.473896	0.414021	UPF3B	1
GO:1903829	GO:1903829	positive regulation of cellular protein localization	2/70	324/18670	0.343517	0.474966	0.414956	MCRS1/HSP90AB1	2
GO:0010906	GO:0010906	regulation of glucose metabolic process	1/70	112/18670	0.344248	0.474966	0.414956	OGT	1
GO:0014902	GO:0014902	myotube differentiation	1/70	112/18670	0.344248	0.474966	0.414956	KEL	1
GO:0015918	GO:0015918	sterol transport	1/70	112/18670	0.344248	0.474966	0.414956	CD36	1
GO:1990748	GO:1990748	cellular detoxification	1/70	112/18670	0.344248	0.474966	0.414956	CD36	1
GO:0032609	GO:0032609	interferon-gamma production	1/70	113/18670	0.346721	0.477904	0.417522	CD226	1
GO:0010506	GO:0010506	regulation of autophagy	2/70	328/18670	0.348981	0.480346	0.419656	OPTN/CALCOCO2	2
GO:0010633	GO:0010633	negative regulation of epithelial cell migration	1/70	114/18670	0.349185	0.480346	0.419656	CSNK2B	1
GO:0032612	GO:0032612	interleukin-1 production	1/70	115/18670	0.351641	0.481905	0.421018	CD36	1
GO:1900542	GO:1900542	regulation of purine nucleotide metabolic process	1/70	115/18670	0.351641	0.481905	0.421018	OGT	1
GO:1904375	GO:1904375	regulation of protein localization to cell periphery	1/70	115/18670	0.351641	0.481905	0.421018	GBP1	1
GO:0042742	GO:0042742	defense response to bacterium	2/70	330/18670	0.351707	0.481905	0.421018	OPTN/CD36	2
GO:0008202	GO:0008202	steroid metabolic process	2/70	331/18670	0.353069	0.483294	0.422231	NFYC/MVK	2
GO:0090150	GO:0090150	establishment of protein localization to membrane	2/70	332/18670	0.35443	0.484678	0.423441	RAB8B/OPTN	2
GO:0006140	GO:0006140	regulation of nucleotide metabolic process	1/70	117/18670	0.356523	0.486105	0.424687	OGT	1
GO:0022904	GO:0022904	respiratory electron transport chain	1/70	117/18670	0.356523	0.486105	0.424687	COX7A2L	1
GO:0051153	GO:0051153	regulation of striated muscle cell differentiation	1/70	117/18670	0.356523	0.486105	0.424687	SOX6	1
GO:0060070	GO:0060070	canonical Wnt signaling pathway	2/70	335/18670	0.358507	0.488329	0.426631	PSMF1/PSMB10	2
GO:0006911	GO:0006911	phagocytosis, engulfment	1/70	118/18670	0.358951	0.488455	0.426741	CD36	1
GO:0001952	GO:0001952	regulation of cell-matrix adhesion	1/70	119/18670	0.36137	0.490784	0.428776	CD36	1
GO:0007173	GO:0007173	epidermal growth factor receptor signaling pathway	1/70	119/18670	0.36137	0.490784	0.428776	RNF115	1
GO:0000184	GO:0000184	nuclear-transcribed mRNA catabolic process, nonsense-mediated decay	1/70	120/18670	0.36378	0.492813	0.430548	UPF3B	1
GO:0017015	GO:0017015	regulation of transforming growth factor beta receptor signaling pathway	1/70	120/18670	0.36378	0.492813	0.430548	HSP90AB1	1
GO:0071496	GO:0071496	cellular response to external stimulus	2/70	339/18670	0.363929	0.492813	0.430548	MTPN/MAP1LC3A	2
GO:0015748	GO:0015748	organophosphate ester transport	1/70	121/18670	0.366181	0.494897	0.432368	SLC25A5	1
GO:0048675	GO:0048675	axon extension	1/70	121/18670	0.366181	0.494897	0.432368	HSP90AB1	1
GO:0007599	GO:0007599	hemostasis	2/70	341/18670	0.366634	0.495027	0.432483	CD36/ANXA7	2
GO:0033044	GO:0033044	regulation of chromosome organization	2/70	342/18670	0.367985	0.495716	0.433084	WBP2/OGT	2
GO:1904062	GO:1904062	regulation of cation transmembrane transport	2/70	342/18670	0.367985	0.495716	0.433084	PPIF/KEL	2
GO:0016999	GO:0016999	antibiotic metabolic process	1/70	122/18670	0.368573	0.495716	0.433084	ACO2	1
GO:1903844	GO:1903844	regulation of cellular response to transforming growth factor beta stimulus	1/70	122/18670	0.368573	0.495716	0.433084	HSP90AB1	1
GO:0001101	GO:0001101	response to acid chemical	2/70	343/18670	0.369335	0.49578	0.43314	EEF2/CD36	2
GO:0032956	GO:0032956	regulation of actin cytoskeleton organization	2/70	343/18670	0.369335	0.49578	0.43314	MTPN/ARPC2	2
GO:0002062	GO:0002062	chondrocyte differentiation	1/70	123/18670	0.370956	0.497475	0.434621	SOX6	1
GO:0007098	GO:0007098	centrosome cycle	1/70	124/18670	0.37333	0.499212	0.436138	PPP1R12A	1
GO:0048284	GO:0048284	organelle fusion	1/70	124/18670	0.37333	0.499212	0.436138	RAB8B	1
GO:0051101	GO:0051101	regulation of DNA binding	1/70	124/18670	0.37333	0.499212	0.436138	CSNK2B	1
GO:0006805	GO:0006805	xenobiotic metabolic process	1/70	125/18670	0.375695	0.499966	0.436797	HSP90AB1	1
GO:0030326	GO:0030326	embryonic limb morphogenesis	1/70	125/18670	0.375695	0.499966	0.436797	MBNL1	1
GO:0035113	GO:0035113	embryonic appendage morphogenesis	1/70	125/18670	0.375695	0.499966	0.436797	MBNL1	1
GO:0045471	GO:0045471	response to ethanol	1/70	125/18670	0.375695	0.499966	0.436797	EEF2	1
GO:2000134	GO:2000134	negative regulation of G1/S transition of mitotic cell cycle	1/70	125/18670	0.375695	0.499966	0.436797	CDK2AP2	1
GO:0007178	GO:0007178	transmembrane receptor protein serine/threonine kinase signaling pathway	2/70	349/18670	0.377411	0.501659	0.438277	HSP90AB1/CSNK2B	2
GO:0018107	GO:0018107	peptidyl-threonine phosphorylation	1/70	126/18670	0.378052	0.501659	0.438277	CSNK2B	1
GO:0032479	GO:0032479	regulation of type I interferon production	1/70	126/18670	0.378052	0.501659	0.438277	UBE2L6	1
GO:0046887	GO:0046887	positive regulation of hormone secretion	1/70	127/18670	0.380399	0.503331	0.439737	RAB8B	1
GO:0071426	GO:0071426	ribonucleoprotein complex export from nucleus	1/70	127/18670	0.380399	0.503331	0.439737	UPF3B	1
GO:0099024	GO:0099024	plasma membrane invagination	1/70	127/18670	0.380399	0.503331	0.439737	CD36	1
GO:0002576	GO:0002576	platelet degranulation	1/70	128/18670	0.382738	0.504068	0.440381	CD36	1
GO:0002687	GO:0002687	positive regulation of leukocyte migration	1/70	128/18670	0.382738	0.504068	0.440381	PLVAP	1
GO:0032606	GO:0032606	type I interferon production	1/70	128/18670	0.382738	0.504068	0.440381	UBE2L6	1
GO:0071166	GO:0071166	ribonucleoprotein complex localization	1/70	128/18670	0.382738	0.504068	0.440381	UPF3B	1
GO:1902903	GO:1902903	regulation of supramolecular fiber organization	2/70	353/18670	0.382772	0.504068	0.440381	MTPN/ARPC2	2
GO:0001505	GO:0001505	regulation of neurotransmitter levels	2/70	355/18670	0.385446	0.507108	0.443037	HSP90AB1/CD36	2
GO:0030518	GO:0030518	intracellular steroid hormone receptor signaling pathway	1/70	130/18670	0.38739	0.508702	0.444429	WBP2	1
GO:0043500	GO:0043500	muscle adaptation	1/70	130/18670	0.38739	0.508702	0.444429	MTPN	1
GO:0051480	GO:0051480	regulation of cytosolic calcium ion concentration	2/70	357/18670	0.388115	0.509172	0.44484	CD36/ACKR2	2
GO:0045862	GO:0045862	positive regulation of proteolysis	2/70	358/18670	0.389447	0.510291	0.445817	OGT/BCL2L13	2
GO:1902807	GO:1902807	negative regulation of cell cycle G1/S phase transition	1/70	131/18670	0.389703	0.510291	0.445817	CDK2AP2	1
GO:0003158	GO:0003158	endothelium development	1/70	132/18670	0.392008	0.510638	0.446121	CSNK2B	1
GO:0031333	GO:0031333	negative regulation of protein-containing complex assembly	1/70	132/18670	0.392008	0.510638	0.446121	MTPN	1
GO:0042552	GO:0042552	myelination	1/70	132/18670	0.392008	0.510638	0.446121	KEL	1
GO:0043280	GO:0043280	positive regulation of cysteine-type endopeptidase activity involved in apoptotic process	1/70	132/18670	0.392008	0.510638	0.446121	BCL2L13	1
GO:0055007	GO:0055007	cardiac muscle cell differentiation	1/70	132/18670	0.392008	0.510638	0.446121	SOX6	1
GO:0043687	GO:0043687	post-translational protein modification	2/70	361/18670	0.393438	0.510638	0.446121	PSMF1/PSMB10	2
GO:0001508	GO:0001508	action potential	1/70	133/18670	0.394303	0.510638	0.446121	CD36	1
GO:0006414	GO:0006414	translational elongation	1/70	133/18670	0.394303	0.510638	0.446121	EEF2	1
GO:0031023	GO:0031023	microtubule organizing center organization	1/70	133/18670	0.394303	0.510638	0.446121	PPP1R12A	1
GO:0055076	GO:0055076	transition metal ion homeostasis	1/70	133/18670	0.394303	0.510638	0.446121	EPB42	1
GO:0031331	GO:0031331	positive regulation of cellular catabolic process	2/70	362/18670	0.394765	0.510638	0.446121	OPTN/CALCOCO2	2
GO:0006936	GO:0006936	muscle contraction	2/70	363/18670	0.396092	0.510638	0.446121	SETD3/EEF2	2
GO:0030111	GO:0030111	regulation of Wnt signaling pathway	2/70	363/18670	0.396092	0.510638	0.446121	PSMF1/PSMB10	2
GO:0007272	GO:0007272	ensheathment of neurons	1/70	134/18670	0.396591	0.510638	0.446121	KEL	1
GO:0008366	GO:0008366	axon ensheathment	1/70	134/18670	0.396591	0.510638	0.446121	KEL	1
GO:0018210	GO:0018210	peptidyl-threonine modification	1/70	134/18670	0.396591	0.510638	0.446121	CSNK2B	1
GO:0032273	GO:0032273	positive regulation of protein polymerization	1/70	134/18670	0.396591	0.510638	0.446121	ARPC2	1
GO:0032355	GO:0032355	response to estradiol	1/70	134/18670	0.396591	0.510638	0.446121	EEF2	1
GO:0006405	GO:0006405	RNA export from nucleus	1/70	135/18670	0.398869	0.512147	0.447439	UPF3B	1
GO:0010324	GO:0010324	membrane invagination	1/70	135/18670	0.398869	0.512147	0.447439	CD36	1
GO:0043484	GO:0043484	regulation of RNA splicing	1/70	135/18670	0.398869	0.512147	0.447439	MBNL1	1
GO:0002705	GO:0002705	positive regulation of leukocyte mediated immunity	1/70	136/18670	0.40114	0.514586	0.44957	CD226	1
GO:0010675	GO:0010675	regulation of cellular carbohydrate metabolic process	1/70	137/18670	0.403401	0.515107	0.450025	OGT	1
GO:0034605	GO:0034605	cellular response to heat	1/70	137/18670	0.403401	0.515107	0.450025	HSP90AB1	1
GO:0046425	GO:0046425	regulation of receptor signaling pathway via JAK-STAT	1/70	137/18670	0.403401	0.515107	0.450025	PWP1	1
GO:0050684	GO:0050684	regulation of mRNA processing	1/70	137/18670	0.403401	0.515107	0.450025	MBNL1	1
GO:0098754	GO:0098754	detoxification	1/70	137/18670	0.403401	0.515107	0.450025	CD36	1
GO:0032386	GO:0032386	regulation of intracellular transport	2/70	370/18670	0.40534	0.517107	0.451772	PPP1R12A/CD36	2
GO:0006720	GO:0006720	isoprenoid metabolic process	1/70	139/18670	0.4079	0.519417	0.453791	MVK	1
GO:0007586	GO:0007586	digestion	1/70	139/18670	0.4079	0.519417	0.453791	CD36	1
GO:0001701	GO:0001701	in utero embryonic development	2/70	373/18670	0.409284	0.520702	0.454913	SOX6/MBNL1	2
GO:0034620	GO:0034620	cellular response to unfolded protein	1/70	140/18670	0.410136	0.521309	0.455444	OPTN	1
GO:0050727	GO:0050727	regulation of inflammatory response	2/70	374/18670	0.410596	0.521415	0.455536	MVK/DNASE1L3	2
GO:0008286	GO:0008286	insulin receptor signaling pathway	1/70	141/18670	0.412365	0.522705	0.456663	OGT	1
GO:0050709	GO:0050709	negative regulation of protein secretion	1/70	141/18670	0.412365	0.522705	0.456663	GBP1	1
GO:0008277	GO:0008277	regulation of G protein-coupled receptor signaling pathway	1/70	142/18670	0.414585	0.524083	0.457867	RGS18	1
GO:0038127	GO:0038127	ERBB signaling pathway	1/70	142/18670	0.414585	0.524083	0.457867	RNF115	1
GO:1902904	GO:1902904	negative regulation of supramolecular fiber organization	1/70	142/18670	0.414585	0.524083	0.457867	MTPN	1
GO:0006606	GO:0006606	protein import into nucleus	1/70	143/18670	0.416796	0.525444	0.459056	CD36	1
GO:0035296	GO:0035296	regulation of tube diameter	1/70	143/18670	0.416796	0.525444	0.459056	KEL	1
GO:0097746	GO:0097746	regulation of blood vessel diameter	1/70	143/18670	0.416796	0.525444	0.459056	KEL	1
GO:0035150	GO:0035150	regulation of tube size	1/70	144/18670	0.419	0.527742	0.461064	KEL	1
GO:0002822	GO:0002822	regulation of adaptive immune response based on somatic recombination of immune receptors built from immunoglobulin superfamily domains	1/70	145/18670	0.421195	0.529546	0.46264	CD226	1
GO:0006334	GO:0006334	nucleosome assembly	1/70	145/18670	0.421195	0.529546	0.46264	HP1BP3	1
GO:0031346	GO:0031346	positive regulation of cell projection organization	2/70	383/18670	0.422339	0.530504	0.463477	RAB8B/ARPC2	2
GO:0002224	GO:0002224	toll-like receptor signaling pathway	1/70	146/18670	0.423382	0.530853	0.463782	CD36	1
GO:1904892	GO:1904892	regulation of receptor signaling pathway via STAT	1/70	146/18670	0.423382	0.530853	0.463782	PWP1	1
GO:0043524	GO:0043524	negative regulation of neuron apoptotic process	1/70	147/18670	0.425561	0.533104	0.465748	HSP90AB1	1
GO:0002792	GO:0002792	negative regulation of peptide secretion	1/70	148/18670	0.427732	0.533416	0.466021	GBP1	1
GO:0035107	GO:0035107	appendage morphogenesis	1/70	148/18670	0.427732	0.533416	0.466021	MBNL1	1
GO:0035108	GO:0035108	limb morphogenesis	1/70	148/18670	0.427732	0.533416	0.466021	MBNL1	1
GO:0051494	GO:0051494	negative regulation of cytoskeleton organization	1/70	148/18670	0.427732	0.533416	0.466021	MTPN	1
GO:0061041	GO:0061041	regulation of wound healing	1/70	148/18670	0.427732	0.533416	0.466021	CD36	1
GO:0032970	GO:0032970	regulation of actin filament-based process	2/70	388/18670	0.428814	0.534194	0.4667	MTPN/ARPC2	2
GO:0002706	GO:0002706	regulation of lymphocyte mediated immunity	1/70	149/18670	0.429895	0.534194	0.4667	CD226	1
GO:0009267	GO:0009267	cellular response to starvation	1/70	149/18670	0.429895	0.534194	0.4667	MAP1LC3A	1
GO:2001056	GO:2001056	positive regulation of cysteine-type endopeptidase activity	1/70	149/18670	0.429895	0.534194	0.4667	BCL2L13	1
GO:0031123	GO:0031123	RNA 3'-end processing	1/70	150/18670	0.43205	0.535911	0.468201	UPF3B	1
GO:0050777	GO:0050777	negative regulation of immune response	1/70	150/18670	0.43205	0.535911	0.468201	TRAFD1	1
GO:0001890	GO:0001890	placenta development	1/70	152/18670	0.436335	0.539299	0.471161	HSP90AB1	1
GO:0030902	GO:0030902	hindbrain development	1/70	152/18670	0.436335	0.539299	0.471161	MTPN	1
GO:0032675	GO:0032675	regulation of interleukin-6 production	1/70	152/18670	0.436335	0.539299	0.471161	CD36	1
GO:0051028	GO:0051028	mRNA transport	1/70	152/18670	0.436335	0.539299	0.471161	UPF3B	1
GO:0010770	GO:0010770	positive regulation of cell morphogenesis involved in differentiation	1/70	154/18670	0.440588	0.544072	0.475331	ARPC2	1
GO:0007015	GO:0007015	actin filament organization	2/70	400/18670	0.444199	0.547338	0.478184	MTPN/ARPC2	2
GO:0032102	GO:0032102	negative regulation of response to external stimulus	2/70	400/18670	0.444199	0.547338	0.478184	TRAFD1/MVK	2
GO:0043535	GO:0043535	regulation of blood vessel endothelial cell migration	1/70	156/18670	0.44481	0.547338	0.478184	CSNK2B	1
GO:1905952	GO:1905952	regulation of lipid localization	1/70	156/18670	0.44481	0.547338	0.478184	CD36	1
GO:0045785	GO:0045785	positive regulation of cell adhesion	2/70	403/18670	0.448011	0.550788	0.481198	CD36/ARPC2	2
GO:0006665	GO:0006665	sphingolipid metabolic process	1/70	159/18670	0.451084	0.554075	0.48407	SERINC3	1
GO:0002819	GO:0002819	regulation of adaptive immune response	1/70	160/18670	0.45316	0.555641	0.485438	CD226	1
GO:0032680	GO:0032680	regulation of tumor necrosis factor production	1/70	160/18670	0.45316	0.555641	0.485438	CD36	1
GO:0032635	GO:0032635	interleukin-6 production	1/70	161/18670	0.455228	0.557193	0.486794	CD36	1
GO:0035967	GO:0035967	cellular response to topologically incorrect protein	1/70	161/18670	0.455228	0.557193	0.486794	OPTN	1
GO:0000723	GO:0000723	telomere maintenance	1/70	162/18670	0.457288	0.559221	0.488566	HSP90AB1	1
GO:0007033	GO:0007033	vacuole organization	1/70	163/18670	0.459341	0.559268	0.488606	MAP1LC3A	1
GO:0015718	GO:0015718	monocarboxylic acid transport	1/70	163/18670	0.459341	0.559268	0.488606	CD36	1
GO:0032640	GO:0032640	tumor necrosis factor production	1/70	163/18670	0.459341	0.559268	0.488606	CD36	1
GO:0051170	GO:0051170	import into nucleus	1/70	163/18670	0.459341	0.559268	0.488606	CD36	1
GO:1903555	GO:1903555	regulation of tumor necrosis factor superfamily cytokine production	1/70	163/18670	0.459341	0.559268	0.488606	CD36	1
GO:0046486	GO:0046486	glycerolipid metabolic process	2/70	414/18670	0.461864	0.561847	0.49086	SERINC3/CSNK2B	2
GO:0030099	GO:0030099	myeloid cell differentiation	2/70	416/18670	0.464362	0.564391	0.493082	SOX6/EPB42	2
GO:0035051	GO:0035051	cardiocyte differentiation	1/70	167/18670	0.467475	0.567678	0.495954	SOX6	1
GO:0051302	GO:0051302	regulation of cell division	1/70	168/18670	0.46949	0.568632	0.496787	CDK2AP2	1
GO:0071706	GO:0071706	tumor necrosis factor superfamily cytokine production	1/70	168/18670	0.46949	0.568632	0.496787	CD36	1
GO:1990138	GO:1990138	neuron projection extension	1/70	168/18670	0.46949	0.568632	0.496787	HSP90AB1	1
GO:0030307	GO:0030307	positive regulation of cell growth	1/70	169/18670	0.471497	0.569572	0.497608	MTPN	1
GO:0050728	GO:0050728	negative regulation of inflammatory response	1/70	169/18670	0.471497	0.569572	0.497608	MVK	1
GO:0140056	GO:0140056	organelle localization by membrane tethering	1/70	169/18670	0.471497	0.569572	0.497608	RAB8B	1
GO:0006937	GO:0006937	regulation of muscle contraction	1/70	171/18670	0.475489	0.572935	0.500547	SETD3	1
GO:0009896	GO:0009896	positive regulation of catabolic process	2/70	425/18670	0.475519	0.572935	0.500547	OPTN/CALCOCO2	2
GO:0052548	GO:0052548	regulation of endopeptidase activity	2/70	425/18670	0.475519	0.572935	0.500547	PSMF1/BCL2L13	2
GO:0055002	GO:0055002	striated muscle cell development	1/70	173/18670	0.479451	0.577171	0.504247	KEL	1
GO:0003018	GO:0003018	vascular process in circulatory system	1/70	175/18670	0.483383	0.580395	0.507064	KEL	1
GO:0032200	GO:0032200	telomere organization	1/70	175/18670	0.483383	0.580395	0.507064	HSP90AB1	1
GO:0120032	GO:0120032	regulation of plasma membrane bounded cell projection assembly	1/70	175/18670	0.483383	0.580395	0.507064	ARPC2	1
GO:0051090	GO:0051090	regulation of DNA-binding transcription factor activity	2/70	432/18670	0.484102	0.580733	0.507359	MTPN/CD36	2
GO:0009408	GO:0009408	response to heat	1/70	176/18670	0.485339	0.580733	0.507359	HSP90AB1	1
GO:0050796	GO:0050796	regulation of insulin secretion	1/70	176/18670	0.485339	0.580733	0.507359	SLC25A5	1
GO:0051897	GO:0051897	positive regulation of protein kinase B signaling	1/70	176/18670	0.485339	0.580733	0.507359	HSP90AB1	1
GO:0006941	GO:0006941	striated muscle contraction	1/70	177/18670	0.487287	0.580989	0.507583	EEF2	1
GO:0048469	GO:0048469	cell maturation	1/70	177/18670	0.487287	0.580989	0.507583	EPB42	1
GO:0060491	GO:0060491	regulation of cell projection assembly	1/70	177/18670	0.487287	0.580989	0.507583	ARPC2	1
GO:0002683	GO:0002683	negative regulation of immune system process	2/70	435/18670	0.487755	0.580989	0.507583	TRAFD1/GBP1	2
GO:0043434	GO:0043434	response to peptide hormone	2/70	436/18670	0.488969	0.580989	0.507583	RAB8B/OGT	2
GO:0010950	GO:0010950	positive regulation of endopeptidase activity	1/70	178/18670	0.489227	0.580989	0.507583	BCL2L13	1
GO:0022406	GO:0022406	membrane docking	1/70	178/18670	0.489227	0.580989	0.507583	RAB8B	1
GO:0050821	GO:0050821	protein stabilization	1/70	178/18670	0.489227	0.580989	0.507583	HSP90AB1	1
GO:0006611	GO:0006611	protein export from nucleus	1/70	179/18670	0.491161	0.580989	0.507583	UPF3B	1
GO:0048736	GO:0048736	appendage development	1/70	179/18670	0.491161	0.580989	0.507583	MBNL1	1
GO:0051099	GO:0051099	positive regulation of binding	1/70	179/18670	0.491161	0.580989	0.507583	HSP90AB1	1
GO:0060173	GO:0060173	limb development	1/70	179/18670	0.491161	0.580989	0.507583	MBNL1	1
GO:1903034	GO:1903034	regulation of response to wounding	1/70	179/18670	0.491161	0.580989	0.507583	CD36	1
GO:0060249	GO:0060249	anatomical structure homeostasis	2/70	439/18670	0.4926	0.580989	0.507583	POC1B/HSP90AB1	2
GO:0030705	GO:0030705	cytoskeleton-dependent intracellular transport	1/70	180/18670	0.493087	0.580989	0.507583	TUBA1B	1
GO:0043534	GO:0043534	blood vessel endothelial cell migration	1/70	180/18670	0.493087	0.580989	0.507583	CSNK2B	1
GO:0071466	GO:0071466	cellular response to xenobiotic stimulus	1/70	180/18670	0.493087	0.580989	0.507583	HSP90AB1	1
GO:1901796	GO:1901796	regulation of signal transduction by p53 class mediator	1/70	180/18670	0.493087	0.580989	0.507583	CSNK2B	1
GO:0048015	GO:0048015	phosphatidylinositol-mediated signaling	1/70	181/18670	0.495006	0.582755	0.509127	OGT	1
GO:0043401	GO:0043401	steroid hormone mediated signaling pathway	1/70	182/18670	0.496918	0.584511	0.51066	WBP2	1
GO:0043123	GO:0043123	positive regulation of I-kappaB kinase/NF-kappaB signaling	1/70	183/18670	0.498823	0.585017	0.511102	CD36	1
GO:0050770	GO:0050770	regulation of axonogenesis	1/70	183/18670	0.498823	0.585017	0.511102	KEL	1
GO:0010256	GO:0010256	endomembrane system organization	2/70	445/18670	0.499816	0.585017	0.511102	TMED3/OPTN	2
GO:0044282	GO:0044282	small molecule catabolic process	2/70	445/18670	0.499816	0.585017	0.511102	OGDH/MPST	2
GO:0034728	GO:0034728	nucleosome organization	1/70	184/18670	0.500721	0.585017	0.511102	HP1BP3	1
GO:0042098	GO:0042098	T cell proliferation	1/70	184/18670	0.500721	0.585017	0.511102	PSMB10	1
GO:0048017	GO:0048017	inositol lipid-mediated signaling	1/70	184/18670	0.500721	0.585017	0.511102	OGT	1
GO:2000045	GO:2000045	regulation of G1/S transition of mitotic cell cycle	1/70	184/18670	0.500721	0.585017	0.511102	CDK2AP2	1
GO:0045216	GO:0045216	cell-cell junction organization	1/70	185/18670	0.502611	0.586576	0.512465	RAB8B	1
GO:0007265	GO:0007265	Ras protein signal transduction	2/70	448/18670	0.5034	0.586576	0.512465	RAB8B/OGT	2
GO:0022900	GO:0022900	electron transport chain	1/70	186/18670	0.504495	0.586576	0.512465	COX7A2L	1
GO:0055001	GO:0055001	muscle cell development	1/70	186/18670	0.504495	0.586576	0.512465	KEL	1
GO:0070507	GO:0070507	regulation of microtubule cytoskeleton organization	1/70	186/18670	0.504495	0.586576	0.512465	CDK2AP2	1
GO:0051186	GO:0051186	cofactor metabolic process	2/70	449/18670	0.504591	0.586576	0.512465	OGDH/MVK	2
GO:1905475	GO:1905475	regulation of protein localization to membrane	1/70	187/18670	0.506371	0.588153	0.513843	GBP1	1
GO:0052547	GO:0052547	regulation of peptidase activity	2/70	452/18670	0.508153	0.589339	0.514878	PSMF1/BCL2L13	2
GO:0006575	GO:0006575	cellular modified amino acid metabolic process	1/70	188/18670	0.508241	0.589339	0.514878	SERINC3	1
GO:0019080	GO:0019080	viral gene expression	1/70	191/18670	0.513808	0.593809	0.518784	EIF3A	1
GO:0042594	GO:0042594	response to starvation	1/70	191/18670	0.513808	0.593809	0.518784	MAP1LC3A	1
GO:0051054	GO:0051054	positive regulation of DNA metabolic process	1/70	191/18670	0.513808	0.593809	0.518784	HSP90AB1	1
GO:0098657	GO:0098657	import into cell	1/70	191/18670	0.513808	0.593809	0.518784	CD36	1
GO:0044272	GO:0044272	sulfur compound biosynthetic process	1/70	192/18670	0.515649	0.594947	0.519778	MPST	1
GO:0050731	GO:0050731	positive regulation of peptidyl-tyrosine phosphorylation	1/70	192/18670	0.515649	0.594947	0.519778	CD36	1
GO:0050657	GO:0050657	nucleic acid transport	1/70	193/18670	0.517484	0.596073	0.520761	UPF3B	1
GO:0050658	GO:0050658	RNA transport	1/70	193/18670	0.517484	0.596073	0.520761	UPF3B	1
GO:0051168	GO:0051168	nuclear export	1/70	194/18670	0.519312	0.597683	0.522168	UPF3B	1
GO:0001819	GO:0001819	positive regulation of cytokine production	2/70	464/18670	0.522239	0.600373	0.524519	CD36/CD226	2
GO:0002685	GO:0002685	regulation of leukocyte migration	1/70	196/18670	0.522948	0.600373	0.524519	PLVAP	1
GO:0051236	GO:0051236	establishment of RNA localization	1/70	196/18670	0.522948	0.600373	0.524519	UPF3B	1
GO:0002221	GO:0002221	pattern recognition receptor signaling pathway	1/70	197/18670	0.524755	0.601454	0.525462	CD36	1
GO:0010952	GO:0010952	positive regulation of peptidase activity	1/70	197/18670	0.524755	0.601454	0.525462	BCL2L13	1
GO:0007409	GO:0007409	axonogenesis	2/70	468/18670	0.526875	0.603385	0.52715	KEL/HSP90AB1	2
GO:0006109	GO:0006109	regulation of carbohydrate metabolic process	1/70	199/18670	0.52835	0.604078	0.527755	OGT	1
GO:0007179	GO:0007179	transforming growth factor beta receptor signaling pathway	1/70	199/18670	0.52835	0.604078	0.527755	HSP90AB1	1
GO:0050708	GO:0050708	regulation of protein secretion	2/70	472/18670	0.531482	0.607158	0.530446	SLC25A5/GBP1	2
GO:0006612	GO:0006612	protein targeting to membrane	1/70	202/18670	0.533693	0.608182	0.53134	RAB8B	1
GO:0031497	GO:0031497	chromatin assembly	1/70	202/18670	0.533693	0.608182	0.53134	HP1BP3	1
GO:1902806	GO:1902806	regulation of cell cycle G1/S phase transition	1/70	202/18670	0.533693	0.608182	0.53134	CDK2AP2	1
GO:0034660	GO:0034660	ncRNA metabolic process	2/70	475/18670	0.534918	0.608578	0.531687	SND1/RCL1	2
GO:1903706	GO:1903706	regulation of hemopoiesis	2/70	475/18670	0.534918	0.608578	0.531687	PSMF1/PSMB10	2
GO:0006006	GO:0006006	glucose metabolic process	1/70	204/18670	0.537221	0.610198	0.533102	OGT	1
GO:1902905	GO:1902905	positive regulation of supramolecular fiber organization	1/70	204/18670	0.537221	0.610198	0.533102	ARPC2	1
GO:0015893	GO:0015893	drug transport	1/70	205/18670	0.538975	0.610692	0.533533	SLC25A5	1
GO:0030100	GO:0030100	regulation of endocytosis	1/70	205/18670	0.538975	0.610692	0.533533	CD36	1
GO:0071222	GO:0071222	cellular response to lipopolysaccharide	1/70	205/18670	0.538975	0.610692	0.533533	CD36	1
GO:0000956	GO:0000956	nuclear-transcribed mRNA catabolic process	1/70	207/18670	0.542464	0.613107	0.535643	UPF3B	1
GO:0006643	GO:0006643	membrane lipid metabolic process	1/70	207/18670	0.542464	0.613107	0.535643	SERINC3	1
GO:0030073	GO:0030073	insulin secretion	1/70	207/18670	0.542464	0.613107	0.535643	SLC25A5	1
GO:0034765	GO:0034765	regulation of ion transmembrane transport	2/70	483/18670	0.543997	0.613107	0.535643	PPIF/KEL	2
GO:0007623	GO:0007623	circadian rhythm	1/70	208/18670	0.544199	0.613107	0.535643	OGT	1
GO:0016051	GO:0016051	carbohydrate biosynthetic process	1/70	208/18670	0.544199	0.613107	0.535643	OGT	1
GO:1901215	GO:1901215	negative regulation of neuron death	1/70	208/18670	0.544199	0.613107	0.535643	HSP90AB1	1
GO:0016049	GO:0016049	cell growth	2/70	484/18670	0.545123	0.61365	0.536118	MTPN/HSP90AB1	2
GO:0051216	GO:0051216	cartilage development	1/70	209/18670	0.545927	0.614057	0.536473	SOX6	1
GO:0009612	GO:0009612	response to mechanical stimulus	1/70	210/18670	0.547649	0.6145	0.53686	MTPN	1
GO:0043523	GO:0043523	regulation of neuron apoptotic process	1/70	210/18670	0.547649	0.6145	0.53686	HSP90AB1	1
GO:0050707	GO:0050707	regulation of cytokine secretion	1/70	210/18670	0.547649	0.6145	0.53686	GBP1	1
GO:0006888	GO:0006888	endoplasmic reticulum to Golgi vesicle-mediated transport	1/70	212/18670	0.551073	0.616349	0.538476	TMED3	1
GO:0019935	GO:0019935	cyclic-nucleotide-mediated signaling	1/70	212/18670	0.551073	0.616349	0.538476	CD36	1
GO:0071219	GO:0071219	cellular response to molecule of bacterial origin	1/70	212/18670	0.551073	0.616349	0.538476	CD36	1
GO:1903531	GO:1903531	negative regulation of secretion by cell	1/70	212/18670	0.551073	0.616349	0.538476	GBP1	1
GO:0006364	GO:0006364	rRNA processing	1/70	214/18670	0.554472	0.619651	0.54136	RCL1	1
GO:0043281	GO:0043281	regulation of cysteine-type endopeptidase activity involved in apoptotic process	1/70	215/18670	0.556161	0.62054	0.542137	BCL2L13	1
GO:0070374	GO:0070374	positive regulation of ERK1 and ERK2 cascade	1/70	215/18670	0.556161	0.62054	0.542137	CD36	1
GO:0015711	GO:0015711	organic anion transport	2/70	495/18670	0.557389	0.621293	0.542795	SLC25A5/CD36	2
GO:0016485	GO:0016485	protein processing	1/70	217/18670	0.559522	0.621293	0.542795	OGT	1
GO:0017157	GO:0017157	regulation of exocytosis	1/70	217/18670	0.559522	0.621293	0.542795	RAB8B	1
GO:0043624	GO:0043624	cellular protein complex disassembly	1/70	217/18670	0.559522	0.621293	0.542795	MTPN	1
GO:0046474	GO:0046474	glycerophospholipid biosynthetic process	1/70	217/18670	0.559522	0.621293	0.542795	CSNK2B	1
GO:0071805	GO:0071805	potassium ion transmembrane transport	1/70	217/18670	0.559522	0.621293	0.542795	KEL	1
GO:0010001	GO:0010001	glial cell differentiation	1/70	218/18670	0.561193	0.621657	0.543113	SOX6	1
GO:0016064	GO:0016064	immunoglobulin mediated immune response	1/70	218/18670	0.561193	0.621657	0.543113	CD226	1
GO:0032886	GO:0032886	regulation of microtubule-based process	1/70	218/18670	0.561193	0.621657	0.543113	CDK2AP2	1
GO:0019724	GO:0019724	B cell mediated immunity	1/70	221/18670	0.566168	0.626668	0.547491	CD226	1
GO:0001649	GO:0001649	osteoblast differentiation	1/70	225/18670	0.572716	0.632402	0.552501	SND1	1
GO:0007160	GO:0007160	cell-matrix adhesion	1/70	225/18670	0.572716	0.632402	0.552501	CD36	1
GO:0016072	GO:0016072	rRNA metabolic process	1/70	225/18670	0.572716	0.632402	0.552501	RCL1	1
GO:0051495	GO:0051495	positive regulation of cytoskeleton organization	1/70	226/18670	0.574337	0.633689	0.553624	ARPC2	1
GO:0006333	GO:0006333	chromatin assembly or disassembly	1/70	228/18670	0.577562	0.636741	0.556291	HP1BP3	1
GO:0001894	GO:0001894	tissue homeostasis	1/70	229/18670	0.579166	0.637496	0.556951	POC1B	1
GO:0010594	GO:0010594	regulation of endothelial cell migration	1/70	229/18670	0.579166	0.637496	0.556951	CSNK2B	1
GO:0006403	GO:0006403	RNA localization	1/70	230/18670	0.580763	0.638747	0.558044	UPF3B	1
GO:0071695	GO:0071695	anatomical structure maturation	1/70	232/18670	0.58394	0.641733	0.560653	EPB42	1
GO:0048738	GO:0048738	cardiac muscle tissue development	1/70	233/18670	0.58552	0.642452	0.56128	SOX6	1
GO:0097305	GO:0097305	response to alcohol	1/70	233/18670	0.58552	0.642452	0.56128	EEF2	1
GO:0048588	GO:0048588	developmental cell growth	1/70	234/18670	0.587093	0.643669	0.562344	HSP90AB1	1
GO:0060560	GO:0060560	developmental growth involved in morphogenesis	1/70	235/18670	0.588661	0.644879	0.563401	HSP90AB1	1
GO:0071216	GO:0071216	cellular response to biotic stimulus	1/70	236/18670	0.590223	0.64608	0.56445	CD36	1
GO:0031669	GO:0031669	cellular response to nutrient levels	1/70	237/18670	0.591779	0.647273	0.565493	MAP1LC3A	1
GO:0046578	GO:0046578	regulation of Ras protein signal transduction	1/70	238/18670	0.593329	0.647947	0.566082	OGT	1
GO:0051048	GO:0051048	negative regulation of secretion	1/70	238/18670	0.593329	0.647947	0.566082	GBP1	1
GO:0051402	GO:0051402	neuron apoptotic process	1/70	239/18670	0.594874	0.648613	0.566664	HSP90AB1	1
GO:2000116	GO:2000116	regulation of cysteine-type endopeptidase activity	1/70	239/18670	0.594874	0.648613	0.566664	BCL2L13	1
GO:0006813	GO:0006813	potassium ion transport	1/70	240/18670	0.596412	0.649781	0.567683	KEL	1
GO:0009266	GO:0009266	response to temperature stimulus	1/70	243/18670	0.600994	0.654258	0.571595	HSP90AB1	1
GO:0019318	GO:0019318	hexose metabolic process	1/70	244/18670	0.60251	0.654881	0.57214	OGT	1
GO:0051896	GO:0051896	regulation of protein kinase B signaling	1/70	244/18670	0.60251	0.654881	0.57214	HSP90AB1	1
GO:0006323	GO:0006323	DNA packaging	1/70	247/18670	0.607023	0.65927	0.575974	HP1BP3	1
GO:0065004	GO:0065004	protein-DNA complex assembly	1/70	248/18670	0.608516	0.65986	0.576489	HP1BP3	1
GO:0071383	GO:0071383	cellular response to steroid hormone stimulus	1/70	248/18670	0.608516	0.65986	0.576489	WBP2	1
GO:0006352	GO:0006352	DNA-templated transcription, initiation	1/70	249/18670	0.610004	0.660956	0.577447	GTF3C1	1
GO:0010951	GO:0010951	negative regulation of endopeptidase activity	1/70	250/18670	0.611486	0.661529	0.577948	PSMF1	1
GO:0033157	GO:0033157	regulation of intracellular protein transport	1/70	250/18670	0.611486	0.661529	0.577948	CD36	1
GO:0045017	GO:0045017	glycerolipid biosynthetic process	1/70	251/18670	0.612962	0.66261	0.578892	CSNK2B	1
GO:0050730	GO:0050730	regulation of peptidyl-tyrosine phosphorylation	1/70	256/18670	0.620262	0.669979	0.58533	CD36	1
GO:0006486	GO:0006486	protein glycosylation	1/70	258/18670	0.623143	0.672046	0.587135	OGT	1
GO:0043413	GO:0043413	macromolecule glycosylation	1/70	258/18670	0.623143	0.672046	0.587135	OGT	1
GO:0032412	GO:0032412	regulation of ion transmembrane transporter activity	1/70	260/18670	0.626003	0.674606	0.589372	PPIF	1
GO:0010466	GO:0010466	negative regulation of peptidase activity	1/70	262/18670	0.628842	0.676615	0.591127	PSMF1	1
GO:0015850	GO:0015850	organic hydroxy compound transport	1/70	262/18670	0.628842	0.676615	0.591127	CD36	1
GO:0072331	GO:0072331	signal transduction by p53 class mediator	1/70	267/18670	0.635847	0.683621	0.597248	CSNK2B	1
GO:0022898	GO:0022898	regulation of transmembrane transporter activity	1/70	268/18670	0.637232	0.684051	0.597624	PPIF	1
GO:0031668	GO:0031668	cellular response to extracellular stimulus	1/70	268/18670	0.637232	0.684051	0.597624	MAP1LC3A	1
GO:0043491	GO:0043491	protein kinase B signaling	1/70	269/18670	0.638612	0.684473	0.597993	HSP90AB1	1
GO:0070085	GO:0070085	glycosylation	1/70	269/18670	0.638612	0.684473	0.597993	OGT	1
GO:0045927	GO:0045927	positive regulation of growth	1/70	270/18670	0.639986	0.685417	0.598818	MTPN	1
GO:0045165	GO:0045165	cell fate commitment	1/70	271/18670	0.641356	0.686355	0.599636	SOX6	1
GO:0046651	GO:0046651	lymphocyte proliferation	1/70	272/18670	0.64272	0.687285	0.600449	PSMB10	1
GO:0061448	GO:0061448	connective tissue development	1/70	273/18670	0.64408	0.688208	0.601256	SOX6	1
GO:0032943	GO:0032943	mononuclear cell proliferation	1/70	274/18670	0.645434	0.688595	0.601594	PSMB10	1
GO:0043542	GO:0043542	endothelial cell migration	1/70	274/18670	0.645434	0.688595	0.601594	CSNK2B	1
GO:0001822	GO:0001822	kidney development	1/70	278/18670	0.650801	0.693255	0.605665	MPST	1
GO:0030522	GO:0030522	intracellular receptor signaling pathway	1/70	278/18670	0.650801	0.693255	0.605665	WBP2	1
GO:0000082	GO:0000082	G1/S transition of mitotic cell cycle	1/70	279/18670	0.65213	0.694138	0.606436	CDK2AP2	1
GO:0031503	GO:0031503	protein-containing complex localization	1/70	281/18670	0.654773	0.696417	0.608428	UPF3B	1
GO:0044262	GO:0044262	cellular carbohydrate metabolic process	1/70	282/18670	0.656087	0.697281	0.609182	OGT	1
GO:0032409	GO:0032409	regulation of transporter activity	1/70	283/18670	0.657396	0.698138	0.609931	PPIF	1
GO:0021700	GO:0021700	developmental maturation	1/70	284/18670	0.6587	0.698988	0.610674	EPB42	1
GO:0051604	GO:0051604	protein maturation	1/70	285/18670	0.66	0.699832	0.611411	OGT	1
GO:0005996	GO:0005996	monosaccharide metabolic process	1/70	287/18670	0.662584	0.702036	0.613336	OGT	1
GO:0002793	GO:0002793	positive regulation of peptide secretion	1/70	288/18670	0.663869	0.702325	0.613589	RAB8B	1
GO:0071824	GO:0071824	protein-DNA complex subunit organization	1/70	288/18670	0.663869	0.702325	0.613589	HP1BP3	1
GO:0007162	GO:0007162	negative regulation of cell adhesion	1/70	289/18670	0.665149	0.703143	0.614304	GBP1	1
GO:0010632	GO:0010632	regulation of epithelial cell migration	1/70	291/18670	0.667695	0.705297	0.616185	CSNK2B	1
GO:0006310	GO:0006310	DNA recombination	1/70	292/18670	0.66896	0.70556	0.616415	MCRS1	1
GO:0090287	GO:0090287	regulation of cellular response to growth factor stimulus	1/70	292/18670	0.66896	0.70556	0.616415	HSP90AB1	1
GO:0072001	GO:0072001	renal system development	1/70	293/18670	0.670221	0.706353	0.617108	MPST	1
GO:0048511	GO:0048511	rhythmic process	1/70	295/18670	0.672729	0.708458	0.618947	OGT	1
GO:0044843	GO:0044843	cell cycle G1/S phase transition	1/70	298/18670	0.676455	0.711303	0.621432	CDK2AP2	1
GO:0070661	GO:0070661	leukocyte proliferation	1/70	298/18670	0.676455	0.711303	0.621432	PSMB10	1
GO:0060326	GO:0060326	cell chemotaxis	1/70	304/18670	0.683782	0.718463	0.627688	ACKR2	1
GO:0042113	GO:0042113	B cell activation	1/70	310/18670	0.690946	0.725441	0.633784	SKAP2	1
GO:1901214	GO:1901214	regulation of neuron death	1/70	313/18670	0.694468	0.728587	0.636533	HSP90AB1	1
GO:0006898	GO:0006898	receptor-mediated endocytosis	1/70	314/18670	0.695633	0.729259	0.63712	CD36	1
GO:0051235	GO:0051235	maintenance of location	1/70	315/18670	0.696794	0.729924	0.637701	CD36	1
GO:0007059	GO:0007059	chromosome segregation	1/70	321/18670	0.703667	0.736013	0.643021	SLC25A5	1
GO:0007568	GO:0007568	aging	1/70	321/18670	0.703667	0.736013	0.643021	EEF2	1
GO:0060562	GO:0060562	epithelial tube morphogenesis	1/70	322/18670	0.704797	0.73664	0.643569	CSNK2B	1
GO:0016050	GO:0016050	vesicle organization	1/70	325/18670	0.708163	0.739602	0.646156	RAB8B	1
GO:0019058	GO:0019058	viral life cycle	1/70	328/18670	0.711491	0.742519	0.648704	HSP90AB1	1
GO:0001655	GO:0001655	urogenital system development	1/70	330/18670	0.713689	0.743159	0.649264	MPST	1
GO:0032496	GO:0032496	response to lipopolysaccharide	1/70	330/18670	0.713689	0.743159	0.649264	CD36	1
GO:0046942	GO:0046942	carboxylic acid transport	1/70	331/18670	0.714782	0.743159	0.649264	CD36	1
GO:0071214	GO:0071214	cellular response to abiotic stimulus	1/70	331/18670	0.714782	0.743159	0.649264	MTPN	1
GO:0104004	GO:0104004	cellular response to environmental stimulus	1/70	331/18670	0.714782	0.743159	0.649264	MTPN	1
GO:0015849	GO:0015849	organic acid transport	1/70	333/18670	0.716955	0.744861	0.650751	CD36	1
GO:0030336	GO:0030336	negative regulation of cell migration	1/70	334/18670	0.718036	0.744868	0.650757	CSNK2B	1
GO:0071902	GO:0071902	positive regulation of protein serine/threonine kinase activity	1/70	334/18670	0.718036	0.744868	0.650757	HSP90AB1	1
GO:0007596	GO:0007596	blood coagulation	1/70	336/18670	0.720185	0.746539	0.652217	CD36	1
GO:0051056	GO:0051056	regulation of small GTPase mediated signal transduction	1/70	338/18670	0.722317	0.748191	0.65366	OGT	1
GO:0050817	GO:0050817	coagulation	1/70	342/18670	0.726535	0.751999	0.656987	CD36	1
GO:0002237	GO:0002237	response to molecule of bacterial origin	1/70	343/18670	0.727579	0.752519	0.657441	CD36	1
GO:0010721	GO:0010721	negative regulation of cell development	1/70	344/18670	0.72862	0.753034	0.657891	GBP1	1
GO:0009101	GO:0009101	glycoprotein biosynthetic process	1/70	348/18670	0.732743	0.756169	0.66063	OGT	1
GO:0070997	GO:0070997	neuron death	1/70	348/18670	0.732743	0.756169	0.66063	HSP90AB1	1
GO:2000146	GO:2000146	negative regulation of cell motility	1/70	349/18670	0.733764	0.75666	0.661059	CSNK2B	1
GO:0051052	GO:0051052	regulation of DNA metabolic process	1/70	351/18670	0.735794	0.757544	0.661831	HSP90AB1	1
GO:0051260	GO:0051260	protein homooligomerization	1/70	351/18670	0.735794	0.757544	0.661831	GBP1	1
GO:0002449	GO:0002449	lymphocyte mediated immunity	1/70	352/18670	0.736804	0.757544	0.661831	CD226	1
GO:0010631	GO:0010631	epithelial cell migration	1/70	352/18670	0.736804	0.757544	0.661831	CSNK2B	1
GO:0046394	GO:0046394	carboxylic acid biosynthetic process	1/70	355/18670	0.73981	0.759407	0.663458	SERINC3	1
GO:0090132	GO:0090132	epithelium migration	1/70	355/18670	0.73981	0.759407	0.663458	CSNK2B	1
GO:0006959	GO:0006959	humoral immune response	1/70	356/18670	0.740804	0.759407	0.663458	PSMB10	1
GO:0016053	GO:0016053	organic acid biosynthetic process	1/70	356/18670	0.740804	0.759407	0.663458	SERINC3	1
GO:0002460	GO:0002460	adaptive immune response based on somatic recombination of immune receptors built from immunoglobulin superfamily domains	1/70	361/18670	0.745721	0.763319	0.666876	CD226	1
GO:0090130	GO:0090130	tissue migration	1/70	361/18670	0.745721	0.763319	0.666876	CSNK2B	1
GO:0018108	GO:0018108	peptidyl-tyrosine phosphorylation	1/70	363/18670	0.747661	0.764741	0.668119	CD36	1
GO:0071103	GO:0071103	DNA conformation change	1/70	364/18670	0.748626	0.765164	0.668489	HP1BP3	1
GO:0018212	GO:0018212	peptidyl-tyrosine modification	1/70	366/18670	0.750545	0.765997	0.669217	CD36	1
GO:0060271	GO:0060271	cilium assembly	1/70	366/18670	0.750545	0.765997	0.669217	POC1B	1
GO:0002696	GO:0002696	positive regulation of leukocyte activation	1/70	380/18670	0.763578	0.778155	0.679838	CD226	1
GO:0006869	GO:0006869	lipid transport	1/70	380/18670	0.763578	0.778155	0.679838	CD36	1
GO:0040013	GO:0040013	negative regulation of locomotion	1/70	381/18670	0.764483	0.778393	0.680046	CSNK2B	1
GO:0006631	GO:0006631	fatty acid metabolic process	1/70	383/18670	0.766283	0.778393	0.680046	CD36	1
GO:0048545	GO:0048545	response to steroid hormone	1/70	383/18670	0.766283	0.778393	0.680046	WBP2	1
GO:0034470	GO:0034470	ncRNA processing	1/70	384/18670	0.767177	0.778393	0.680046	RCL1	1
GO:0044782	GO:0044782	cilium organization	1/70	384/18670	0.767177	0.778393	0.680046	POC1B	1
GO:0051271	GO:0051271	negative regulation of cellular component movement	1/70	384/18670	0.767177	0.778393	0.680046	CSNK2B	1
GO:0045787	GO:0045787	positive regulation of cell cycle	1/70	389/18670	0.7716	0.782309	0.683467	HSP90AB1	1
GO:0010959	GO:0010959	regulation of metal ion transport	1/70	394/18670	0.77594	0.785562	0.686309	KEL	1
GO:0050867	GO:0050867	positive regulation of cell activation	1/70	394/18670	0.77594	0.785562	0.686309	CD226	1
GO:0001503	GO:0001503	ossification	1/70	398/18670	0.779353	0.788442	0.688826	SND1	1
GO:0051656	GO:0051656	establishment of organelle localization	1/70	401/18670	0.78188	0.790422	0.690555	PARD3B	1
GO:1903532	GO:1903532	positive regulation of secretion by cell	1/70	403/18670	0.783548	0.791532	0.691525	RAB8B	1
GO:0043547	GO:0043547	positive regulation of GTPase activity	1/70	405/18670	0.785204	0.792628	0.692482	RGS18	1
GO:0010876	GO:0010876	lipid localization	1/70	415/18670	0.793297	0.800216	0.699111	CD36	1
GO:0001558	GO:0001558	regulation of cell growth	1/70	416/18670	0.79409	0.800433	0.699302	MTPN	1
GO:0009100	GO:0009100	glycoprotein metabolic process	1/70	419/18670	0.79645	0.80223	0.700871	OGT	1
GO:0051047	GO:0051047	positive regulation of secretion	1/70	428/18670	0.803371	0.808614	0.706449	RAB8B	1
GO:0048608	GO:0048608	reproductive structure development	1/70	431/18670	0.805626	0.810296	0.707918	HSP90AB1	1
GO:0042391	GO:0042391	regulation of membrane potential	1/70	434/18670	0.807855	0.811363	0.70885	CD36	1
GO:0061458	GO:0061458	reproductive system development	1/70	434/18670	0.807855	0.811363	0.70885	HSP90AB1	1
GO:0006605	GO:0006605	protein targeting	1/70	435/18670	0.808593	0.811516	0.708984	RAB8B	1
GO:0001667	GO:0001667	ameboidal-type cell migration	1/70	462/18670	0.827485	0.829877	0.725025	CSNK2B	1
GO:0042110	GO:0042110	T cell activation	1/70	464/18670	0.828809	0.830605	0.725661	PSMB10	1
GO:0043087	GO:0043087	regulation of GTPase activity	1/70	479/18670	0.838425	0.839635	0.73355	RGS18	1
GO:0010975	GO:0010975	regulation of neuron projection development	1/70	499/18670	0.850422	0.850422	0.742974	KEL	1
GO:0050900	GO:0050900	leukocyte migration	1/70	499/18670	0.850422	0.850422	0.742974	PLVAP	1

## Sheet: C5 DEGs
	ID	Description	GeneRatio	BgRatio	pvalue	p.adjust	qvalue	geneID	Count
GO:0006614	GO:0006614	SRP-dependent cotranslational protein targeting to membrane	44497	105/18670	2.46183e-16	1.06951e-13	8.60571e-14	RPS17/RPS15A/RPS13/RPL9/RPL35A/RPL31/RPL23A/RPL22/RPL15/RPL14	10
GO:0006613	GO:0006613	cotranslational protein targeting to membrane	44497	109/18670	3.62547e-16	1.06951e-13	8.60571e-14	RPS17/RPS15A/RPS13/RPL9/RPL35A/RPL31/RPL23A/RPL22/RPL15/RPL14	10
GO:0045047	GO:0045047	protein targeting to ER	44497	118/18670	8.22178e-16	1.36719e-13	1.1001e-13	RPS17/RPS15A/RPS13/RPL9/RPL35A/RPL31/RPL23A/RPL22/RPL15/RPL14	10
GO:0000184	GO:0000184	nuclear-transcribed mRNA catabolic process, nonsense-mediated decay	44497	120/18670	9.77483e-16	1.36719e-13	1.1001e-13	RPS17/RPS15A/RPS13/RPL9/RPL35A/RPL31/RPL23A/RPL22/RPL15/RPL14	10
GO:0072599	GO:0072599	establishment of protein localization to endoplasmic reticulum	44497	122/18670	1.15864e-15	1.36719e-13	1.1001e-13	RPS17/RPS15A/RPS13/RPL9/RPL35A/RPL31/RPL23A/RPL22/RPL15/RPL14	10
GO:0070972	GO:0070972	protein localization to endoplasmic reticulum	44497	147/18670	7.80834e-15	7.6782e-13	6.17818e-13	RPS17/RPS15A/RPS13/RPL9/RPL35A/RPL31/RPL23A/RPL22/RPL15/RPL14	10
GO:0019083	GO:0019083	viral transcription	44497	177/18670	5.14136e-14	4.33343e-12	3.48685e-12	RPS17/RPS15A/RPS13/RPL9/RPL35A/RPL31/RPL23A/RPL22/RPL15/RPL14	10
GO:0019080	GO:0019080	viral gene expression	44497	191/18670	1.10838e-13	8.06988e-12	6.49334e-12	RPS17/RPS15A/RPS13/RPL9/RPL35A/RPL31/RPL23A/RPL22/RPL15/RPL14	10
GO:0006413	GO:0006413	translational initiation	44497	193/18670	1.231e-13	8.06988e-12	6.49334e-12	RPS17/RPS15A/RPS13/RPL9/RPL35A/RPL31/RPL23A/RPL22/RPL15/RPL14	10
GO:0006612	GO:0006612	protein targeting to membrane	44497	202/18670	1.94717e-13	1.14883e-11	9.24394e-12	RPS17/RPS15A/RPS13/RPL9/RPL35A/RPL31/RPL23A/RPL22/RPL15/RPL14	10
GO:0000956	GO:0000956	nuclear-transcribed mRNA catabolic process	44497	207/18670	2.48935e-13	1.33519e-11	1.07435e-11	RPS17/RPS15A/RPS13/RPL9/RPL35A/RPL31/RPL23A/RPL22/RPL15/RPL14	10
GO:0090150	GO:0090150	establishment of protein localization to membrane	44497	332/18670	2.72943e-11	1.34197e-09	1.0798e-09	RPS17/RPS15A/RPS13/RPL9/RPL35A/RPL31/RPL23A/RPL22/RPL15/RPL14	10
GO:0006402	GO:0006402	mRNA catabolic process	44497	364/18670	6.73923e-11	3.05857e-09	2.46105e-09	RPS17/RPS15A/RPS13/RPL9/RPL35A/RPL31/RPL23A/RPL22/RPL15/RPL14	10
GO:0006401	GO:0006401	RNA catabolic process	44497	397/18670	1.57496e-10	6.63734e-09	5.34066e-09	RPS17/RPS15A/RPS13/RPL9/RPL35A/RPL31/RPL23A/RPL22/RPL15/RPL14	10
GO:0006605	GO:0006605	protein targeting	44497	435/18670	3.83618e-10	1.5089e-08	1.21412e-08	RPS17/RPS15A/RPS13/RPL9/RPL35A/RPL31/RPL23A/RPL22/RPL15/RPL14	10
GO:0006119	GO:0006119	oxidative phosphorylation	44344	145/18670	2.24395e-06	8.27456e-05	6.65803e-05	UQCRB/NDUFS5/ISCU/COX6A1/ATP5MF	5
GO:0042775	GO:0042775	mitochondrial ATP synthesis coupled electron transport	44314	97/18670	1.27383e-05	0.000434853	0.0003499	UQCRB/NDUFS5/ISCU/COX6A1	4
GO:0042773	GO:0042773	ATP synthesis coupled electron transport	44314	98/18670	1.32667e-05	0.000434853	0.0003499	UQCRB/NDUFS5/ISCU/COX6A1	4
GO:0002181	GO:0002181	cytoplasmic translation	44314	100/18670	1.43717e-05	0.000446281	0.000359095	RPL9/RPL35A/RPL31/RPL15	4
GO:0022904	GO:0022904	respiratory electron transport chain	44314	117/18670	2.67008e-05	0.000787674	0.000633793	UQCRB/NDUFS5/ISCU/COX6A1	4
GO:0046034	GO:0046034	ATP metabolic process	44344	304/18670	8.00319e-05	0.00224852	0.00180924	UQCRB/NDUFS5/ISCU/COX6A1/ATP5MF	5
GO:0042273	GO:0042273	ribosomal large subunit biogenesis	44283	71/18670	0.000161262	0.00415445	0.00334283	RPL35A/RPL23A/RPL14	3
GO:0022900	GO:0022900	electron transport chain	44314	186/18670	0.000161953	0.00415445	0.00334283	UQCRB/NDUFS5/ISCU/COX6A1	4
GO:0045333	GO:0045333	cellular respiration	44314	194/18670	0.00019035	0.00467944	0.00376526	UQCRB/NDUFS5/ISCU/COX6A1	4
GO:0015980	GO:0015980	energy derivation by oxidation of organic compounds	44314	286/18670	0.000826147	0.0194971	0.0156881	UQCRB/NDUFS5/ISCU/COX6A1	4
GO:0042254	GO:0042254	ribosome biogenesis	44314	297/18670	0.000950701	0.0215736	0.0173589	RPS17/RPL35A/RPL23A/RPL14	4
GO:0042769	GO:0042769	DNA damage response, detection of DNA damage	44255	39/18670	0.00155299	0.0339357	0.027306	UBE2B/RBX1	2
GO:1902600	GO:1902600	proton transmembrane transport	44283	163/18670	0.00182314	0.0384162	0.0309111	COX6A1/ATP6V1E2/ATP5MF	3

## Sheet: C6 DEGs
	ID	Description	GeneRatio	BgRatio	pvalue	p.adjust	qvalue	geneID	Count
GO:0042273	GO:0042273	ribosomal large subunit biogenesis	44272	71/18670	3.44931e-05	0.0115423	0.00820114	RPL7A/RPL38/RPL24	3
GO:0006614	GO:0006614	SRP-dependent cotranslational protein targeting to membrane	44272	105/18670	0.000110988	0.0115423	0.00820114	RPL7A/RPL38/RPL24	3
GO:0006613	GO:0006613	cotranslational protein targeting to membrane	44272	109/18670	0.000124014	0.0115423	0.00820114	RPL7A/RPL38/RPL24	3
GO:0045047	GO:0045047	protein targeting to ER	44272	118/18670	0.000156878	0.0115423	0.00820114	RPL7A/RPL38/RPL24	3
GO:0000184	GO:0000184	nuclear-transcribed mRNA catabolic process, nonsense-mediated decay	44272	120/18670	0.000164876	0.0115423	0.00820114	RPL7A/RPL38/RPL24	3
GO:0072599	GO:0072599	establishment of protein localization to endoplasmic reticulum	44272	122/18670	0.000173135	0.0115423	0.00820114	RPL7A/RPL38/RPL24	3
GO:0006402	GO:0006402	mRNA catabolic process	44303	364/18670	0.000276631	0.0133291	0.0094707	YBX1/RPL7A/RPL38/RPL24	4
GO:0006119	GO:0006119	oxidative phosphorylation	44272	145/18670	0.000288073	0.0133291	0.0094707	NDUFA3/COX7C/ATP5PD	3
GO:0070972	GO:0070972	protein localization to endoplasmic reticulum	44272	147/18670	0.000299906	0.0133291	0.0094707	RPL7A/RPL38/RPL24	3
GO:0000027	GO:0000027	ribosomal large subunit assembly	44244	30/18670	0.00033441	0.0133764	0.00950429	RPL38/RPL24	2
GO:0006401	GO:0006401	RNA catabolic process	44303	397/18670	0.000384775	0.0139918	0.00994157	YBX1/RPL7A/RPL38/RPL24	4
GO:0019083	GO:0019083	viral transcription	44272	177/18670	0.000516576	0.0172192	0.0122347	RPL7A/RPL38/RPL24	3
GO:0019080	GO:0019080	viral gene expression	44272	191/18670	0.000644815	0.0189898	0.0134928	RPL7A/RPL38/RPL24	3
GO:0006413	GO:0006413	translational initiation	44272	193/18670	0.000664644	0.0189898	0.0134928	RPL7A/RPL38/RPL24	3
GO:0006612	GO:0006612	protein targeting to membrane	44272	202/18670	0.000758706	0.0202322	0.0143755	RPL7A/RPL38/RPL24	3
GO:0000956	GO:0000956	nuclear-transcribed mRNA catabolic process	44272	207/18670	0.000814451	0.0203613	0.0144672	RPL7A/RPL38/RPL24	3
GO:0042255	GO:0042255	ribosome assembly	44244	63/18670	0.0014751	0.0347083	0.0246612	RPL38/RPL24	2
