# Supplementary material for: Tree Shrew Is a Suitable Animal Model for the Study of Epstein Barr Virus
Source: Front Immunol. 2022 Jan 17;12:789604. doi: 10.3389/fimmu.2021.789604 (PMC8801525; doi:10.3389/fimmu.2021.789604)
Supplement: Supplementary file 9 [file Table_5.xlsx]

## Sheet: GSE45918_enrichGO
	ID	Description	GeneRatio	BgRatio	pvalue	p.adjust	qvalue	geneID	Count
GO:0030595	GO:0030595	leukocyte chemotaxis	12/122	224/18670	2.69539e-08	7.22633e-05	5.83906e-05	SWAP70/S100A12/CCR7/CXCL16/CXCR4/CSF3R/CXCR5/PPBP/C5AR1/THBS1/CXCL2/IL1B	12
GO:0060326	GO:0060326	cell chemotaxis	13/122	304/18670	9.83049e-08	0.000131778	0.00010648	SWAP70/S100A12/CCR7/CXCL16/CXCR4/CSF3R/CXCR5/PPBP/C5AR1/THBS1/CXCL2/HBEGF/IL1B	13
GO:0050900	GO:0050900	leukocyte migration	16/122	499/18670	1.62238e-07	0.000144987	0.000117153	SWAP70/PLCB1/S100A12/CCR7/CXCL16/MERTK/CXCR4/NLRP12/CSF3R/CXCR5/VPREB3/PPBP/C5AR1/THBS1/CXCL2/IL1B	16
GO:0019371	GO:0019371	cyclooxygenase pathway	4/122	11/18670	5.52769e-07	0.000370494	0.000299368	PTGDS/AKR1C3/PTGS1/PTGS2	4
GO:0001516	GO:0001516	prostaglandin biosynthetic process	5/122	28/18670	9.56043e-07	0.000427192	0.000345182	PTGDS/AKR1C3/PTGS1/IL1B/PTGS2	5
GO:0046457	GO:0046457	prostanoid biosynthetic process	5/122	28/18670	9.56043e-07	0.000427192	0.000345182	PTGDS/AKR1C3/PTGS1/IL1B/PTGS2	5
GO:0097529	GO:0097529	myeloid leukocyte migration	10/122	210/18670	1.20602e-06	0.000461904	0.00037323	SWAP70/PLCB1/S100A12/CCR7/CSF3R/PPBP/C5AR1/THBS1/CXCL2/IL1B	10
GO:0071621	GO:0071621	granulocyte chemotaxis	8/122	123/18670	1.45145e-06	0.000486418	0.000393038	S100A12/CCR7/CSF3R/PPBP/C5AR1/THBS1/CXCL2/IL1B	8
GO:0006959	GO:0006959	humoral immune response	12/122	356/18670	3.80093e-06	0.00108468	0.000876449	CFD/MEF2C/S100A12/CCR7/CD19/BCL2/CD83/PPBP/C5AR1/RNASE6/CXCL2/IL1B	12
GO:0097530	GO:0097530	granulocyte migration	8/122	141/18670	4.0458e-06	0.00108468	0.000876449	S100A12/CCR7/CSF3R/PPBP/C5AR1/THBS1/CXCL2/IL1B	8
GO:0030593	GO:0030593	neutrophil chemotaxis	7/122	104/18670	5.38033e-06	0.00131133	0.00105959	S100A12/CCR7/CSF3R/PPBP/C5AR1/CXCL2/IL1B	7
GO:0006692	GO:0006692	prostanoid metabolic process	5/122	43/18670	8.65862e-06	0.00178567	0.00144287	PTGDS/AKR1C3/PTGS1/IL1B/PTGS2	5
GO:0006693	GO:0006693	prostaglandin metabolic process	5/122	43/18670	8.65862e-06	0.00178567	0.00144287	PTGDS/AKR1C3/PTGS1/IL1B/PTGS2	5
GO:0043491	GO:0043491	protein kinase B signaling	10/122	269/18670	1.09025e-05	0.00197738	0.00159777	CCR7/MERTK/CD19/AKR1C3/BANK1/THBS1/IRS2/HBEGF/OSM/IL1B	10
GO:0046651	GO:0046651	lymphocyte proliferation	10/122	272/18670	1.20057e-05	0.00197738	0.00159777	TNFRSF4/MEF2C/MPL/PDE5A/CD19/BCL2/CD79A/CD24/IRS2/IL1B	10
GO:1990266	GO:1990266	neutrophil migration	7/122	118/18670	1.23839e-05	0.00197738	0.00159777	S100A12/CCR7/CSF3R/PPBP/C5AR1/CXCL2/IL1B	7
GO:0032943	GO:0032943	mononuclear cell proliferation	10/122	274/18670	1.27936e-05	0.00197738	0.00159777	TNFRSF4/MEF2C/MPL/PDE5A/CD19/BCL2/CD79A/CD24/IRS2/IL1B	10
GO:0043405	GO:0043405	regulation of MAP kinase activity	11/122	337/18670	1.3276e-05	0.00197738	0.00159777	S100A12/PROK2/TRIB1/SPRED1/RGS2/PDE5A/CXCR4/C5AR1/THBS1/CD24/IL1B	11
GO:0002237	GO:0002237	response to molecule of bacterial origin	11/122	343/18670	1.56447e-05	0.00220755	0.00178375	MEF2C/CCR7/TRIB1/MGST1/LY86/PPBP/C5AR1/CD24/CXCL2/IL1B/PTGS2	11
GO:2000106	GO:2000106	regulation of leukocyte apoptotic process	6/122	83/18670	1.72234e-05	0.00222861	0.00180077	MEF2C/CCR7/PTCRA/MERTK/NR4A3/IRS2	6
GO:0051249	GO:0051249	regulation of lymphocyte activation	13/122	485/18670	1.74565e-05	0.00222861	0.00180077	TNFRSF4/MEF2C/MPL/CCR7/MERTK/PDE5A/CD19/BANK1/BCL2/CD83/CD24/IRS2/IL1B	13
GO:0019369	GO:0019369	arachidonic acid metabolic process	5/122	51/18670	2.02667e-05	0.00246977	0.00199564	PTGDS/AKR1C3/PTGS1/CYP1B1/PTGS2	5
GO:0050671	GO:0050671	positive regulation of lymphocyte proliferation	7/122	130/18670	2.32624e-05	0.00262135	0.00211812	TNFRSF4/MEF2C/MPL/BCL2/CD24/IRS2/IL1B	7
GO:0070098	GO:0070098	chemokine-mediated signaling pathway	6/122	88/18670	2.40809e-05	0.00262135	0.00211812	MPL/CCR7/CXCR4/CXCR5/PPBP/CXCL2	6
GO:0032946	GO:0032946	positive regulation of mononuclear cell proliferation	7/122	131/18670	2.44438e-05	0.00262135	0.00211812	TNFRSF4/MEF2C/MPL/BCL2/CD24/IRS2/IL1B	7
GO:0070661	GO:0070661	leukocyte proliferation	10/122	298/18670	2.63358e-05	0.00266726	0.00215521	TNFRSF4/MEF2C/MPL/PDE5A/CD19/BCL2/CD79A/CD24/IRS2/IL1B	10
GO:0006636	GO:0006636	unsaturated fatty acid biosynthetic process	5/122	54/18670	2.68616e-05	0.00266726	0.00215521	PTGDS/AKR1C3/PTGS1/IL1B/PTGS2	5
GO:0046456	GO:0046456	icosanoid biosynthetic process	5/122	55/18670	2.93943e-05	0.0028145	0.00227419	PTGDS/AKR1C3/PTGS1/IL1B/PTGS2	5
GO:0070665	GO:0070665	positive regulation of leukocyte proliferation	7/122	139/18670	3.57963e-05	0.00311752	0.00251903	TNFRSF4/MEF2C/MPL/BCL2/CD24/IRS2/IL1B	7
GO:0010575	GO:0010575	positive regulation of vascular endothelial growth factor production	4/122	29/18670	3.6323e-05	0.00311752	0.00251903	C5AR1/CYP1B1/IL1B/PTGS2	4
GO:0042113	GO:0042113	B cell activation	10/122	310/18670	3.68221e-05	0.00311752	0.00251903	SWAP70/TNFRSF4/MEF2C/CD79B/CD19/CXCR5/BANK1/BCL2/CD79A/IRS2	10
GO:0042100	GO:0042100	B cell proliferation	6/122	95/18670	3.72102e-05	0.00311752	0.00251903	TNFRSF4/MEF2C/CD19/BCL2/CD79A/IRS2	6
GO:0002696	GO:0002696	positive regulation of leukocyte activation	11/122	380/18670	4.00556e-05	0.00320656	0.00259098	TNFRSF4/MEF2C/MPL/CCR7/NR4A3/BCL2/CD83/THBS1/CD24/IRS2/IL1B	11
GO:1990868	GO:1990868	response to chemokine	6/122	97/18670	4.18611e-05	0.00320656	0.00259098	MPL/CCR7/CXCR4/CXCR5/PPBP/CXCL2	6
GO:1990869	GO:1990869	cellular response to chemokine	6/122	97/18670	4.18611e-05	0.00320656	0.00259098	MPL/CCR7/CXCR4/CXCR5/PPBP/CXCL2	6
GO:0007204	GO:0007204	positive regulation of cytosolic calcium ion concentration	10/122	319/18670	4.68656e-05	0.00345174	0.00278909	SWAP70/PLCB1/PROK2/CCR7/CD19/CXCR4/CXCR5/BCL2/C5AR1/CD24	10
GO:0002675	GO:0002675	positive regulation of acute inflammatory response	4/122	31/18670	4.76368e-05	0.00345174	0.00278909	CCR7/OSM/IL1B/PTGS2	4
GO:0001819	GO:0001819	positive regulation of cytokine production	12/122	464/18670	5.28117e-05	0.00372601	0.00301071	PLCB1/CCR7/NLRP12/NR4A3/LTB/CD83/C5AR1/THBS1/CYP1B1/OSM/IL1B/PTGS2	12
GO:0050867	GO:0050867	positive regulation of cell activation	11/122	394/18670	5.55242e-05	0.00381693	0.00308418	TNFRSF4/MEF2C/MPL/CCR7/NR4A3/BCL2/CD83/THBS1/CD24/IRS2/IL1B	11
GO:0002468	GO:0002468	dendritic cell antigen processing and presentation	3/122	12/18670	5.73686e-05	0.00384513	0.00310696	CCR7/CLEC4A/THBS1	3
GO:0071887	GO:0071887	leukocyte apoptotic process	6/122	104/18670	6.1936e-05	0.00397295	0.00321024	MEF2C/CCR7/PTCRA/MERTK/NR4A3/IRS2	6
GO:0032496	GO:0032496	response to lipopolysaccharide	10/122	330/18670	6.22394e-05	0.00397295	0.00321024	MEF2C/CCR7/TRIB1/MGST1/LY86/PPBP/C5AR1/CXCL2/IL1B/PTGS2	10
GO:0050729	GO:0050729	positive regulation of inflammatory response	7/122	153/18670	6.59326e-05	0.00406259	0.00328268	TLR10/S100A12/CCR7/NLRP12/OSM/IL1B/PTGS2	7
GO:0050670	GO:0050670	regulation of lymphocyte proliferation	8/122	208/18670	6.74009e-05	0.00406259	0.00328268	TNFRSF4/MEF2C/MPL/PDE5A/BCL2/CD24/IRS2/IL1B	8
GO:0010574	GO:0010574	regulation of vascular endothelial growth factor production	4/122	34/18670	6.91566e-05	0.00406259	0.00328268	C5AR1/CYP1B1/IL1B/PTGS2	4
GO:0032944	GO:0032944	regulation of mononuclear cell proliferation	8/122	209/18670	6.9705e-05	0.00406259	0.00328268	TNFRSF4/MEF2C/MPL/PDE5A/BCL2/CD24/IRS2/IL1B	8
GO:1903960	GO:1903960	negative regulation of anion transmembrane transport	3/122	13/18670	7.42235e-05	0.0042339	0.0034211	RGS2/THBS1/IRS2	3
GO:0019216	GO:0019216	regulation of lipid metabolic process	11/122	410/18670	7.92511e-05	0.0044265	0.00357673	CCR7/SOCS2/CD19/RXRA/NR4A3/AKR1C3/PDK4/G0S2/IRS2/IL1B/PTGS2	11
GO:0033559	GO:0033559	unsaturated fatty acid metabolic process	6/122	110/18670	8.46876e-05	0.00463362	0.00374408	PTGDS/AKR1C3/PTGS1/CYP1B1/IL1B/PTGS2	6
GO:0010573	GO:0010573	vascular endothelial growth factor production	4/122	36/18670	8.69585e-05	0.00466271	0.00376759	C5AR1/CYP1B1/IL1B/PTGS2	4
GO:0045923	GO:0045923	positive regulation of fatty acid metabolic process	4/122	37/18670	9.70085e-05	0.0050996	0.00412061	NR4A3/IRS2/IL1B/PTGS2	4
GO:0006690	GO:0006690	icosanoid metabolic process	6/122	114/18670	0.000103236	0.00532263	0.00430082	PTGDS/AKR1C3/PTGS1/CYP1B1/IL1B/PTGS2	6
GO:0070663	GO:0070663	regulation of leukocyte proliferation	8/122	222/18670	0.000106132	0.00536867	0.00433802	TNFRSF4/MEF2C/MPL/PDE5A/BCL2/CD24/IRS2/IL1B	8
GO:0051480	GO:0051480	regulation of cytosolic calcium ion concentration	10/122	357/18670	0.000119156	0.00591585	0.00478016	SWAP70/PLCB1/PROK2/CCR7/CD19/CXCR4/CXCR5/BCL2/C5AR1/CD24	10
GO:0048660	GO:0048660	regulation of smooth muscle cell proliferation	7/122	169/18670	0.000123018	0.00599658	0.00484539	MEF2C/TRIB1/ANG/NR4A3/THBS1/HBEGF/PTGS2	7
GO:0048659	GO:0048659	smooth muscle cell proliferation	7/122	171/18670	0.00013235	0.00633624	0.00511984	MEF2C/TRIB1/ANG/NR4A3/THBS1/HBEGF/PTGS2	7
GO:0030890	GO:0030890	positive regulation of B cell proliferation	4/122	41/18670	0.000145779	0.00685673	0.00554041	TNFRSF4/MEF2C/BCL2/IRS2	4
GO:0051897	GO:0051897	positive regulation of protein kinase B signaling	7/122	176/18670	0.000158214	0.0072848	0.00588631	CCR7/CD19/AKR1C3/THBS1/IRS2/HBEGF/OSM	7
GO:0010559	GO:0010559	regulation of glycoprotein biosynthetic process	4/122	42/18670	0.000160315	0.0072848	0.00588631	PLCB1/CCR7/BCL2/HBEGF	4
GO:0033002	GO:0033002	muscle cell proliferation	8/122	239/18670	0.000176298	0.00787759	0.0063653	MEF2C/TRIB1/ANG/RXRA/NR4A3/THBS1/HBEGF/PTGS2	8
GO:0050663	GO:0050663	cytokine secretion	8/122	240/18670	0.000181394	0.00797241	0.00644191	TLR10/TNFRSF4/S100A12/CCR7/NLRP12/BANK1/OSM/IL1B	8
GO:0002576	GO:0002576	platelet degranulation	6/122	128/18670	0.000194942	0.00842965	0.00681137	CFD/VWF/ACTN1/F13A1/PPBP/THBS1	6
GO:0051896	GO:0051896	regulation of protein kinase B signaling	8/122	244/18670	0.000203005	0.00851936	0.00688386	CCR7/CD19/AKR1C3/BANK1/THBS1/IRS2/HBEGF/OSM	8
GO:0050853	GO:0050853	B cell receptor signaling pathway	6/122	129/18670	0.000203371	0.00851936	0.00688386	MEF2C/CD79B/BLK/CD19/BCL2/CD79A	6
GO:0051271	GO:0051271	negative regulation of cellular component movement	10/122	384/18670	0.000215095	0.00887182	0.00716866	PLCB1/MEF2C/TRIB1/SPINT2/RHOB/ACTN1/SPRED1/BCL2/THBS1/CYP1B1	10
GO:0002673	GO:0002673	regulation of acute inflammatory response	4/122	46/18670	0.000229065	0.00930491	0.0075186	CCR7/OSM/IL1B/PTGS2	4
GO:0042551	GO:0042551	neuron maturation	4/122	47/18670	0.000249117	0.00973171	0.00786347	BCL11A/CNTNAP2/BCL2/NR4A2	4
GO:2000107	GO:2000107	negative regulation of leukocyte apoptotic process	4/122	47/18670	0.000249117	0.00973171	0.00786347	CCR7/PTCRA/MERTK/IRS2	4
GO:0001776	GO:0001776	leukocyte homeostasis	5/122	86/18670	0.000250462	0.00973171	0.00786347	MEF2C/MPL/MERTK/BCL2/SLC40A1	5
GO:0051781	GO:0051781	positive regulation of cell division	5/122	87/18670	0.000264358	0.0101249	0.0081812	SVIL/CXCR5/PPBP/OSM/IL1B	5
GO:0030220	GO:0030220	platelet formation	3/122	20/18670	0.00028613	0.0108044	0.00873025	MEF2C/MPL/ACTN1	3
GO:1903018	GO:1903018	regulation of glycoprotein metabolic process	4/122	49/18670	0.000292957	0.0108696	0.00878291	PLCB1/CCR7/BCL2/HBEGF	4
GO:0043406	GO:0043406	positive regulation of MAP kinase activity	8/122	258/18670	0.000295964	0.0108696	0.00878291	S100A12/PROK2/PDE5A/CXCR4/C5AR1/THBS1/CD24/IL1B	8
GO:0032891	GO:0032891	negative regulation of organic acid transport	3/122	21/18670	0.00033223	0.0118761	0.0095962	RGS2/THBS1/IRS2	3
GO:0036344	GO:0036344	platelet morphogenesis	3/122	21/18670	0.00033223	0.0118761	0.0095962	MEF2C/MPL/ACTN1	3
GO:0051251	GO:0051251	positive regulation of lymphocyte activation	9/122	334/18670	0.000349631	0.0121735	0.00983651	TNFRSF4/MEF2C/MPL/CCR7/BCL2/CD83/CD24/IRS2/IL1B	9
GO:0071902	GO:0071902	positive regulation of protein serine/threonine kinase activity	9/122	334/18670	0.000349631	0.0121735	0.00983651	S100A12/PROK2/PDE5A/CXCR4/TCL1A/C5AR1/THBS1/CD24/IL1B	9
GO:0045766	GO:0045766	positive regulation of angiogenesis	7/122	204/18670	0.00038921	0.0133778	0.0108096	RHOB/CXCR4/C5AR1/THBS1/CYP1B1/IL1B/PTGS2	7
GO:0045834	GO:0045834	positive regulation of lipid metabolic process	6/122	146/18670	0.000396148	0.013444	0.0108631	CCR7/CD19/NR4A3/IRS2/IL1B/PTGS2	6
GO:0019217	GO:0019217	regulation of fatty acid metabolic process	5/122	96/18670	0.000417369	0.0139871	0.0113019	NR4A3/PDK4/IRS2/IL1B/PTGS2	5
GO:0032655	GO:0032655	regulation of interleukin-12 production	4/122	54/18670	0.000426417	0.0141139	0.0114044	PLCB1/CCR7/LTB/THBS1	4
GO:0050707	GO:0050707	regulation of cytokine secretion	7/122	210/18670	0.000463087	0.0151407	0.0122341	TLR10/TNFRSF4/CCR7/NLRP12/BANK1/OSM/IL1B	7
GO:2000146	GO:2000146	negative regulation of cell motility	9/122	349/18670	0.000480806	0.0153469	0.0124006	PLCB1/MEF2C/TRIB1/SPINT2/RHOB/SPRED1/BCL2/THBS1/CYP1B1	9
GO:1901570	GO:1901570	fatty acid derivative biosynthetic process	5/122	99/18670	0.000480841	0.0153469	0.0124006	PTGDS/AKR1C3/PTGS1/IL1B/PTGS2	5
GO:0032615	GO:0032615	interleukin-12 production	4/122	56/18670	0.000490283	0.0154641	0.0124954	PLCB1/CCR7/LTB/THBS1	4
GO:0035690	GO:0035690	cellular response to drug	10/122	433/18670	0.00055452	0.0172591	0.0139458	PLCB1/MEF2C/RHOB/DDIT4/CXCR4/NR4A3/BCL11A/CYP1B1/IL1B/PTGS2	10
GO:0072593	GO:0072593	reactive oxygen species metabolic process	8/122	284/18670	0.000560068	0.0172591	0.0139458	DDIT4/AKR1C3/BCL2/PDK4/THBS1/CYP1B1/IL1B/PTGS2	8
GO:0001666	GO:0001666	response to hypoxia	9/122	359/18670	0.000588939	0.0179426	0.014498	MPL/ANG/DDIT4/CXCR4/BCL2/THBS1/NR4A2/CD24/PTGS2	9
GO:0032890	GO:0032890	regulation of organic acid transport	4/122	59/18670	0.000598446	0.0180273	0.0145665	RGS2/THBS1/IRS2/IL1B	4
GO:1903959	GO:1903959	regulation of anion transmembrane transport	3/122	26/18670	0.000634179	0.0188915	0.0152648	RGS2/THBS1/IRS2	3
GO:0009410	GO:0009410	response to xenobiotic stimulus	8/122	292/18670	0.000671739	0.0192916	0.0155881	S100A12/DDIT4/MGST1/RGS2/CXCR4/PTGS1/NR4A2/CYP1B1	8
GO:0030888	GO:0030888	regulation of B cell proliferation	4/122	61/18670	0.000679332	0.0192916	0.0155881	TNFRSF4/MEF2C/BCL2/IRS2	4
GO:0036336	GO:0036336	dendritic cell migration	3/122	27/18670	0.000710063	0.0192916	0.0155881	CCR7/CXCR4/NLRP12	3
GO:0045932	GO:0045932	negative regulation of muscle contraction	3/122	27/18670	0.000710063	0.0192916	0.0155881	RGS2/PDE5A/PTGS2	3
GO:0072376	GO:0072376	protein activation cascade	3/122	27/18670	0.000710063	0.0192916	0.0155881	VWF/F13A1/GP9	3
GO:0072378	GO:0072378	blood coagulation, fibrin clot formation	3/122	27/18670	0.000710063	0.0192916	0.0155881	VWF/F13A1/GP9	3
GO:2000191	GO:2000191	regulation of fatty acid transport	3/122	27/18670	0.000710063	0.0192916	0.0155881	THBS1/IRS2/IL1B	3
GO:0002526	GO:0002526	acute inflammatory response	5/122	108/18670	0.000715266	0.0192916	0.0155881	CCR7/CD163/OSM/IL1B/PTGS2	5
GO:0032835	GO:0032835	glomerulus development	4/122	62/18670	0.000722546	0.0192916	0.0155881	MEF2C/BASP1/BCL2/CD24	4
GO:0036293	GO:0036293	response to decreased oxygen levels	9/122	370/18670	0.000730149	0.0192916	0.0155881	MPL/ANG/DDIT4/CXCR4/BCL2/THBS1/NR4A2/CD24/PTGS2	9
GO:0006633	GO:0006633	fatty acid biosynthetic process	6/122	164/18670	0.000732035	0.0192916	0.0155881	PTGDS/AKR1C3/PDK4/PTGS1/IL1B/PTGS2	6
GO:0001818	GO:0001818	negative regulation of cytokine production	8/122	296/18670	0.000733958	0.0192916	0.0155881	TNFRSF4/MERTK/CLEC4A/NLRP12/BANK1/CD83/THBS1/CD24	8
GO:0001676	GO:0001676	long-chain fatty acid metabolic process	5/122	109/18670	0.000745784	0.0194121	0.0156855	PTGDS/AKR1C3/PTGS1/CYP1B1/PTGS2	5
GO:0006979	GO:0006979	response to oxidative stress	10/122	451/18670	0.000758576	0.0195552	0.0158011	CCR7/RHOB/MGST1/NR4A3/AKR1C3/BCL2/PTGS1/NR4A2/CYP1B1/PTGS2	10
GO:1903792	GO:1903792	negative regulation of anion transport	3/122	28/18670	0.000791494	0.0200727	0.0162192	RGS2/THBS1/IRS2	3
GO:1904018	GO:1904018	positive regulation of vasculature development	7/122	230/18670	0.000793623	0.0200727	0.0162192	RHOB/CXCR4/C5AR1/THBS1/CYP1B1/IL1B/PTGS2	7
GO:1901568	GO:1901568	fatty acid derivative metabolic process	6/122	167/18670	0.000804678	0.0201621	0.0162915	PTGDS/AKR1C3/PTGS1/CYP1B1/IL1B/PTGS2	6
GO:0006874	GO:0006874	cellular calcium ion homeostasis	10/122	458/18670	0.000853071	0.0211767	0.0171113	SWAP70/PLCB1/PROK2/CCR7/CD19/CXCR4/CXCR5/BCL2/C5AR1/CD24	10
GO:0007263	GO:0007263	nitric oxide mediated signal transduction	3/122	29/18670	0.000878629	0.021611	0.0174623	RASD1/PDE5A/THBS1	3
GO:0040013	GO:0040013	negative regulation of locomotion	9/122	381/18670	0.000897902	0.0218843	0.0176831	PLCB1/MEF2C/TRIB1/SPINT2/RHOB/SPRED1/BCL2/THBS1/CYP1B1	9
GO:0006631	GO:0006631	fatty acid metabolic process	9/122	383/18670	0.00093153	0.0221012	0.0178583	PTGDS/NR4A3/AKR1C3/PDK4/PTGS1/CYP1B1/IRS2/IL1B/PTGS2	9
GO:0045765	GO:0045765	regulation of angiogenesis	9/122	383/18670	0.00093153	0.0221012	0.0178583	PROK2/RHOB/SPRED1/CXCR4/C5AR1/THBS1/CYP1B1/IL1B/PTGS2	9
GO:0048545	GO:0048545	response to steroid hormone	9/122	383/18670	0.00093153	0.0221012	0.0178583	DAB2/DDIT4/RXRA/NR4A3/AKR1C3/BCL2/THBS1/NR4A2/PTGS2	9
GO:0072330	GO:0072330	monocarboxylic acid biosynthetic process	7/122	237/18670	0.000945592	0.0221177	0.0178716	VCAN/PTGDS/AKR1C3/PDK4/PTGS1/IL1B/PTGS2	7
GO:0031349	GO:0031349	positive regulation of defense response	9/122	384/18670	0.000948724	0.0221177	0.0178716	TLR10/MEF2C/S100A12/CCR7/CLEC4A/NLRP12/OSM/IL1B/PTGS2	9
GO:0046320	GO:0046320	regulation of fatty acid oxidation	3/122	30/18670	0.000971621	0.0224562	0.0181452	NR4A3/PDK4/IRS2	3
GO:0055074	GO:0055074	calcium ion homeostasis	10/122	471/18670	0.00105429	0.0241166	0.0194868	SWAP70/PLCB1/PROK2/CCR7/CD19/CXCR4/CXCR5/BCL2/C5AR1/CD24	10
GO:0003012	GO:0003012	muscle system process	10/122	472/18670	0.00107125	0.0241166	0.0194868	MEF2C/PROK2/ITGB5/RGS2/PDE5A/TPM2/CXCR4/NR4A3/IL1B/PTGS2	10
GO:0050708	GO:0050708	regulation of protein secretion	10/122	472/18670	0.00107125	0.0241166	0.0194868	TLR10/TNFRSF4/CCR7/BLK/ANG/NLRP12/BANK1/IRS2/OSM/IL1B	10
GO:0002429	GO:0002429	immune response-activating cell surface receptor signaling pathway	10/122	473/18670	0.00108844	0.0241166	0.0194868	MEF2C/CCR7/CD79B/BLK/CLEC4A/CD19/NR4A3/BCL2/CD79A/C5AR1	10
GO:0002757	GO:0002757	immune response-activating signal transduction	10/122	473/18670	0.00108844	0.0241166	0.0194868	MEF2C/CCR7/CD79B/BLK/CLEC4A/CD19/NR4A3/BCL2/CD79A/C5AR1	10
GO:0070482	GO:0070482	response to oxygen levels	9/122	394/18670	0.0011353	0.0249487	0.0201592	MPL/ANG/DDIT4/CXCR4/BCL2/THBS1/NR4A2/CD24/PTGS2	9
GO:0010565	GO:0010565	regulation of cellular ketone metabolic process	6/122	180/18670	0.00118595	0.0258498	0.0208873	NR4A3/AKR1C3/PDK4/IRS2/IL1B/PTGS2	6
GO:0050795	GO:0050795	regulation of behavior	4/122	71/18670	0.00120297	0.0260094	0.0210162	MEF2C/ZFHX3/PTGDS/NR4A3	4
GO:0010039	GO:0010039	response to iron ion	3/122	33/18670	0.00128721	0.0276082	0.0223081	CYBRD1/BCL2/SLC40A1	3
GO:0050864	GO:0050864	regulation of B cell activation	6/122	184/18670	0.00132736	0.0279439	0.0225794	TNFRSF4/MEF2C/CD19/BANK1/BCL2/IRS2	6
GO:0033555	GO:0033555	multicellular organismal response to stress	4/122	73/18670	0.00133414	0.0279439	0.0225794	MEF2C/BCL2/THBS1/NR4A2	4
GO:0061844	GO:0061844	antimicrobial humoral immune response mediated by antimicrobial peptide	4/122	73/18670	0.00133414	0.0279439	0.0225794	S100A12/PPBP/RNASE6/CXCL2	4
GO:0072503	GO:0072503	cellular divalent inorganic cation homeostasis	10/122	493/18670	0.00148264	0.0308136	0.0248982	SWAP70/PLCB1/PROK2/CCR7/CD19/CXCR4/CXCR5/BCL2/C5AR1/CD24	10
GO:0007517	GO:0007517	muscle organ development	9/122	410/18670	0.00149481	0.0308276	0.0249095	MEF2C/ZFHX3/EGR2/SVIL/RGS2/RXRA/BASP1/BCL2/HBEGF	9
GO:0032735	GO:0032735	positive regulation of interleukin-12 production	3/122	35/18670	0.00152953	0.0313029	0.0252935	PLCB1/CCR7/LTB	3
GO:0030336	GO:0030336	negative regulation of cell migration	8/122	334/18670	0.00158893	0.0322722	0.0260767	PLCB1/MEF2C/TRIB1/RHOB/SPRED1/BCL2/THBS1/CYP1B1	8
GO:0043500	GO:0043500	muscle adaptation	5/122	130/18670	0.00163932	0.0329201	0.0266003	MEF2C/RGS2/PDE5A/NR4A3/IL1B	5
GO:0002791	GO:0002791	regulation of peptide secretion	10/122	500/18670	0.00164539	0.0329201	0.0266003	TLR10/TNFRSF4/CCR7/BLK/ANG/NLRP12/BANK1/IRS2/OSM/IL1B	10
GO:0071634	GO:0071634	regulation of transforming growth factor beta production	3/122	36/18670	0.00166068	0.0329798	0.0266485	THBS1/CD24/PTGS2	3
GO:0071496	GO:0071496	cellular response to external stimulus	8/122	339/18670	0.00174415	0.0343829	0.0277822	NUAK2/BCL11A/AKR1C3/BCL2/PDK4/NR4A2/IL1B/PTGS2	8
GO:2000377	GO:2000377	regulation of reactive oxygen species metabolic process	6/122	195/18670	0.00178309	0.0348938	0.0281951	AKR1C3/BCL2/THBS1/CYP1B1/IL1B/PTGS2	6
GO:1901342	GO:1901342	regulation of vasculature development	9/122	422/18670	0.00182052	0.0350167	0.0282944	PROK2/RHOB/SPRED1/CXCR4/C5AR1/THBS1/CYP1B1/IL1B/PTGS2	9
GO:0001660	GO:0001660	fever generation	2/122	10/18670	0.00184161	0.0350167	0.0282944	IL1B/PTGS2	2
GO:0010749	GO:0010749	regulation of nitric oxide mediated signal transduction	2/122	10/18670	0.00184161	0.0350167	0.0282944	PDE5A/THBS1	2
GO:0014041	GO:0014041	regulation of neuron maturation	2/122	10/18670	0.00184161	0.0350167	0.0282944	BCL11A/BCL2	2
GO:0031668	GO:0031668	cellular response to extracellular stimulus	7/122	268/18670	0.00191459	0.0358953	0.0290043	NUAK2/BCL11A/AKR1C3/BCL2/PDK4/NR4A2/PTGS2	7
GO:0050714	GO:0050714	positive regulation of protein secretion	7/122	268/18670	0.00191459	0.0358953	0.0290043	TNFRSF4/BLK/ANG/NLRP12/IRS2/OSM/IL1B	7
GO:0050921	GO:0050921	positive regulation of chemotaxis	5/122	135/18670	0.00193499	0.035936	0.0290372	SWAP70/CCR7/CXCR4/C5AR1/THBS1	5
GO:0071604	GO:0071604	transforming growth factor beta production	3/122	38/18670	0.00194357	0.035936	0.0290372	THBS1/CD24/PTGS2	3
GO:0045927	GO:0045927	positive regulation of growth	7/122	270/18670	0.00199666	0.0364491	0.0294518	PLCB1/MEF2C/CXCL16/CXCR4/BASP1/BCL2/HBEGF	7
GO:0007292	GO:0007292	female gamete generation	5/122	136/18670	0.00199851	0.0364491	0.0294518	ANG/RGS2/PDE5A/BCL2/PTGS2	5
GO:0048638	GO:0048638	regulation of developmental growth	8/122	347/18670	0.00201725	0.0365423	0.0295271	PLCB1/MEF2C/SOCS2/RGS2/CXCR4/BASP1/BCL11A/BCL2	8
GO:0048608	GO:0048608	reproductive structure development	9/122	431/18670	0.00210031	0.0377915	0.0305365	ANG/SPINT2/MERTK/MGST1/RXRA/BASP1/AKR1C3/BCL2/PTGS2	9
GO:0062197	GO:0062197	cellular response to chemical stress	8/122	350/18670	0.00212796	0.0380337	0.0307322	RHOB/MGST1/NR4A3/AKR1C3/BCL2/NR4A2/CYP1B1/PTGS2	8
GO:0033135	GO:0033135	regulation of peptidyl-serine phosphorylation	5/122	139/18670	0.00219823	0.0385179	0.0311234	DDIT4/TCL1A/BCL2/OSM/PTGS2	5
GO:0061458	GO:0061458	reproductive system development	9/122	434/18670	0.00220086	0.0385179	0.0311234	ANG/SPINT2/MERTK/MGST1/RXRA/BASP1/AKR1C3/BCL2/PTGS2	9
GO:0014910	GO:0014910	regulation of smooth muscle cell migration	4/122	84/18670	0.00223843	0.0385179	0.0311234	MEF2C/TRIB1/NR4A3/BCL2	4
GO:0002604	GO:0002604	regulation of dendritic cell antigen processing and presentation	2/122	11/18670	0.00224125	0.0385179	0.0311234	CCR7/THBS1	2
GO:0031652	GO:0031652	positive regulation of heat generation	2/122	11/18670	0.00224125	0.0385179	0.0311234	IL1B/PTGS2	2
GO:0033629	GO:0033629	negative regulation of cell adhesion mediated by integrin	2/122	11/18670	0.00224125	0.0385179	0.0311234	SWAP70/CYP1B1	2
GO:0043434	GO:0043434	response to peptide hormone	9/122	436/18670	0.00227	0.0386548	0.0312341	RAB31/SOCS2/EGR2/NR4A3/PDK4/NR4A2/IRS2/IL1B/PTGS2	9
GO:0031589	GO:0031589	cell-substrate adhesion	8/122	354/18670	0.00228295	0.0386548	0.0312341	LAMC1/VWF/CCR7/ITGB5/MERTK/ACTN1/BCL2/THBS1	8
GO:0071222	GO:0071222	cellular response to lipopolysaccharide	6/122	205/18670	0.00229247	0.0386548	0.0312341	MEF2C/TRIB1/LY86/PPBP/CXCL2/IL1B	6
GO:0051222	GO:0051222	positive regulation of protein transport	9/122	440/18670	0.00241347	0.0404407	0.0326771	TNFRSF4/BLK/ANG/NLRP12/BCL2/IRS2/OSM/IL1B/PTGS2	9
GO:0070542	GO:0070542	response to fatty acid	4/122	86/18670	0.00243905	0.0406155	0.0328183	CCR7/AKR1C3/PDK4/PTGS2	4
GO:0002690	GO:0002690	positive regulation of leukocyte chemotaxis	4/122	87/18670	0.00254385	0.0420992	0.0340172	SWAP70/CCR7/C5AR1/THBS1	4
GO:0010623	GO:0010623	programmed cell death involved in cell development	2/122	12/18670	0.00267802	0.0435138	0.0351603	BCL2/IL1B	2
GO:0031392	GO:0031392	regulation of prostaglandin biosynthetic process	2/122	12/18670	0.00267802	0.0435138	0.0351603	IL1B/PTGS2	2
GO:0070486	GO:0070486	leukocyte aggregation	2/122	12/18670	0.00267802	0.0435138	0.0351603	NR4A3/IL1B	2
GO:0071219	GO:0071219	cellular response to molecule of bacterial origin	6/122	212/18670	0.00270948	0.0437598	0.035359	MEF2C/TRIB1/LY86/PPBP/CXCL2/IL1B	6
GO:0043524	GO:0043524	negative regulation of neuron apoptotic process	5/122	147/18670	0.0028017	0.0449782	0.0363435	MEF2C/NR4A3/BCL2/C5AR1/NR4A2	5
GO:0002793	GO:0002793	positive regulation of peptide secretion	7/122	288/18670	0.00286417	0.0456367	0.0368756	TNFRSF4/BLK/ANG/NLRP12/IRS2/OSM/IL1B	7
GO:0071674	GO:0071674	mononuclear cell migration	4/122	90/18670	0.00287676	0.0456367	0.0368756	PLCB1/S100A12/C5AR1/THBS1	4
GO:0030198	GO:0030198	extracellular matrix organization	8/122	368/18670	0.00289655	0.0456803	0.0369108	LAMC1/VCAN/VWF/SPINT2/ITGB5/TGFBI/THBS1/CYP1B1	8
GO:0043062	GO:0043062	extracellular structure organization	8/122	369/18670	0.00294486	0.0459599	0.0371368	LAMC1/VCAN/VWF/SPINT2/ITGB5/TGFBI/THBS1/CYP1B1	8
GO:0035850	GO:0035850	epithelial cell differentiation involved in kidney development	3/122	44/18670	0.00296571	0.0459599	0.0371368	MEF2C/BASP1/CD24	3
GO:0071622	GO:0071622	regulation of granulocyte chemotaxis	3/122	44/18670	0.00296571	0.0459599	0.0371368	CCR7/C5AR1/THBS1	3
GO:0014909	GO:0014909	smooth muscle cell migration	4/122	91/18670	0.00299405	0.0461324	0.0372762	MEF2C/TRIB1/NR4A3/BCL2	4
GO:1904951	GO:1904951	positive regulation of establishment of protein localization	9/122	456/18670	0.00306122	0.0468979	0.0378947	TNFRSF4/BLK/ANG/NLRP12/BCL2/IRS2/OSM/IL1B/PTGS2	9
GO:0030656	GO:0030656	regulation of vitamin metabolic process	2/122	13/18670	0.00315144	0.0477346	0.0385707	AKR1C3/IL1B	2
GO:0031650	GO:0031650	regulation of heat generation	2/122	13/18670	0.00315144	0.0477346	0.0385707	IL1B/PTGS2	2
GO:0000187	GO:0000187	activation of MAPK activity	5/122	152/18670	0.00323494	0.048724	0.0393702	PROK2/CXCR4/C5AR1/THBS1/IL1B	5

## Sheet: GSE85599_enrichGO
	ID	Description	GeneRatio	BgRatio	pvalue	p.adjust	qvalue	geneID	Count
GO:0042119	GO:0042119	neutrophil activation	89/903	498/18670	2.1e-27	2.63e-24	1.84e-24	JUP/LGALS3/CMTM6/CLEC5A/QSOX1/CFP/CST3/LAIR1/NFAM1/BST1/S100A11/ADAM8/TYROBP/LPCAT1/RAP2C/QPCT/LILRA2/YPEL5/BRI3/GCA/DDX3X/CEACAM3/ATP6V1D/CEACAM1/KMT2E/FCER1G/ASAH1/LILRB3/S100A9/AMPD3/PNP/SLC15A4/B4GALT1/P2RX1/CD68/PYGL/ALOX5/PTAFR/SERPINB1/RAB31/SIGLEC14/S100A12/PTX3/LRG1/SIRPB1/CD44/FCGR2A/MNDA/CPPED1/SLPI/SERPINB10/FCGR3B/MMP25/SERPINA1/TOM1/SDCBP/LILRB2/SLC11A1/PRKCD/CXCR1/ITGAX/FTH1/PLEKHO…	89
GO:0002283	GO:0002283	neutrophil activation involved in immune response	88/903	488/18670	2.15e-27	2.63e-24	1.84e-24	JUP/LGALS3/CMTM6/CLEC5A/QSOX1/CFP/CST3/LAIR1/NFAM1/BST1/S100A11/ADAM8/TYROBP/LPCAT1/RAP2C/QPCT/LILRA2/YPEL5/BRI3/GCA/DDX3X/CEACAM3/ATP6V1D/CEACAM1/FCER1G/ASAH1/LILRB3/S100A9/AMPD3/PNP/SLC15A4/B4GALT1/P2RX1/CD68/PYGL/ALOX5/PTAFR/SERPINB1/RAB31/SIGLEC14/S100A12/PTX3/LRG1/SIRPB1/CD44/FCGR2A/MNDA/CPPED1/SLPI/SERPINB10/FCGR3B/MMP25/SERPINA1/TOM1/SDCBP/LILRB2/SLC11A1/PRKCD/CXCR1/ITGAX/FTH1/PLEKHO2/CHI3…	88
GO:0002446	GO:0002446	neutrophil mediated immunity	89/903	499/18670	2.44e-27	2.63e-24	1.84e-24	JUP/LGALS3/CMTM6/CLEC5A/QSOX1/CFP/CST3/LAIR1/NFAM1/BST1/S100A11/ADAM8/TYROBP/LPCAT1/RAP2C/QPCT/YPEL5/BRI3/GCA/DDX3X/CEACAM3/ATP6V1D/CEACAM1/KMT2E/FCER1G/ASAH1/LILRB3/S100A9/AMPD3/PNP/SLC15A4/B4GALT1/P2RX1/CD68/PYGL/ALOX5/PTAFR/SERPINB1/RAB31/SIGLEC14/S100A12/PTX3/LRG1/SIRPB1/CD44/FCGR2A/MNDA/CPPED1/SLPI/SERPINB10/FCGR3B/MMP25/SERPINA1/TOM1/SDCBP/LILRB2/SLC11A1/PRKCD/CXCR1/ITGAX/FTH1/PLEKHO2/CHI3L…	89
GO:0043312	GO:0043312	neutrophil degranulation	87/903	485/18670	6.38e-27	5.73e-24	4.02e-24	JUP/LGALS3/CMTM6/CLEC5A/QSOX1/CFP/CST3/LAIR1/NFAM1/BST1/S100A11/ADAM8/TYROBP/LPCAT1/RAP2C/QPCT/YPEL5/BRI3/GCA/DDX3X/CEACAM3/ATP6V1D/CEACAM1/FCER1G/ASAH1/LILRB3/S100A9/AMPD3/PNP/SLC15A4/B4GALT1/P2RX1/CD68/PYGL/ALOX5/PTAFR/SERPINB1/RAB31/SIGLEC14/S100A12/PTX3/LRG1/SIRPB1/CD44/FCGR2A/MNDA/CPPED1/SLPI/SERPINB10/FCGR3B/MMP25/SERPINA1/TOM1/SDCBP/LILRB2/SLC11A1/PRKCD/CXCR1/ITGAX/FTH1/PLEKHO2/CHI3L1/MME/…	87
GO:0071216	GO:0071216	cellular response to biotic stimulus	58/903	236/18670	2.1e-25	1.61e-22	1.13e-22	RELA/LY96/BCL10/MIR20A/TICAM1/VIM/PDCD4/LILRB1/CEBPB/LILRA2/NR1D1/ADAM9/LY86/SRC/LITAF/STAP1/CSF3/CD80/CD68/PTAFR/CARD16/CARD17/TNFAIP3/HCK/CLEC7A/DDIT3/LILRB2/IRF8/PPP1R15B/LYN/MIR21/PDE4B/CD55/CMPK2/RARA/EIF2AK3/SIRPA/ZFP36/RIPK2/TLR4/ZC3H12A/CXCL1/TLR2/NFKB1/ABCA1/TRIB1/NFKBIA/CXCL2/IL1RN/CXCL10/TNF/ICAM1/NLRP3/IRAK2/CCL2/IL6/IL1B/CCL3	58
GO:0071222	GO:0071222	cellular response to lipopolysaccharide	54/903	205/18670	2.62e-25	1.77e-22	1.24e-22	RELA/LY96/BCL10/MIR20A/TICAM1/VIM/PDCD4/LILRB1/CEBPB/LILRA2/NR1D1/ADAM9/LY86/SRC/LITAF/STAP1/CSF3/CD80/CD68/PTAFR/CARD16/CARD17/TNFAIP3/HCK/LILRB2/IRF8/LYN/MIR21/PDE4B/CD55/CMPK2/RARA/SIRPA/ZFP36/RIPK2/TLR4/ZC3H12A/CXCL1/TLR2/NFKB1/ABCA1/TRIB1/NFKBIA/CXCL2/IL1RN/CXCL10/TNF/ICAM1/NLRP3/IRAK2/CCL2/IL6/IL1B/CCL3	54
GO:0001819	GO:0001819	positive regulation of cytokine production	82/903	464/18670	5.8e-25	3.47e-22	2.43e-22	RELA/CLEC5A/LY96/FLOT1/BCL10/APP/TICAM1/MAPKAPK2/CTNNB1/SPHK1/NFAM1/IL6R/ADAM8/LILRB1/CEBPB/TYROBP/XCL1/LILRA2/LTA/SRC/TNFRSF13C/CD40/DDX3X/IL23A/FCER1G/TLR7/CD80/PTAFR/CRLF2/IRF4/BIRC2/MNDA/SULF2/IL6ST/FURIN/CLEC7A/DDIT3/LILRB2/SLC11A1/PTGER4/IRF8/RGCC/MIR21/IL4R/PDE4B/LILRA5/DDX21/IFNGR1/BCL3/RARA/EIF2AK3/IL1R1/BIRC3/NFKB2/RIPK2/ORM2/IFIH1/TLR4/ORM1/TLR2/CCR7/HIF1A/EREG/NFKB1/SEMA7A/IL1RN/C5AR1…	82
GO:0071219	GO:0071219	cellular response to molecule of bacterial origin	54/903	212/18670	1.54e-24	8.3e-22	5.82e-22	RELA/LY96/BCL10/MIR20A/TICAM1/VIM/PDCD4/LILRB1/CEBPB/LILRA2/NR1D1/ADAM9/LY86/SRC/LITAF/STAP1/CSF3/CD80/CD68/PTAFR/CARD16/CARD17/TNFAIP3/HCK/LILRB2/IRF8/LYN/MIR21/PDE4B/CD55/CMPK2/RARA/SIRPA/ZFP36/RIPK2/TLR4/ZC3H12A/CXCL1/TLR2/NFKB1/ABCA1/TRIB1/NFKBIA/CXCL2/IL1RN/CXCL10/TNF/ICAM1/NLRP3/IRAK2/CCL2/IL6/IL1B/CCL3	54
GO:0007159	GO:0007159	leukocyte cell-cell adhesion	68/903	337/18670	3.1e-24	1.52e-21	1.07e-21	LGALS3/RELA/MIR222/BCL10/CYLD/IL6R/ADAM8/LILRB1/CEBPB/XCL1/LILRB4/ZMIZ1/SRC/TNFRSF13C/LRRC32/HES1/ITGA5/CEACAM1/IL23A/BTLA/EZR/TNFRSF21/DUSP10/S100A9/PNP/CD80/SOCS1/SMAD7/PTAFR/PRNP/SIRPB1/YES1/CD44/ICOSLG/IL6ST/NFAT5/LILRB2/ADORA2A/LYN/MIR21/IL4R/BCL6/ICOS/PIK3CA/CD55/EGR3/TNFSF14/SDC4/RARA/MAP3K8/TNIP1/IL2RA/SIRPA/RIPK2/MIR221/ZC3H12A/CCR7/NFKBIZ/NFKBID/PELI1/TNF/ICAM1/NLRP3/CD83/NR4A3/CCL2/IL6…	68
GO:1903037	GO:1903037	regulation of leukocyte cell-cell adhesion	64/903	304/18670	6.36e-24	2.85e-21	2e-21	LGALS3/RELA/MIR222/BCL10/CYLD/IL6R/ADAM8/LILRB1/CEBPB/XCL1/LILRB4/ZMIZ1/SRC/TNFRSF13C/LRRC32/HES1/CEACAM1/IL23A/BTLA/TNFRSF21/DUSP10/PNP/CD80/SOCS1/SMAD7/PTAFR/PRNP/SIRPB1/YES1/CD44/ICOSLG/IL6ST/NFAT5/LILRB2/ADORA2A/LYN/MIR21/IL4R/BCL6/ICOS/PIK3CA/CD55/EGR3/TNFSF14/SDC4/RARA/MAP3K8/IL2RA/SIRPA/RIPK2/MIR221/ZC3H12A/CCR7/NFKBIZ/NFKBID/PELI1/TNF/ICAM1/NLRP3/CD83/NR4A3/CCL2/IL6/IL1B	64
GO:0022407	GO:0022407	regulation of cell-cell adhesion	74/903	402/18670	1.02e-23	4.22e-21	2.96e-21	ADAM19/LGALS3/RELA/MIR222/FLOT1/BCL10/CYLD/IL6R/ADAM8/LILRB1/CEBPB/XCL1/LILRB4/GTPBP4/ZMIZ1/SRC/TNFRSF13C/LRRC32/HES1/CEACAM1/IL23A/BTLA/SH2B3/MYADM/TNFRSF21/DUSP10/PNP/CD80/SOCS1/SMAD7/PTAFR/PRNP/SIRPB1/YES1/CD44/ICOSLG/IL6ST/NFAT5/LILRB2/PRKCD/ADORA2A/LYN/RGCC/MIR21/IL4R/BCL6/ICOS/PIK3CA/CD55/EGR3/TNFSF14/SDC4/RARA/MAP3K8/SWAP70/IL2RA/SIRPA/VEGFA/RIPK2/MIR221/ZC3H12A/CCR7/NFKBIZ/IL1RN/NFKBID/PE…	74
GO:0051249	GO:0051249	regulation of lymphocyte activation	82/903	485/18670	1.2e-23	4.6e-21	3.23e-21	CD19/LGALS3/AP1G1/BCL10/TICAM1/CTNNB1/NFAM1/CYLD/BST1/IL6R/ADAM8/LILRB1/CEBPB/TYROBP/XCL1/LILRB4/CDKN1A/LST1/ZFP36L1/ZMIZ1/SRC/TNFRSF13C/CD40/LRRC32/HES1/BANK1/CEACAM1/IL23A/BTLA/TNFRSF21/DUSP10/PNP/CD80/SOCS1/SMAD7/PRNP/IRF4/SIRPB1/YES1/MNDA/ICOSLG/TNFAIP3/IL6ST/CD22/CLEC7A/LILRB2/ADORA2A/INHBA/LYN/MIR21/IL4R/BCL6/ICOS/BCL2/PIK3CA/CD55/ZEB1/EGR3/CR1/TNFSF14/SDC4/RARA/AHR/MAP3K8/IL2RA/SIRPA/GPR18…	82
GO:0042110	GO:0042110	T cell activation	79/903	464/18670	5.2e-23	1.87e-20	1.31e-20	LGALS3/BCL10/CTNNB1/RHOH/CYLD/IL6R/ADAM8/LILRB1/CEBPB/XCL1/LILRB4/ZFP36L1/ZMIZ1/SRC/TNFRSF13C/LRRC32/HES1/CEACAM1/IL23A/BTLA/FCER1G/TNFRSF21/DUSP10/PNP/CHD7/CD80/SOCS1/FOXP1/SMAD7/JMJD6/PRNP/SOX4/RELB/IRF4/SIRPB1/YES1/CD44/ICOSLG/IL6ST/CLEC7A/LILRB2/SLC11A1/PTGER4/ADORA2A/LYN/MIR21/IL4R/BCL6/ICOS/BCL2/PIK3CA/BCL3/CD55/ZEB1/EGR3/CR1/TNFSF14/SDC4/RARA/MAP3K8/IL2RA/CLEC4D/SIRPA/GPR183/RIPK2/ZC3H12A/…	79
GO:0050727	GO:0050727	regulation of inflammatory response	69/903	374/18670	3.09e-22	1.04e-19	7.3e-20	RELA/MIR222/SIGLEC10/MIR20A/TICAM1/SPHK1/RICTOR/CYLD/BST1/NR1D2/PDCD4/ADAM8/CEBPB/XCL1/NR1D1/LTA/IL23A/FCER1G/TLR7/DUSP10/S100A9/STAP1/MEFV/FOXP1/MIR142/S100A12/METRNL/BIRC2/PER1/TNFAIP3/IL6ST/HCK/CLEC7A/PRKCD/PTGER4/ADORA2A/LYN/MIR21/LILRA5/BCL6/IL1R2/MMP9/RABGEF1/TNIP1/IL2RA/IL1R1/SIRPA/BIRC3/MIR221/TLR4/ZC3H12A/SOCS3/TLR2/CCR7/NFKB1/FPR2/SEMA7A/NFKBIA/NFKBIZ/TNF/NLRP3/OSM/TNFAIP6/IL6/IL1B/FFAR…	69
GO:1903039	GO:1903039	positive regulation of leukocyte cell-cell adhesion	51/903	218/18670	1.93e-21	6.1e-19	4.28e-19	RELA/BCL10/CYLD/IL6R/ADAM8/LILRB1/XCL1/LILRB4/ZMIZ1/SRC/TNFRSF13C/HES1/IL23A/BTLA/DUSP10/PNP/CD80/SOCS1/PTAFR/SIRPB1/YES1/CD44/ICOSLG/IL6ST/NFAT5/LILRB2/LYN/MIR21/IL4R/BCL6/ICOS/PIK3CA/CD55/EGR3/TNFSF14/RARA/MAP3K8/IL2RA/SIRPA/RIPK2/CCR7/NFKBIZ/NFKBID/TNF/ICAM1/NLRP3/CD83/NR4A3/CCL2/IL6/IL1B	51
GO:0045785	GO:0045785	positive regulation of cell adhesion	70/903	403/18670	5.37e-21	1.58e-18	1.11e-18	JUP/CASS4/ADAM19/RELA/FLOT1/BCL10/CRK/NEDD9/CYLD/IL6R/TFE3/ADAM8/LILRB1/XCL1/LILRB4/ADAM9/MAP4K4/ZMIZ1/SRC/DYSF/TNFRSF13C/HES1/ITGA5/IL23A/BTLA/MYADM/DUSP10/PNP/CD80/SOCS1/SMAD7/PTAFR/CSF1/SIRPB1/YES1/CD44/ICOSLG/IL6ST/NFAT5/LILRB2/LYN/MIR21/IL4R/STX3/BCL6/ICOS/PIK3CA/CD55/EGR3/TNFSF14/SDC4/RARA/MAP3K8/IL2RA/SIRPA/DOCK5/VEGFA/RIPK2/CCR7/NFKBIZ/NFKBID/NINJ1/TNF/ICAM1/NLRP3/CD83/NR4A3/CCL2/IL6/IL1B	70
GO:0050900	GO:0050900	leukocyte migration	79/903	499/18670	5.57e-21	1.58e-18	1.11e-18	LGALS3/SDC2/APP/CRK/BST1/IL6R/ADAM8/XCL1/LGMN/TNFRSF10D/SRC/DYSF/TNFRSF10B/CEACAM3/ITGA5/CEACAM1/IL23A/OXSR1/FCER1G/CCL8/CXCR5/SBDS/P2RX4/S100A9/STAP1/THBD/B4GALT1/PTAFR/CAMK1D/S100A12/CSF1/YES1/CD44/HCK/PTGER4/LYN/CXCR1/ITGAX/PDE4B/MPP1/CXCR4/PIK3CA/CCR1/TNFSF14/SDC4/RABGEF1/SWAP70/IL1R1/SIRPA/DUSP1/VEGFA/GPR183/EDN1/CXCL1/CCL7/CCR7/CCL20/CXCR2/FPR2/SLC7A5/CXCL16/CXCL2/IL1RN/CSF3R/C5AR1/CXCL10/T…	79
GO:0050867	GO:0050867	positive regulation of cell activation	69/903	394/18670	6.47e-21	1.74e-18	1.22e-18	AP1G1/BCL10/TICAM1/CYLD/BST1/IL6R/ADAM8/LILRB1/TYROBP/XCL1/LILRB4/LILRA2/CDKN1A/ZMIZ1/SRC/TNFRSF13C/CD40/HES1/IL23A/BTLA/FCER1G/DUSP10/STAP1/PNP/CD80/SOCS1/MIR142/PTAFR/CRLF2/SIRPB1/YES1/ICOSLG/IL6ST/CLEC7A/LILRB2/LYN/MIR21/IL4R/LILRA5/BCL6/ICOS/BCL2/PIK3CA/CD55/EGR3/TNFSF14/RARA/MAP3K8/IL2RA/CLEC4D/SIRPA/PLEK/GPR183/RIPK2/TLR4/GAB2/CCR7/IRS2/NFKBIZ/NFKBID/PELI1/NLRP3/CD83/NR4A3/CCL2/IL6/THBS1/IL…	69
GO:0030595	GO:0030595	leukocyte chemotaxis	51/903	224/18670	7.02e-21	1.8e-18	1.26e-18	LGALS3/BST1/IL6R/ADAM8/XCL1/LGMN/DYSF/IL23A/OXSR1/FCER1G/CCL8/CXCR5/SBDS/S100A9/STAP1/CAMK1D/S100A12/CSF1/LYN/CXCR1/PDE4B/MPP1/CXCR4/CCR1/TNFSF14/SWAP70/DUSP1/VEGFA/GPR183/EDN1/CXCL1/CCL7/CCR7/CCL20/CXCR2/FPR2/CXCL16/CXCL2/IL1RN/CSF3R/C5AR1/CXCL10/CCL4/CCL4L1/CCL2/IL6/THBS1/IL1B/FFAR2/CCL3/CCL3L3	51
GO:0022409	GO:0022409	positive regulation of cell-cell adhesion	54/903	255/18670	1.76e-20	4.3e-18	3.02e-18	ADAM19/RELA/FLOT1/BCL10/CYLD/IL6R/ADAM8/LILRB1/XCL1/LILRB4/ZMIZ1/SRC/TNFRSF13C/HES1/IL23A/BTLA/DUSP10/PNP/CD80/SOCS1/SMAD7/PTAFR/SIRPB1/YES1/CD44/ICOSLG/IL6ST/NFAT5/LILRB2/LYN/MIR21/IL4R/BCL6/ICOS/PIK3CA/CD55/EGR3/TNFSF14/RARA/MAP3K8/IL2RA/SIRPA/RIPK2/CCR7/NFKBIZ/NFKBID/TNF/ICAM1/NLRP3/CD83/NR4A3/CCL2/IL6/IL1B	54
GO:0060326	GO:0060326	cell chemotaxis	59/903	304/18670	2.75e-20	6.44e-18	4.51e-18	LGALS3/CRK/ELMO2/BST1/IL6R/ADAM8/XCL1/LGMN/DYSF/IL23A/OXSR1/FCER1G/CCL8/CXCR5/SBDS/P2RX4/S100A9/STAP1/CAMK1D/S100A12/CSF1/CCR4/PRKCD/LYN/CXCR1/PDE4B/MPP1/CXCR4/CCR1/EGR3/TNFSF14/SWAP70/DUSP1/VEGFA/GPR183/EDN1/CXCL1/NR4A1/CCL7/CCR7/CCL20/CXCR2/FPR2/CCRL2/CXCL16/CXCL2/IL1RN/CSF3R/C5AR1/CXCL10/CCL4/CCL4L1/CCL2/IL6/THBS1/IL1B/FFAR2/CCL3/CCL3L3	59
GO:0050863	GO:0050863	regulation of T cell activation	60/903	314/18670	2.93e-20	6.57e-18	4.61e-18	LGALS3/BCL10/CTNNB1/CYLD/IL6R/ADAM8/LILRB1/CEBPB/XCL1/LILRB4/ZMIZ1/SRC/TNFRSF13C/LRRC32/HES1/CEACAM1/IL23A/BTLA/TNFRSF21/DUSP10/PNP/CD80/SOCS1/SMAD7/PRNP/IRF4/SIRPB1/YES1/ICOSLG/IL6ST/LILRB2/ADORA2A/LYN/MIR21/IL4R/BCL6/ICOS/PIK3CA/CD55/ZEB1/EGR3/CR1/TNFSF14/SDC4/RARA/MAP3K8/IL2RA/SIRPA/RIPK2/ZC3H12A/CCR7/TNFSF8/NFKBIZ/NFKBID/PELI1/NLRP3/CD83/CCL2/IL6/IL1B	60
GO:0002696	GO:0002696	positive regulation of leukocyte activation	66/903	380/18670	7.48e-20	1.61e-17	1.13e-17	AP1G1/BCL10/TICAM1/CYLD/BST1/IL6R/ADAM8/LILRB1/TYROBP/XCL1/LILRB4/CDKN1A/ZMIZ1/SRC/TNFRSF13C/CD40/HES1/IL23A/BTLA/FCER1G/DUSP10/STAP1/PNP/CD80/SOCS1/MIR142/PTAFR/CRLF2/SIRPB1/YES1/ICOSLG/IL6ST/CLEC7A/LILRB2/LYN/MIR21/IL4R/BCL6/ICOS/BCL2/PIK3CA/CD55/EGR3/TNFSF14/RARA/MAP3K8/IL2RA/CLEC4D/SIRPA/GPR183/RIPK2/TLR4/GAB2/CCR7/IRS2/NFKBIZ/NFKBID/PELI1/NLRP3/CD83/NR4A3/CCL2/IL6/THBS1/IL1B/CCL3	66
GO:0050663	GO:0050663	cytokine secretion	51/903	240/18670	1.77e-19	3.66e-17	2.57e-17	CLEC5A/ISG15/MIR20A/RBPJ/LILRB1/LILRA2/SRC/DYSF/LRRC32/RAB1A/BANK1/EZR/TNFRSF21/PNP/SOCS1/FOXP1/SERPINB1/CRLF2/S100A12/CARD16/CARD17/TNFAIP3/SRGN/PTGER4/LYN/RGCC/IL4R/LILRA5/IL1R2/IFNGR1/CHI3L1/LCP2/RABGEF1/RIPK2/ORM2/IFIH1/TLR4/ZC3H12A/ORM1/TLR2/CCR7/ABCA1/MIR155/TNF/CLEC4E/NLRP3/IL1A/OSM/IL1B/FFAR2/CCL3	51
GO:0097529	GO:0097529	myeloid leukocyte migration	47/903	210/18670	5.15e-19	1.03e-16	7.2e-17	LGALS3/BST1/IL6R/ADAM8/XCL1/LGMN/DYSF/IL23A/FCER1G/CCL8/P2RX4/S100A9/STAP1/CAMK1D/S100A12/CSF1/PTGER4/LYN/CXCR1/PDE4B/MPP1/CCR1/SWAP70/IL1R1/SIRPA/DUSP1/VEGFA/EDN1/CXCL1/CCL7/CCR7/CCL20/CXCR2/FPR2/CXCL2/IL1RN/CSF3R/C5AR1/CXCL10/CCL4/CCL4L1/CCL2/IL6/THBS1/IL1B/CCL3/CCL3L3	47
GO:0001818	GO:0001818	negative regulation of cytokine production	54/903	296/18670	2.04e-17	3.88e-15	2.72e-15	MIR222/ISG15/MIR20A/CYLD/PDCD4/LILRB1/TYROBP/XCL1/LRRC32/BANK1/CEACAM1/IL23A/EZR/TNFRSF21/MEFV/SMAD7/SERPINB1/PRNP/RELB/SLAMF1/CARD16/CARD17/TNFAIP3/FURIN/SRGN/SLC11A1/PTGER4/INHBA/RGCC/MIR21/LILRA5/BCL6/IL1R2/BCL3/IRAK3/REL/RARA/RABGEF1/HERC5/SIRPA/ZFP36/MIR221/IFIH1/TLR4/ZC3H12A/ATP2B1/ORM1/NFKB1/MIR155/TNF/NLRP3/CD83/IL6/THBS1	54
GO:0050870	GO:0050870	positive regulation of T cell activation	44/903	202/18670	2.09e-17	3.88e-15	2.72e-15	BCL10/CYLD/IL6R/ADAM8/LILRB1/XCL1/LILRB4/ZMIZ1/SRC/TNFRSF13C/HES1/IL23A/BTLA/DUSP10/PNP/CD80/SOCS1/SIRPB1/YES1/ICOSLG/IL6ST/LILRB2/LYN/MIR21/IL4R/BCL6/ICOS/PIK3CA/CD55/EGR3/TNFSF14/RARA/MAP3K8/IL2RA/SIRPA/RIPK2/CCR7/NFKBIZ/NFKBID/NLRP3/CD83/CCL2/IL6/IL1B	44
GO:1903706	GO:1903706	regulation of hemopoiesis	70/903	475/18670	5.44e-17	9.77e-15	6.85e-15	LGALS3/MIR222/ISG15/CTNNB1/NFAM1/CYLD/ATXN1L/TFE3/ADAM8/LILRB1/CEBPB/TYROBP/LILRB4/ZFP36L1/ZMIZ1/HES1/CEACAM1/IL23A/KMT2E/FNIP1/LILRB3/DUSP10/PNP/PIM1/CSF3/CD80/SOCS1/FOXP1/SMAD7/SPI1/ACVR2A/IRF4/CSF1/PURB/RASSF2/KLF10/LILRB2/NFE2L2/INHBA/LYN/MIR21/IL4R/BCL6/CCR1/ZEB1/FOXO3/EGR3/CR1/MYC/RARA/IL2RA/ZFP36/RIPK2/MIR221/TLR4/ZC3H12A/JUN/HIF1A/TRIB1/NFKBIA/NFKBIZ/NFKBID/CSF3R/TNF/NLRP3/CD83/OSM/NR4A3/…	70
GO:0002685	GO:0002685	regulation of leukocyte migration	42/903	196/18670	2.1e-16	3.66e-14	2.56e-14	LGALS3/APP/CRK/BST1/IL6R/ADAM8/XCL1/LGMN/DYSF/IL23A/OXSR1/CCL8/P2RX4/STAP1/PTAFR/CAMK1D/CSF1/PTGER4/LYN/MPP1/CCR1/TNFSF14/RABGEF1/SWAP70/IL1R1/DUSP1/VEGFA/EDN1/CCL7/CCR7/CCL20/CXCR2/FPR2/C5AR1/CXCL10/TNF/CCL4/ICAM1/CCL2/IL6/THBS1/CCL3	42
GO:0051251	GO:0051251	positive regulation of lymphocyte activation	56/903	334/18670	2.62e-16	4.41e-14	3.09e-14	AP1G1/BCL10/TICAM1/CYLD/BST1/IL6R/ADAM8/LILRB1/TYROBP/XCL1/LILRB4/CDKN1A/ZMIZ1/SRC/TNFRSF13C/CD40/HES1/IL23A/BTLA/DUSP10/PNP/CD80/SOCS1/SIRPB1/YES1/ICOSLG/IL6ST/CLEC7A/LILRB2/LYN/MIR21/IL4R/BCL6/ICOS/BCL2/PIK3CA/CD55/EGR3/TNFSF14/RARA/MAP3K8/IL2RA/SIRPA/GPR183/RIPK2/TLR4/CCR7/IRS2/NFKBIZ/NFKBID/PELI1/NLRP3/CD83/CCL2/IL6/IL1B	56
GO:0002683	GO:0002683	negative regulation of immune system process	65/903	435/18670	3.72e-16	6.07e-14	4.25e-14	LGALS3/C4BPA/MIR222/BCL10/CTNNB1/CRK/LILRB1/CEBPB/TYROBP/XCL1/LILRB4/NR1D1/LST1/ZFP36L1/LRRC32/HES1/BANK1/CEACAM1/EZR/FCER1G/TNFRSF21/LILRB3/DUSP10/STAP1/CD80/SOCS1/CD68/SMAD7/PRNP/MNDA/TNFAIP3/CD22/LILRB2/PTGER4/NFE2L2/ADORA2A/INHBA/LYN/MIR21/IL4R/BCL6/CD55/CR1/MYC/SDC4/SERPINB9/IRAK3/RARA/RABGEF1/IL2RA/DUSP1/ZFP36/MIR221/TLR4/ZC3H12A/CXCR2/SAMSN1/TRIB1/NFKBIA/NFKBID/PELI1/TNF/CCL2/THBS1/CCL3	65
GO:0097530	GO:0097530	granulocyte migration	35/903	141/18670	5.66e-16	8.97e-14	6.29e-14	LGALS3/BST1/ADAM8/XCL1/DYSF/IL23A/FCER1G/CCL8/S100A9/CAMK1D/S100A12/CSF1/PTGER4/CXCR1/PDE4B/MPP1/IL1R1/EDN1/CXCL1/CCL7/CCR7/CCL20/CXCR2/CXCL2/IL1RN/CSF3R/C5AR1/CXCL10/CCL4/CCL4L1/CCL2/THBS1/IL1B/CCL3/CCL3L3	35
GO:1990266	GO:1990266	neutrophil migration	32/903	118/18670	6.45e-16	9.92e-14	6.96e-14	LGALS3/BST1/ADAM8/XCL1/DYSF/IL23A/FCER1G/CCL8/S100A9/CAMK1D/S100A12/CXCR1/PDE4B/MPP1/IL1R1/EDN1/CXCL1/CCL7/CCR7/CCL20/CXCR2/CXCL2/IL1RN/CSF3R/C5AR1/CXCL10/CCL4/CCL4L1/CCL2/IL1B/CCL3/CCL3L3	32
GO:0030593	GO:0030593	neutrophil chemotaxis	30/903	104/18670	8.2e-16	1.23e-13	8.6e-14	LGALS3/BST1/XCL1/DYSF/IL23A/FCER1G/CCL8/S100A9/CAMK1D/S100A12/CXCR1/PDE4B/MPP1/EDN1/CXCL1/CCL7/CCR7/CCL20/CXCR2/CXCL2/IL1RN/CSF3R/C5AR1/CXCL10/CCL4/CCL4L1/CCL2/IL1B/CCL3/CCL3L3	30
GO:0070663	GO:0070663	regulation of leukocyte proliferation	44/903	222/18670	8.59e-16	1.25e-13	8.77e-14	LGALS3/TICAM1/CTNNB1/BST1/IL6R/LILRB1/CEBPB/TYROBP/XCL1/CDKN1A/LST1/TNFRSF13C/CD40/LRRC32/HES1/IL23A/CCL8/TNFRSF21/PNP/CD80/PRNP/CSF1/MNDA/ICOSLG/TNFAIP3/IL6ST/CD22/LILRB2/LYN/MIR21/BCL6/BCL2/CD55/SDC4/AHR/IL2RA/GPR183/RIPK2/TLR4/IRS2/TNFSF8/PELI1/IL6/IL1B	44
GO:0002687	GO:0002687	positive regulation of leukocyte migration	33/903	128/18670	1.16e-15	1.65e-13	1.15e-13	LGALS3/APP/IL6R/ADAM8/XCL1/LGMN/DYSF/IL23A/OXSR1/CCL8/P2RX4/PTAFR/CAMK1D/CSF1/CCR1/TNFSF14/SWAP70/IL1R1/VEGFA/EDN1/CCL7/CCR7/CCL20/CXCR2/FPR2/C5AR1/CXCL10/TNF/CCL4/ICAM1/IL6/THBS1/CCL3	33
GO:0032943	GO:0032943	mononuclear cell proliferation	49/903	274/18670	1.46e-15	2.02e-13	1.42e-13	CD19/LGALS3/TICAM1/CTNNB1/BST1/IL6R/LILRB1/CEBPB/TYROBP/XCL1/CDKN1A/LST1/TNFRSF13C/CD40/LRRC32/HES1/IL23A/TNFRSF21/PNP/GAPT/CD80/PRNP/CSF1/MNDA/ICOSLG/IL6ST/CD22/LILRB2/MS4A1/SLC11A1/PRKCD/LYN/MIR21/BCL6/BCL2/CD55/TNFSF14/SDC4/AHR/CD79A/IL2RA/GPR183/RIPK2/TLR4/IRS2/TNFSF8/PELI1/IL6/IL1B	49
GO:0030099	GO:0030099	myeloid cell differentiation	62/903	416/18670	2.08e-15	2.8e-13	1.96e-13	LGALS3/MIR222/CLEC5A/ISG15/APP/TET2/CTNNB1/RBPJ/TFE3/LILRB1/CEBPB/TYROBP/SNX10/LILRB4/ZFP36L1/SRC/CEACAM1/IL23A/KMT2E/SH2B3/FCER1G/LILRB3/ACTN1/CSF3/RASGRP4/FOXP1/SPI1/JMJD6/ACVR2A/JUNB/RELB/IRF4/CSF1/PURB/RASSF2/KLF10/IRF8/INHBA/LYN/BCL6/CCR1/FOXO3/MYC/MMP9/RARA/VEGFA/ZFP36/GPR183/MIR221/TLR4/JUN/GAB2/TLR2/CCR7/HIF1A/TRIB1/NFKBIA/CSF3R/TNF/NR4A3/THBS1/CCL3	62
GO:0032944	GO:0032944	regulation of mononuclear cell proliferation	42/903	209/18670	2.35e-15	3.05e-13	2.14e-13	LGALS3/TICAM1/CTNNB1/BST1/IL6R/LILRB1/CEBPB/TYROBP/XCL1/CDKN1A/LST1/TNFRSF13C/CD40/LRRC32/HES1/IL23A/TNFRSF21/PNP/CD80/PRNP/CSF1/MNDA/ICOSLG/IL6ST/CD22/LILRB2/LYN/MIR21/BCL6/BCL2/CD55/SDC4/AHR/IL2RA/GPR183/RIPK2/TLR4/IRS2/TNFSF8/PELI1/IL6/IL1B	42
GO:0071621	GO:0071621	granulocyte chemotaxis	32/903	123/18670	2.38e-15	3.05e-13	2.14e-13	LGALS3/BST1/XCL1/DYSF/IL23A/FCER1G/CCL8/S100A9/CAMK1D/S100A12/CSF1/CXCR1/PDE4B/MPP1/EDN1/CXCL1/CCL7/CCR7/CCL20/CXCR2/CXCL2/IL1RN/CSF3R/C5AR1/CXCL10/CCL4/CCL4L1/CCL2/THBS1/IL1B/CCL3/CCL3L3	32
GO:0070661	GO:0070661	leukocyte proliferation	51/903	298/18670	2.47e-15	3.09e-13	2.17e-13	CD19/LGALS3/TICAM1/CTNNB1/BST1/IL6R/LILRB1/CEBPB/TYROBP/XCL1/CDKN1A/LST1/TNFRSF13C/CD40/LRRC32/HES1/IL23A/CCL8/TNFRSF21/PNP/GAPT/CD80/PRNP/CSF1/MNDA/ICOSLG/TNFAIP3/IL6ST/CD22/LILRB2/MS4A1/SLC11A1/PRKCD/LYN/MIR21/BCL6/BCL2/CD55/TNFSF14/SDC4/AHR/CD79A/IL2RA/GPR183/RIPK2/TLR4/IRS2/TNFSF8/PELI1/IL6/IL1B	51
GO:0050707	GO:0050707	regulation of cytokine secretion	42/903	210/18670	2.8e-15	3.43e-13	2.41e-13	CLEC5A/MIR20A/LILRB1/LILRA2/SRC/LRRC32/BANK1/EZR/TNFRSF21/SOCS1/FOXP1/SERPINB1/CRLF2/CARD16/CARD17/TNFAIP3/SRGN/PTGER4/LYN/RGCC/IL4R/LILRA5/IL1R2/IFNGR1/RABGEF1/RIPK2/ORM2/IFIH1/TLR4/ZC3H12A/ORM1/TLR2/CCR7/MIR155/TNF/CLEC4E/NLRP3/IL1A/OSM/IL1B/FFAR2/CCL3	42
GO:0030217	GO:0030217	T cell differentiation	45/903	240/18670	3.51e-15	4.21e-13	2.95e-13	CTNNB1/RHOH/CYLD/ADAM8/LILRB4/ZFP36L1/ZMIZ1/IL23A/FCER1G/DUSP10/PNP/CHD7/CD80/SOCS1/FOXP1/SMAD7/JMJD6/SOX4/RELB/IRF4/LILRB2/PTGER4/MIR21/IL4R/BCL6/BCL2/BCL3/ZEB1/EGR3/CR1/RARA/IL2RA/CLEC4D/GPR183/RIPK2/ZC3H12A/CCR7/TNFSF8/NFKBIZ/NFKBID/CLEC4E/RSAD2/NLRP3/CD83/IL6	45
GO:0046651	GO:0046651	lymphocyte proliferation	48/903	272/18670	4.89e-15	5.61e-13	3.93e-13	CD19/LGALS3/TICAM1/CTNNB1/BST1/IL6R/LILRB1/CEBPB/TYROBP/XCL1/CDKN1A/LST1/TNFRSF13C/CD40/LRRC32/HES1/IL23A/TNFRSF21/PNP/GAPT/CD80/PRNP/MNDA/ICOSLG/IL6ST/CD22/LILRB2/MS4A1/SLC11A1/PRKCD/LYN/MIR21/BCL6/BCL2/CD55/TNFSF14/SDC4/AHR/CD79A/IL2RA/GPR183/RIPK2/TLR4/IRS2/TNFSF8/PELI1/IL6/IL1B	48
GO:1902105	GO:1902105	regulation of leukocyte differentiation	48/903	272/18670	4.89e-15	5.61e-13	3.93e-13	CTNNB1/NFAM1/CYLD/TFE3/ADAM8/LILRB1/CEBPB/TYROBP/LILRB4/ZFP36L1/ZMIZ1/CEACAM1/IL23A/LILRB3/DUSP10/PNP/CD80/SOCS1/FOXP1/SMAD7/IRF4/CSF1/RASSF2/KLF10/LILRB2/INHBA/LYN/MIR21/IL4R/BCL6/CCR1/ZEB1/EGR3/CR1/MYC/RARA/IL2RA/RIPK2/TLR4/ZC3H12A/JUN/TRIB1/NFKBIZ/NFKBID/TNF/NLRP3/CD83/CCL3	48
GO:0050708	GO:0050708	regulation of protein secretion	66/903	472/18670	6.09e-15	6.84e-13	4.79e-13	CLEC5A/CDK16/MIR20A/WLS/SEC24A/TTN/ADAM8/LILRB1/PER2/FFAR1/BLK/LILRA2/NR1D1/ADAM9/MAP4K4/SRC/CD40/LRRC32/BANK1/EZR/TNFRSF21/SOCS1/FOXP1/SERPINB1/CRLF2/SOX4/CARD16/CARD17/TNFAIP3/CD22/SRGN/PIM3/PTGER4/ADORA2A/LYN/RGCC/IL4R/ABCG1/LILRA5/IL1R2/IFNGR1/KLF7/RABGEF1/RIPK2/ORM2/IFIH1/TLR4/ZC3H12A/ORM1/TLR2/CCR7/HIF1A/IRS2/GLUL/MIR155/TNF/CLEC4E/RSAD2/NLRP3/IL1A/OSM/HCAR2/IL6/IL1B/FFAR2/CCL3	66
GO:0002791	GO:0002791	regulation of peptide secretion	68/903	500/18670	9.41e-15	1.03e-12	7.25e-13	CLEC5A/CDK16/MIR20A/WLS/SEC24A/TTN/ADAM8/LILRB1/PER2/FFAR1/BLK/LILRA2/NR1D1/ADAM9/MAP4K4/SRC/CD40/LRRC32/BANK1/EZR/TNFRSF21/RAB8B/CHD7/SOCS1/FOXP1/SERPINB1/CRLF2/SOX4/CARD16/CARD17/TNFAIP3/CD22/SRGN/PIM3/PTGER4/ADORA2A/LYN/RGCC/IL4R/ABCG1/LILRA5/IL1R2/IFNGR1/KLF7/RABGEF1/RIPK2/ORM2/IFIH1/TLR4/ZC3H12A/ORM1/TLR2/CCR7/HIF1A/IRS2/GLUL/MIR155/TNF/CLEC4E/RSAD2/NLRP3/IL1A/OSM/HCAR2/IL6/IL1B/FFAR2/CCL3	68
GO:0050670	GO:0050670	regulation of lymphocyte proliferation	41/903	208/18670	1.02e-14	1.1e-12	7.68e-13	LGALS3/TICAM1/CTNNB1/BST1/IL6R/LILRB1/CEBPB/TYROBP/XCL1/CDKN1A/LST1/TNFRSF13C/CD40/LRRC32/HES1/IL23A/TNFRSF21/PNP/CD80/PRNP/MNDA/ICOSLG/IL6ST/CD22/LILRB2/LYN/MIR21/BCL6/BCL2/CD55/SDC4/AHR/IL2RA/GPR183/RIPK2/TLR4/IRS2/TNFSF8/PELI1/IL6/IL1B	41
GO:0030098	GO:0030098	lymphocyte differentiation	55/903	353/18670	1.24e-14	1.31e-12	9.22e-13	CD19/CTNNB1/RHOH/NFAM1/CYLD/RBPJ/ADAM8/LILRB4/ZFP36L1/ZMIZ1/IL23A/FCER1G/FNIP1/DUSP10/PNP/CHD7/CD80/SOCS1/FOXP1/SMAD7/SPI1/JMJD6/SOX4/RELB/IRF4/LILRB2/MS4A1/PTGER4/INHBA/MIR21/IL4R/BCL6/BCL2/BCL3/ZEB1/EGR3/CR1/KLF6/RARA/CD79A/IL2RA/CLEC4D/IRF2BP2/GPR183/RIPK2/ZC3H12A/CCR7/TNFSF8/NFKBIZ/NFKBID/CLEC4E/RSAD2/NLRP3/CD83/IL6	55
GO:1903708	GO:1903708	positive regulation of hemopoiesis	38/903	185/18670	2.43e-14	2.52e-12	1.77e-12	MIR222/ISG15/CYLD/ATXN1L/ADAM8/TYROBP/LILRB4/ZFP36L1/ZMIZ1/IL23A/DUSP10/PNP/CSF3/CD80/SOCS1/ACVR2A/CSF1/KLF10/LILRB2/INHBA/MIR21/IL4R/BCL6/CCR1/FOXO3/EGR3/RARA/IL2RA/RIPK2/MIR221/JUN/HIF1A/TRIB1/NFKBIZ/NFKBID/TNF/NLRP3/CD83	38
GO:0002573	GO:0002573	myeloid leukocyte differentiation	40/903	204/18670	2.59e-14	2.64e-12	1.85e-12	APP/CTNNB1/RBPJ/TFE3/LILRB1/CEBPB/TYROBP/SNX10/LILRB4/ZFP36L1/SRC/CEACAM1/IL23A/FCER1G/LILRB3/CSF3/FOXP1/SPI1/JUNB/RELB/IRF4/CSF1/RASSF2/KLF10/INHBA/LYN/CCR1/MYC/MMP9/RARA/VEGFA/GPR183/TLR4/JUN/GAB2/TLR2/CCR7/TRIB1/TNF/CCL3	40
GO:0002688	GO:0002688	regulation of leukocyte chemotaxis	29/903	114/18670	9.15e-14	9.12e-12	6.4e-12	BST1/IL6R/XCL1/LGMN/DYSF/IL23A/OXSR1/STAP1/CAMK1D/CSF1/LYN/MPP1/CCR1/TNFSF14/SWAP70/DUSP1/VEGFA/EDN1/CCL7/CCR7/CXCR2/FPR2/C5AR1/CXCL10/CCL4/CCL2/IL6/THBS1/CCL3	29
GO:0031663	GO:0031663	lipopolysaccharide-mediated signaling pathway	21/903	58/18670	1.15e-13	1.13e-11	7.9e-12	LY96/BCL10/TICAM1/LILRA2/LY86/PTAFR/CARD16/TNFAIP3/HCK/LYN/CD55/RIPK2/TLR4/TLR2/TRIB1/NFKBIA/TNF/IRAK2/CCL2/IL1B/CCL3	21
GO:0070555	GO:0070555	response to interleukin-1	39/903	207/18670	2.11e-13	2.03e-11	1.42e-11	RELA/OTUD4/APP/CEBPB/TAB2/XCL1/NR1D1/SQSTM1/SRC/CCL8/TANK/MIR142/PELI2/IL1R2/CHI3L1/IRAK3/MAP3K8/IL1R1/SIRPA/RIPK2/ZC3H12A/EDN1/CCL7/HIF1A/NFKB1/CCL20/NFKBIA/IL1RN/PELI1/CCL4/ICAM1/IL1A/CCL4L1/IRAK2/CCL2/IL6/IL1B/CCL3/CCL3L3	39
GO:0071347	GO:0071347	cellular response to interleukin-1	36/903	179/18670	2.3e-13	2.18e-11	1.53e-11	RELA/OTUD4/CEBPB/TAB2/XCL1/NR1D1/SQSTM1/CCL8/TANK/PELI2/IL1R2/CHI3L1/IRAK3/MAP3K8/IL1R1/SIRPA/RIPK2/ZC3H12A/EDN1/CCL7/HIF1A/NFKB1/CCL20/NFKBIA/IL1RN/PELI1/CCL4/ICAM1/IL1A/CCL4L1/IRAK2/CCL2/IL6/IL1B/CCL3/CCL3L3	36
GO:0007249	GO:0007249	I-kappaB kinase/NF-kappaB signaling	45/903	269/18670	2.57e-13	2.39e-11	1.68e-11	RELA/LY96/TRAF3IP2/BCL10/TICAM1/CTNNB1/RHOH/WLS/TAB2/NR1D1/PLK2/SQSTM1/CD40/TNFRSF10B/CFLAR/LITAF/TLR7/TANK/S100A12/RELB/PELI2/BIRC2/CARD16/PER1/TNFAIP3/DDX21/BCL3/PIM2/REL/TNIP1/SIRPA/BIRC3/RIPK2/TLR4/ZC3H12A/TLR2/CCR7/IFIT5/NFKBIA/IL1RN/NFKBID/PELI1/TNF/IRAK2/IL1B	45
GO:0042116	GO:0042116	macrophage activation	26/903	95/18670	2.72e-13	2.49e-11	1.74e-11	APP/TICAM1/SPHK1/TYROBP/NR1D1/DYSF/TLR7/STAP1/FOXP1/JMJD6/MIR142/SLC11A1/IL4R/IFNGR1/TLR4/ZC3H12A/JUN/TLR2/FPR2/CD93/C5AR1/NAMPT/TNF/IL6/THBS1/CCL3	26
GO:0002292	GO:0002292	T cell differentiation involved in immune response	22/903	68/18670	4.3e-13	3.86e-11	2.71e-11	IL23A/FCER1G/CD80/FOXP1/SMAD7/RELB/IRF4/PTGER4/MIR21/IL4R/BCL6/BCL3/RARA/CLEC4D/GPR183/RIPK2/ZC3H12A/NFKBIZ/NFKBID/CLEC4E/NLRP3/IL6	22
GO:1990868	GO:1990868	response to chemokine	26/903	97/18670	4.65e-13	4.04e-11	2.83e-11	XCL1/OXSR1/SH2B3/CCL8/CXCR5/CCR4/CXCR1/CXCR4/CCR1/DUSP1/ZC3H12A/EDN1/CXCL1/CCL7/CCR7/HIF1A/CCL20/CXCR2/CCRL2/CXCL2/CXCL10/CCL4/CCL4L1/CCL2/CCL3/CCL3L3	26
GO:1990869	GO:1990869	cellular response to chemokine	26/903	97/18670	4.65e-13	4.04e-11	2.83e-11	XCL1/OXSR1/SH2B3/CCL8/CXCR5/CCR4/CXCR1/CXCR4/CCR1/DUSP1/ZC3H12A/EDN1/CXCL1/CCL7/CCR7/HIF1A/CCL20/CXCR2/CCRL2/CXCL2/CXCL10/CCL4/CCL4L1/CCL2/CCL3/CCL3L3	26
GO:0002286	GO:0002286	T cell activation involved in immune response	27/903	106/18670	6.33e-13	5.41e-11	3.79e-11	LGALS3/LILRB1/CEACAM1/IL23A/FCER1G/CD80/FOXP1/SMAD7/RELB/IRF4/SLC11A1/PTGER4/MIR21/IL4R/BCL6/BCL3/RARA/CLEC4D/GPR183/RIPK2/ZC3H12A/NFKBIZ/NFKBID/CLEC4E/ICAM1/NLRP3/IL6	27
GO:0042326	GO:0042326	negative regulation of phosphorylation	61/903	468/18670	1.55e-12	1.3e-10	9.14e-11	UBE2B/MIR20A/SH3BP5/PMEPA1/RHOH/DUSP4/CYLD/PDCD4/LATS2/CDKN1A/FOXO1/DUSP16/ATF3/PTPN1/CEACAM1/SH2B3/EZR/MYADM/DUSP10/IGF1R/STAP1/DUSP6/SOCS1/PIK3IP1/SMAD7/DUSP5/PRNP/GNAQ/DDIT4/PER1/C9orf72/TNFAIP3/RASSF2/SORL1/SPRY1/PRKCD/ITPRIP/ADORA2A/INHBA/PPP1R15B/LYN/DUSP8/MIR21/MYC/IRAK3/RABGEF1/TNIP1/SIRPA/RGS2/DUSP1/MIR221/TLR4/ZC3H12A/SOCS3/PPIF/JUN/IRS2/SAMSN1/TRIB1/GADD45B/IL1B	61
GO:0070371	GO:0070371	ERK1 and ERK2 cascade	48/903	317/18670	1.83e-12	1.52e-10	1.06e-10	PDE8A/MIR222/APP/DUSP4/XCL1/ZFP36L1/SRC/ATF3/PTPN1/CFLAR/CEACAM1/BRAF/EZR/CCL8/DUSP10/DUSP6/SLAMF1/CD44/SPRY1/PTGER4/LYN/MIR21/CHI3L1/CCR1/MYC/TNIP1/RAPGEF2/SIRPA/DUSP1/GPR183/RIPK2/MIR221/TLR4/JUN/CCL7/CCR7/CCL20/FPR2/SEMA7A/C5AR1/TNF/CCL4/ICAM1/CCL4L1/CCL2/IL1B/CCL3/CCL3L3	48
GO:0051403	GO:0051403	stress-activated MAPK cascade	45/903	286/18670	2.36e-12	1.92e-10	1.35e-10	APP/MIR20A/MAPKAPK2/SPHK1/FAS/CYLD/RB1CC1/PDCD4/RELL1/TAB2/FOXO1/MAP4K4/ZFP36L1/PTPN1/SPAG9/EZR/DUSP10/IGF1R/SLAMF1/PER1/MAP3K2/TRAF4/RASSF2/SDCBP/PTGER4/MAP2K3/MYC/MAP3K8/SIRPA/DUSP1/VEGFA/ZFP36/RIPK2/TLR4/ZC3H12A/EDN1/NCF1/CCR7/NFKB1/TRIB1/IL1RN/TNF/GADD45B/IRAK2/IL1B	45
GO:0070098	GO:0070098	chemokine-mediated signaling pathway	24/903	88/18670	2.44e-12	1.96e-10	1.38e-10	XCL1/OXSR1/SH2B3/CCL8/CXCR5/CCR4/CXCR1/CXCR4/CCR1/EDN1/CXCL1/CCL7/CCR7/HIF1A/CCL20/CXCR2/CCRL2/CXCL2/CXCL10/CCL4/CCL4L1/CCL2/CCL3/CCL3L3	24
GO:0002697	GO:0002697	regulation of immune effector process	60/903	462/18670	2.77e-12	2.2e-10	1.54e-10	CD19/LGALS3/C4BPA/TRAF3IP2/CFP/AP1G1/BCL10/TICAM1/CRK/CR1L/LILRB1/TYROBP/XCL1/LTA/CD40/CEACAM1/IL23A/FCER1G/DUSP10/STAP1/FCER2/CD80/SMAD7/PTAFR/IRF4/BIRC2/TNFAIP3/CD22/LYN/MIR21/IL4R/BCL6/DDX21/CD55/CR1/SERPINB9/IRAK3/RARA/RABGEF1/HERC5/IL2RA/IL1R1/BIRC3/RIPK2/TLR4/ZC3H12A/GAB2/SEMA7A/NFKBIZ/NFKBID/C5AR1/IFIT1/TNF/RSAD2/ICAM1/NLRP3/NR4A3/IL6/IL1B/FFAR2	60
GO:0046631	GO:0046631	alpha-beta T cell activation	30/903	138/18670	2.84e-12	2.22e-10	1.56e-10	IL6R/LILRB1/XCL1/IL23A/PNP/CD80/SOCS1/FOXP1/SMAD7/RELB/IRF4/PTGER4/ADORA2A/MIR21/IL4R/BCL6/BCL2/BCL3/CD55/RARA/GPR183/RIPK2/ZC3H12A/TNFSF8/NFKBIZ/NFKBID/RSAD2/NLRP3/CD83/IL6	30
GO:0043367	GO:0043367	CD4-positive, alpha-beta T cell differentiation	22/903	74/18670	2.97e-12	2.28e-10	1.6e-10	IL23A/CD80/SOCS1/FOXP1/SMAD7/RELB/IRF4/PTGER4/MIR21/IL4R/BCL6/BCL3/RARA/GPR183/RIPK2/ZC3H12A/NFKBIZ/NFKBID/RSAD2/NLRP3/CD83/IL6	22
GO:0009615	GO:0009615	response to virus	48/903	323/18670	3.67e-12	2.78e-10	1.95e-10	APOBEC3B/RELA/ISG15/TRAF3IP2/TICAM1/FOSL1/LILRB1/XCL1/SRC/CD40/DDX3X/IL23A/CCL8/TLR7/BIRC2/DDIT4/TNFAIP3/MX2/DDX21/CXCR4/IFNGR1/BCL2/BCL3/PMAIP1/PIM2/MX1/IRAK3/OASL/HERC5/IL2RA/BIRC3/IFI44/IFNGR2/APOBEC3A/IFIH1/ZC3H12A/IFIT5/IVNS1ABP/IFIT1/CXCL10/TNF/CCL4/IFIT3/RSAD2/NLRP3/IFIT2/IL6/IL1B	48
GO:0071674	GO:0071674	mononuclear cell migration	24/903	90/18670	4.16e-12	3.11e-10	2.18e-10	LGALS3/IL6R/XCL1/LGMN/CCL8/S100A12/CSF1/LYN/CCR1/SIRPA/DUSP1/CCL7/CCL20/FPR2/C5AR1/CXCL10/TNF/CCL4/CCL4L1/CCL2/IL6/THBS1/CCL3/CCL3L3	24
GO:0031098	GO:0031098	stress-activated protein kinase signaling cascade	47/903	315/18670	5.34e-12	3.94e-10	2.76e-10	APP/MIR20A/MAPKAPK2/SPHK1/FAS/CYLD/RB1CC1/PDCD4/RELL1/TAB2/FOXO1/MAP4K4/ZFP36L1/PTPN1/SPAG9/OXSR1/EZR/DUSP10/IGF1R/SLAMF1/PER1/MAP3K2/TRAF4/RASSF2/SDCBP/PTGER4/LYN/MAP2K3/MYC/MAP3K8/SIRPA/DUSP1/VEGFA/ZFP36/RIPK2/TLR4/ZC3H12A/EDN1/NCF1/CCR7/NFKB1/TRIB1/IL1RN/TNF/GADD45B/IRAK2/IL1B	47
GO:0002819	GO:0002819	regulation of adaptive immune response	32/903	160/18670	5.81e-12	4.23e-10	2.97e-10	C4BPA/IL6R/LILRB1/XCL1/LTA/TNFRSF13C/CD40/CEACAM1/IL23A/FCER1G/DUSP10/FCER2/CD80/SMAD7/TNFAIP3/IL6ST/SLC11A1/MIR21/IL4R/BCL6/CR1/IL1R1/RIPK2/ZC3H12A/SAMSN1/NFKBIZ/NFKBID/TNF/RSAD2/NLRP3/IL6/IL1B	32
GO:0035710	GO:0035710	CD4-positive, alpha-beta T cell activation	24/903	92/18670	6.97e-12	5e-10	3.51e-10	XCL1/IL23A/CD80/SOCS1/FOXP1/SMAD7/RELB/IRF4/PTGER4/MIR21/IL4R/BCL6/BCL3/CD55/RARA/GPR183/RIPK2/ZC3H12A/NFKBIZ/NFKBID/RSAD2/NLRP3/CD83/IL6	24
GO:0002285	GO:0002285	lymphocyte activation involved in immune response	34/903	181/18670	8.06e-12	5.71e-10	4.01e-10	CD19/LGALS3/AP1G1/LILRB1/CD40/CEACAM1/IL23A/FCER1G/GAPT/CD80/FOXP1/SMAD7/RELB/IRF4/SLC11A1/PTGER4/NBN/MIR21/IL4R/BCL6/BCL3/RARA/SWAP70/CLEC4D/GPR183/RIPK2/TLR4/ZC3H12A/NFKBIZ/NFKBID/CLEC4E/ICAM1/NLRP3/IL6	34
GO:0050729	GO:0050729	positive regulation of inflammatory response	31/903	153/18670	8.73e-12	6.11e-10	4.28e-10	TICAM1/PDCD4/ADAM8/CEBPB/LTA/IL23A/FCER1G/TLR7/S100A9/STAP1/MIR142/S100A12/IL6ST/CLEC7A/PTGER4/MIR21/LILRA5/TNIP1/TLR4/TLR2/CCR7/NFKBIA/NFKBIZ/TNF/OSM/IL6/IL1B/FFAR2/CCL3/CCL3L3/PTGS2	31
GO:0046632	GO:0046632	alpha-beta T cell differentiation	25/903	101/18670	9.02e-12	6.23e-10	4.37e-10	IL23A/PNP/CD80/SOCS1/FOXP1/SMAD7/RELB/IRF4/PTGER4/MIR21/IL4R/BCL6/BCL2/BCL3/RARA/GPR183/RIPK2/ZC3H12A/TNFSF8/NFKBIZ/NFKBID/RSAD2/NLRP3/CD83/IL6	25
GO:0070372	GO:0070372	regulation of ERK1 and ERK2 cascade	45/903	300/18670	1.27e-11	8.64e-10	6.05e-10	PDE8A/MIR222/APP/DUSP4/XCL1/SRC/ATF3/PTPN1/CFLAR/CEACAM1/BRAF/EZR/CCL8/DUSP10/DUSP6/SLAMF1/CD44/SPRY1/LYN/MIR21/CHI3L1/CCR1/TNIP1/RAPGEF2/SIRPA/DUSP1/GPR183/RIPK2/MIR221/TLR4/JUN/CCL7/CCR7/CCL20/FPR2/SEMA7A/C5AR1/TNF/CCL4/ICAM1/CCL4L1/CCL2/IL1B/CCL3/CCL3L3	45
GO:0042093	GO:0042093	T-helper cell differentiation	19/903	58/18670	1.33e-11	8.98e-10	6.29e-10	IL23A/CD80/FOXP1/SMAD7/RELB/IRF4/PTGER4/MIR21/IL4R/BCL6/BCL3/RARA/GPR183/RIPK2/ZC3H12A/NFKBIZ/NFKBID/NLRP3/IL6	19
GO:2001233	GO:2001233	regulation of apoptotic signaling pathway	54/903	406/18670	1.4e-11	9.3e-10	6.52e-10	LGALS3/RELA/MIR222/BCL10/CTNNB1/FAS/CYLD/RB1CC1/PLAGL2/BMF/MCL1/SRC/TNFRSF10B/DDX3X/ATF3/PTPN1/YBX3/CFLAR/S100A9/GRINA/TRIM39/TP53BP2/BID/CD44/TNFAIP3/DDIT3/PRKCD/ITPRIP/NFE2L2/ADORA2A/INHBA/MIR21/BCL2/HERPUD1/PMAIP1/MMP9/EIF2AK3/TRAF1/MIR221/SKIL/NR4A2/PPIF/HIF1A/BCL2A1/IVNS1ABP/TNF/ICAM1/SOD2/IL1A/G0S2/PLAUR/THBS1/IL1B/PTGS2	54
GO:0002690	GO:0002690	positive regulation of leukocyte chemotaxis	23/903	87/18670	1.42e-11	9.3e-10	6.52e-10	IL6R/XCL1/LGMN/DYSF/IL23A/OXSR1/CAMK1D/CSF1/CCR1/TNFSF14/SWAP70/VEGFA/EDN1/CCL7/CCR7/CXCR2/FPR2/C5AR1/CXCL10/CCL4/IL6/THBS1/CCL3	23
GO:0050920	GO:0050920	regulation of chemotaxis	37/903	217/18670	1.95e-11	1.27e-09	8.87e-10	ZSWIM6/F3/BST1/IL6R/XCL1/LGMN/DYSF/IL23A/OXSR1/P2RX4/STAP1/CAMK1D/CSF1/CCR4/LYN/MPP1/STX3/CXCR4/CCR1/TNFSF14/SWAP70/DUSP1/VEGFA/GPR183/EDN1/CCL7/CCR7/CXCR2/FPR2/SEMA7A/C5AR1/CXCL10/CCL4/CCL2/IL6/THBS1/CCL3	37
GO:0071706	GO:0071706	tumor necrosis factor superfamily cytokine production	32/903	168/18670	2.26e-11	1.45e-09	1.02e-09	LY96/BCL10/APP/TICAM1/MAPKAPK2/ADAM8/LILRB1/TYROBP/LILRA2/IL23A/FCER1G/FOXP1/PTAFR/SLAMF1/TNFAIP3/CLEC7A/LILRA5/IFNGR1/BCL3/IRAK3/RARA/SIRPA/ZFP36/RIPK2/ORM2/IFIH1/TLR4/ZC3H12A/ORM1/TLR2/THBS1/CCL3	32
GO:0042035	GO:0042035	regulation of cytokine biosynthetic process	26/903	114/18670	2.57e-11	1.63e-09	1.14e-09	RELA/BCL10/APP/TICAM1/MAPKAPK2/LILRB1/CEBPB/TYROBP/TNFRSF13C/TLR7/CD80/PTAFR/IRF4/CLEC7A/INHBA/MAP2K3/BCL3/ZFP36/TLR4/EREG/NFKB1/TNF/IL1A/IL6/THBS1/IL1B	26
GO:0002294	GO:0002294	CD4-positive, alpha-beta T cell differentiation involved in immune response	19/903	60/18670	2.62e-11	1.63e-09	1.14e-09	IL23A/CD80/FOXP1/SMAD7/RELB/IRF4/PTGER4/MIR21/IL4R/BCL6/BCL3/RARA/GPR183/RIPK2/ZC3H12A/NFKBIZ/NFKBID/NLRP3/IL6	19
GO:0045637	GO:0045637	regulation of myeloid cell differentiation	40/903	251/18670	2.64e-11	1.63e-09	1.14e-09	LGALS3/MIR222/ISG15/CTNNB1/TFE3/LILRB1/CEBPB/TYROBP/LILRB4/ZFP36L1/CEACAM1/IL23A/KMT2E/LILRB3/CSF3/FOXP1/SPI1/ACVR2A/CSF1/PURB/RASSF2/KLF10/INHBA/LYN/CCR1/FOXO3/MYC/RARA/ZFP36/MIR221/TLR4/JUN/HIF1A/TRIB1/NFKBIA/CSF3R/TNF/NR4A3/THBS1/CCL3	40
GO:0042108	GO:0042108	positive regulation of cytokine biosynthetic process	20/903	67/18670	2.67e-11	1.63e-09	1.14e-09	RELA/BCL10/APP/TICAM1/MAPKAPK2/TYROBP/TNFRSF13C/TLR7/CD80/PTAFR/IRF4/CLEC7A/BCL3/TLR4/EREG/TNF/IL1A/IL6/THBS1/IL1B	20
GO:0032612	GO:0032612	interleukin-1 production	26/903	115/18670	3.17e-11	1.92e-09	1.34e-09	APP/SPHK1/TYROBP/LILRA2/CEACAM1/MEFV/FOXP1/SERPINB1/CARD16/CARD17/MNDA/TNFAIP3/CLEC7A/LILRA5/IL1R2/SIRPA/RIPK2/ORM2/TLR4/ZC3H12A/ORM1/CCR7/ABCA1/NLRP3/IL1B/CCL3	26
GO:0032635	GO:0032635	interleukin-6 production	31/903	161/18670	3.48e-11	2.08e-09	1.46e-09	BCL10/APP/TICAM1/MAPKAPK2/IL6R/CEBPB/TYROBP/LILRA2/BANK1/FCER1G/TLR7/PTAFR/SLAMF1/TNFAIP3/CLEC7A/LILRB2/LILRA5/IRAK3/RABGEF1/SIRPA/RIPK2/IFIH1/TLR4/ZC3H12A/ORM1/TLR2/EREG/IL1RN/TNF/IL6/IL1B	31
GO:0002287	GO:0002287	alpha-beta T cell activation involved in immune response	19/903	61/18670	3.64e-11	2.13e-09	1.49e-09	IL23A/CD80/FOXP1/SMAD7/RELB/IRF4/PTGER4/MIR21/IL4R/BCL6/BCL3/RARA/GPR183/RIPK2/ZC3H12A/NFKBIZ/NFKBID/NLRP3/IL6	19
GO:0002293	GO:0002293	alpha-beta T cell differentiation involved in immune response	19/903	61/18670	3.64e-11	2.13e-09	1.49e-09	IL23A/CD80/FOXP1/SMAD7/RELB/IRF4/PTGER4/MIR21/IL4R/BCL6/BCL3/RARA/GPR183/RIPK2/ZC3H12A/NFKBIZ/NFKBID/NLRP3/IL6	19
GO:0032675	GO:0032675	regulation of interleukin-6 production	30/903	152/18670	3.78e-11	2.19e-09	1.54e-09	APP/TICAM1/MAPKAPK2/IL6R/CEBPB/TYROBP/LILRA2/BANK1/FCER1G/TLR7/PTAFR/SLAMF1/TNFAIP3/CLEC7A/LILRB2/LILRA5/IRAK3/RABGEF1/SIRPA/RIPK2/IFIH1/TLR4/ZC3H12A/ORM1/TLR2/EREG/IL1RN/TNF/IL6/IL1B	30
GO:0001933	GO:0001933	negative regulation of protein phosphorylation	55/903	429/18670	3.83e-11	2.19e-09	1.54e-09	UBE2B/MIR20A/SH3BP5/PMEPA1/DUSP4/CYLD/PDCD4/LATS2/CDKN1A/FOXO1/DUSP16/ATF3/PTPN1/CEACAM1/SH2B3/EZR/MYADM/DUSP10/IGF1R/DUSP6/SOCS1/SMAD7/DUSP5/PRNP/GNAQ/DDIT4/PER1/C9orf72/TNFAIP3/RASSF2/SORL1/SPRY1/PRKCD/ITPRIP/ADORA2A/PPP1R15B/LYN/DUSP8/MIR21/MYC/IRAK3/RABGEF1/TNIP1/SIRPA/RGS2/DUSP1/MIR221/TLR4/ZC3H12A/SOCS3/JUN/SAMSN1/TRIB1/GADD45B/IL1B	55
GO:1901222	GO:1901222	regulation of NIK/NF-kappaB signaling	26/903	117/18670	4.78e-11	2.67e-09	1.87e-09	RELA/ADIPOR1/APP/SPHK1/CYLD/PDCD4/TNFRSF10B/IL23A/LITAF/TLR7/BIRC2/TRAF4/RASSF2/NFAT5/MIR21/CHI3L1/BCL3/TNFSF14/TLR4/ZC3H12A/EDN1/TLR2/NFKBIA/TNF/NLRP3/IL1B	26
GO:1902107	GO:1902107	positive regulation of leukocyte differentiation	29/903	144/18670	4.79e-11	2.67e-09	1.87e-09	CYLD/ADAM8/TYROBP/LILRB4/ZFP36L1/ZMIZ1/IL23A/DUSP10/PNP/CD80/SOCS1/CSF1/KLF10/LILRB2/MIR21/IL4R/BCL6/CCR1/EGR3/RARA/IL2RA/RIPK2/JUN/TRIB1/NFKBIZ/NFKBID/TNF/NLRP3/CD83	29
GO:1903555	GO:1903555	regulation of tumor necrosis factor superfamily cytokine production	31/903	163/18670	4.84e-11	2.67e-09	1.87e-09	LY96/APP/TICAM1/MAPKAPK2/ADAM8/LILRB1/TYROBP/LILRA2/IL23A/FCER1G/FOXP1/PTAFR/SLAMF1/TNFAIP3/CLEC7A/LILRA5/IFNGR1/BCL3/IRAK3/RARA/SIRPA/ZFP36/RIPK2/ORM2/IFIH1/TLR4/ZC3H12A/ORM1/TLR2/THBS1/CCL3	31
GO:0034612	GO:0034612	response to tumor necrosis factor	45/903	312/18670	4.88e-11	2.67e-09	1.87e-09	RELA/SPHK1/CYLD/XCL1/NR1D1/LTA/ADAM9/TNFRSF9/ZFP36L1/TNFRSF13C/CD40/YBX3/CCL8/TNFRSF21/ASAH1/AFF3/TANK/MIR142/BIRC2/CARD16/TNFAIP3/NFE2L2/CHI3L1/FOXO3/TNFSF14/TRAF1/BIRC3/ZFP36/ZC3H12A/EDN1/CCL7/NFKB1/CCL20/CXCL16/NFKBIA/TNFSF8/TNF/CCL4/ICAM1/CCL4L1/CCL2/THBS1/CCL3/CCL3L3/PTGS2	45
GO:0050730	GO:0050730	regulation of peptidyl-tyrosine phosphorylation	40/903	256/18670	4.93e-11	2.67e-09	1.87e-09	CASS4/APP/SH3BP5/RICTOR/NEDD9/BST1/IL6R/RAP2C/SRC/CD40/HES1/PTPN1/ITGA5/BANK1/IL23A/SH2B3/STAP1/CSF3/CD80/SOCS1/PRNP/YES1/CD44/IL6ST/PRKCD/LYN/LILRA5/AREG/EHD4/VEGFA/RIPK2/MIR221/SOCS3/NCF1/EREG/SAMSN1/TNF/ICAM1/OSM/IL6	40
GO:0050921	GO:0050921	positive regulation of chemotaxis	28/903	135/18670	4.96e-11	2.67e-09	1.87e-09	F3/IL6R/XCL1/LGMN/DYSF/IL23A/OXSR1/P2RX4/CAMK1D/CSF1/CCR4/STX3/CXCR4/CCR1/TNFSF14/SWAP70/VEGFA/EDN1/CCL7/CCR7/CXCR2/FPR2/C5AR1/CXCL10/CCL4/IL6/THBS1/CCL3	28
GO:0051090	GO:0051090	regulation of DNA-binding transcription factor activity	55/903	432/18670	5.01e-11	2.68e-09	1.88e-09	JUP/RELA/FLOT1/BCL10/APP/TICAM1/CTNNB1/SPHK1/NFAM1/CYLD/FOSL1/ADAM8/TAB2/XCL1/CD40/CFLAR/RLIM/JMY/S100A9/PIM1/CSF3/SMAD7/CAMK1D/S100A12/PRNP/CARD16/TNFAIP3/HCK/BHLHE40/DDIT3/RGCC/SIK1/IRAK3/TRAF1/VEGFA/NFKB2/RIPK2/TLR4/ZC3H12A/EDN1/SGK1/JUN/NFKBIE/TLR2/NFKB1/TRIB1/NFKBIA/NFKBID/PELI1/TNF/ICAM1/NLRP3/IRAK2/IL6/IL1B	55
GO:0002822	GO:0002822	regulation of adaptive immune response based on somatic recombination of immune receptors built from immunoglobulin superfamily domains	29/903	145/18670	5.71e-11	3.02e-09	2.12e-09	C4BPA/IL6R/LILRB1/XCL1/LTA/TNFRSF13C/CD40/CEACAM1/IL23A/FCER1G/FCER2/CD80/SMAD7/TNFAIP3/SLC11A1/MIR21/IL4R/BCL6/CR1/IL1R1/RIPK2/ZC3H12A/NFKBIZ/NFKBID/TNF/RSAD2/NLRP3/IL6/IL1B	29
GO:0032611	GO:0032611	interleukin-1 beta production	24/903	101/18670	5.95e-11	3.08e-09	2.16e-09	APP/SPHK1/TYROBP/LILRA2/MEFV/FOXP1/SERPINB1/CARD16/CARD17/MNDA/TNFAIP3/CLEC7A/LILRA5/SIRPA/RIPK2/ORM2/TLR4/ZC3H12A/ORM1/CCR7/ABCA1/NLRP3/IL1B/CCL3	24
GO:0032649	GO:0032649	regulation of interferon-gamma production	24/903	101/18670	5.95e-11	3.08e-09	2.16e-09	ISG15/IL6R/LILRB1/XCL1/LTA/TNFRSF13C/IL23A/TLR7/PRNP/CLEC7A/SLC11A1/IRF8/INHBA/PDE4B/BCL3/RARA/IL1R1/SIRPA/RIPK2/TLR4/ZC3H12A/CCR7/TNF/IL1B	24
GO:0032615	GO:0032615	interleukin-12 production	18/903	56/18670	6.61e-11	3.39e-09	2.38e-09	RELA/LILRB1/CD40/IL23A/MEFV/FOXP1/SLAMF1/CLEC7A/PRKCD/IRF8/LILRA5/IRAK3/RIPK2/TLR4/TLR2/CCR7/NFKB1/THBS1	18
GO:0051250	GO:0051250	negative regulation of lymphocyte activation	29/903	146/18670	6.81e-11	3.46e-09	2.43e-09	LGALS3/LILRB1/CEBPB/TYROBP/XCL1/LST1/LRRC32/BANK1/CEACAM1/TNFRSF21/CD80/SOCS1/SMAD7/PRNP/MNDA/TNFAIP3/LILRB2/ADORA2A/INHBA/LYN/MIR21/IL4R/BCL6/SDC4/IL2RA/ZC3H12A/SAMSN1/NFKBID/PELI1	29
GO:0043122	GO:0043122	regulation of I-kappaB kinase/NF-kappaB signaling	38/903	237/18670	6.91e-11	3.48e-09	2.44e-09	RELA/TRAF3IP2/BCL10/TICAM1/CTNNB1/RHOH/WLS/TAB2/NR1D1/PLK2/SQSTM1/CD40/TNFRSF10B/CFLAR/LITAF/TANK/S100A12/PELI2/BIRC2/CARD16/PER1/TNFAIP3/DDX21/PIM2/REL/TNIP1/SIRPA/BIRC3/RIPK2/TLR4/ZC3H12A/CCR7/IFIT5/IL1RN/NFKBID/PELI1/TNF/IL1B	38
GO:0071496	GO:0071496	cellular response to external stimulus	47/903	339/18670	7.24e-11	3.61e-09	2.53e-09	SESN1/BCL11A/BCL10/FAS/UPP1/WDR45B/FOSL1/VDR/CDKN1A/KIAA1324/FOXO1/CD40/TNFRSF10B/MAP1LC3B2/ATF3/TLR7/FNIP1/P2RX4/PIM1/CPEB4/CD68/MAP1LC3B/NUAK2/SESN3/MAP3K2/GABARAPL1/KLF10/PTGER4/NFE2L2/LYN/BCL2/SIK1/PMAIP1/TNFSF14/EIF2AK3/TLR4/ZC3H12A/NR4A2/JUN/ATP2B1/NFKB1/GLUL/KCNJ2/NAMPT/ICAM1/IL1B/PTGS2	47
GO:0002221	GO:0002221	pattern recognition receptor signaling pathway	34/903	197/18670	9.1e-11	4.5e-09	3.15e-09	RELA/OTUD4/LY96/FLOT1/BCL10/TICAM1/MAPKAPK2/CYLD/TAB2/LILRA2/NR1D1/LGMN/TLR7/S100A9/TANK/IRF4/BIRC2/TNFAIP3/CLEC7A/LYN/UBE2D1/IRAK3/TNIP1/BIRC3/RIPK2/IFIH1/TLR4/TLR2/NFKBIA/PELI1/CLEC4E/RSAD2/IRAK2/FFAR2	34
GO:0032652	GO:0032652	regulation of interleukin-1 production	24/903	103/18670	9.25e-11	4.53e-09	3.18e-09	APP/SPHK1/TYROBP/LILRA2/CEACAM1/MEFV/FOXP1/SERPINB1/CARD16/CARD17/MNDA/TNFAIP3/CLEC7A/LILRA5/IL1R2/SIRPA/RIPK2/ORM2/TLR4/ZC3H12A/ORM1/CCR7/NLRP3/CCL3	24
GO:0070665	GO:0070665	positive regulation of leukocyte proliferation	28/903	139/18670	1.03e-10	4.98e-09	3.49e-09	TICAM1/BST1/IL6R/XCL1/CDKN1A/TNFRSF13C/CD40/HES1/IL23A/PNP/CD80/CSF1/ICOSLG/IL6ST/LILRB2/LYN/MIR21/BCL6/BCL2/CD55/IL2RA/GPR183/RIPK2/TLR4/IRS2/PELI1/IL6/IL1B	28
GO:2001234	GO:2001234	negative regulation of apoptotic signaling pathway	37/903	230/18670	1.12e-10	5.37e-09	3.76e-09	LGALS3/RELA/MIR222/CTNNB1/FAS/RB1CC1/MCL1/SRC/TNFRSF10B/DDX3X/PTPN1/YBX3/CFLAR/GRINA/BID/CD44/TNFAIP3/ITPRIP/NFE2L2/MIR21/BCL2/HERPUD1/MMP9/MIR221/NR4A2/PPIF/HIF1A/BCL2A1/IVNS1ABP/TNF/ICAM1/SOD2/IL1A/PLAUR/THBS1/IL1B/PTGS2	37
GO:0050866	GO:0050866	negative regulation of cell activation	34/903	199/18670	1.21e-10	5.76e-09	4.04e-09	LGALS3/LILRB1/CEBPB/TYROBP/XCL1/NR1D1/LST1/LRRC32/BANK1/CEACAM1/SH2B3/TNFRSF21/THBD/CD80/SOCS1/SMAD7/PRNP/MNDA/TNFAIP3/LILRB2/PRKCD/ADORA2A/INHBA/LYN/MIR21/IL4R/BCL6/SDC4/RABGEF1/IL2RA/ZC3H12A/SAMSN1/NFKBID/PELI1	34
GO:0002548	GO:0002548	monocyte chemotaxis	19/903	65/18670	1.26e-10	5.94e-09	4.16e-09	LGALS3/IL6R/XCL1/LGMN/CCL8/S100A12/LYN/CCR1/DUSP1/CCL7/CCL20/FPR2/CXCL10/CCL4/CCL4L1/CCL2/IL6/CCL3/CCL3L3	19
GO:0032946	GO:0032946	positive regulation of mononuclear cell proliferation	27/903	131/18670	1.28e-10	5.94e-09	4.16e-09	TICAM1/BST1/IL6R/XCL1/CDKN1A/TNFRSF13C/CD40/HES1/IL23A/PNP/CD80/CSF1/ICOSLG/IL6ST/LILRB2/MIR21/BCL6/BCL2/CD55/IL2RA/GPR183/RIPK2/TLR4/IRS2/PELI1/IL6/IL1B	27
GO:0061900	GO:0061900	glial cell activation	18/903	58/18670	1.28e-10	5.94e-09	4.16e-09	APP/SPHK1/TYROBP/NR1D1/TLR7/STAP1/MIR142/ADORA2A/IFNGR1/JUN/TLR2/FPR2/C5AR1/NAMPT/TNF/IL6/IL1B/CCL3	18
GO:0032680	GO:0032680	regulation of tumor necrosis factor production	30/903	160/18670	1.43e-10	6.6e-09	4.62e-09	LY96/APP/TICAM1/MAPKAPK2/LILRB1/TYROBP/LILRA2/IL23A/FCER1G/FOXP1/PTAFR/SLAMF1/TNFAIP3/CLEC7A/LILRA5/IFNGR1/BCL3/IRAK3/RARA/SIRPA/ZFP36/RIPK2/ORM2/IFIH1/TLR4/ZC3H12A/ORM1/TLR2/THBS1/CCL3	30
GO:0042089	GO:0042089	cytokine biosynthetic process	26/903	123/18670	1.56e-10	7.12e-09	4.99e-09	RELA/BCL10/APP/TICAM1/MAPKAPK2/LILRB1/CEBPB/TYROBP/TNFRSF13C/TLR7/CD80/PTAFR/IRF4/CLEC7A/INHBA/MAP2K3/BCL3/ZFP36/TLR4/EREG/NFKB1/TNF/IL1A/IL6/THBS1/IL1B	26
GO:0042107	GO:0042107	cytokine metabolic process	26/903	124/18670	1.88e-10	8.53e-09	5.98e-09	RELA/BCL10/APP/TICAM1/MAPKAPK2/LILRB1/CEBPB/TYROBP/TNFRSF13C/TLR7/CD80/PTAFR/IRF4/CLEC7A/INHBA/MAP2K3/BCL3/ZFP36/TLR4/EREG/NFKB1/TNF/IL1A/IL6/THBS1/IL1B	26
GO:0050710	GO:0050710	negative regulation of cytokine secretion	20/903	74/18670	1.96e-10	8.82e-09	6.18e-09	MIR20A/LILRB1/LRRC32/BANK1/EZR/TNFRSF21/SERPINB1/CARD16/CARD17/TNFAIP3/SRGN/PTGER4/RGCC/LILRA5/IL1R2/RABGEF1/ZC3H12A/MIR155/TNF/NLRP3	20
GO:0032651	GO:0032651	regulation of interleukin-1 beta production	22/903	90/18670	2.07e-10	9.23e-09	6.47e-09	APP/SPHK1/TYROBP/LILRA2/MEFV/FOXP1/SERPINB1/CARD16/CARD17/MNDA/TNFAIP3/CLEC7A/LILRA5/SIRPA/RIPK2/ORM2/TLR4/ZC3H12A/ORM1/CCR7/NLRP3/CCL3	22
GO:0048872	GO:0048872	homeostasis of number of cells	38/903	246/18670	2.12e-10	9.35e-09	6.55e-09	MIR222/ISG15/BCL10/CYLD/WDR48/ZFP36L1/TNFRSF13C/KMT2E/SH2B3/FCER1G/AMPD3/GAPT/SPI1/JMJD6/ACVR2A/CSF1/CCR4/TNFAIP3/RASSF2/INHBA/LYN/PDE4B/BCL6/BCL2/PMAIP1/FOXO3/TNFSF14/IL2RA/VEGFA/ZFP36/GPR183/MIR221/SKIL/CCR7/HIF1A/CXCR2/HCAR2/IL6	38
GO:0032640	GO:0032640	tumor necrosis factor production	30/903	163/18670	2.3e-10	1.01e-08	7.08e-09	LY96/APP/TICAM1/MAPKAPK2/LILRB1/TYROBP/LILRA2/IL23A/FCER1G/FOXP1/PTAFR/SLAMF1/TNFAIP3/CLEC7A/LILRA5/IFNGR1/BCL3/IRAK3/RARA/SIRPA/ZFP36/RIPK2/ORM2/IFIH1/TLR4/ZC3H12A/ORM1/TLR2/THBS1/CCL3	30
GO:0038066	GO:0038066	p38MAPK cascade	17/903	53/18670	2.33e-10	1.01e-08	7.1e-09	MIR20A/MAPKAPK2/SPHK1/CYLD/RELL1/ZFP36L1/EZR/DUSP10/PER1/MAP2K3/DUSP1/VEGFA/ZFP36/ZC3H12A/NCF1/GADD45B/IL1B	17
GO:0150076	GO:0150076	neuroinflammatory response	20/903	75/18670	2.56e-10	1.1e-08	7.73e-09	APP/SPHK1/TYROBP/NR1D1/TLR7/STAP1/MIR142/ADORA2A/IFNGR1/MMP9/JUN/TLR2/FPR2/C5AR1/NAMPT/TNF/IL6/IL1B/CCL3/PTGS2	20
GO:0045582	GO:0045582	positive regulation of T cell differentiation	21/903	83/18670	2.67e-10	1.14e-08	8.01e-09	CYLD/ADAM8/LILRB4/ZMIZ1/IL23A/DUSP10/PNP/CD80/SOCS1/LILRB2/MIR21/IL4R/BCL6/EGR3/RARA/IL2RA/RIPK2/NFKBIZ/NFKBID/NLRP3/CD83	21
GO:0002695	GO:0002695	negative regulation of leukocyte activation	31/903	175/18670	3.14e-10	1.33e-08	9.34e-09	LGALS3/LILRB1/CEBPB/TYROBP/XCL1/NR1D1/LST1/LRRC32/BANK1/CEACAM1/TNFRSF21/CD80/SOCS1/SMAD7/PRNP/MNDA/TNFAIP3/LILRB2/ADORA2A/INHBA/LYN/MIR21/IL4R/BCL6/SDC4/RABGEF1/IL2RA/ZC3H12A/SAMSN1/NFKBID/PELI1	31
GO:1903532	GO:1903532	positive regulation of secretion by cell	51/903	403/18670	3.18e-10	1.34e-08	9.39e-09	CLEC5A/AP1G1/WLS/RAB5A/SEC24A/TTN/ADAM8/FFAR1/BLK/LILRA2/ADAM9/RAB3GAP1/SRC/EZR/FCER1G/RAB8B/P2RX4/PTAFR/CRLF2/SOX4/SDCBP/PTGER4/ADORA2A/INHBA/RGCC/IL4R/ABCG1/LILRA5/IFNGR1/SDC4/RIPK2/ORM2/IFIH1/TLR4/EDN1/GAB2/ORM1/TLR2/HIF1A/IRS2/GLUL/TNF/CLEC4E/NLRP3/IL1A/OSM/HCAR2/IL6/IL1B/FFAR2/CCL3	51
GO:0032655	GO:0032655	regulation of interleukin-12 production	17/903	54/18670	3.25e-10	1.36e-08	9.52e-09	RELA/LILRB1/CD40/IL23A/MEFV/FOXP1/SLAMF1/CLEC7A/IRF8/LILRA5/IRAK3/RIPK2/TLR4/TLR2/CCR7/NFKB1/THBS1	17
GO:0002224	GO:0002224	toll-like receptor signaling pathway	28/903	146/18670	3.41e-10	1.41e-08	9.91e-09	OTUD4/LY96/FLOT1/BCL10/TICAM1/MAPKAPK2/TAB2/LILRA2/NR1D1/LGMN/TLR7/S100A9/TANK/IRF4/BIRC2/TNFAIP3/LYN/UBE2D1/IRAK3/TNIP1/BIRC3/RIPK2/TLR4/TLR2/NFKBIA/PELI1/RSAD2/IRAK2	28
GO:0001774	GO:0001774	microglial cell activation	16/903	48/18670	4.13e-10	1.68e-08	1.18e-08	APP/SPHK1/TYROBP/NR1D1/TLR7/STAP1/MIR142/IFNGR1/JUN/TLR2/FPR2/C5AR1/NAMPT/TNF/IL6/CCL3	16
GO:0002269	GO:0002269	leukocyte activation involved in inflammatory response	16/903	48/18670	4.13e-10	1.68e-08	1.18e-08	APP/SPHK1/TYROBP/NR1D1/TLR7/STAP1/MIR142/IFNGR1/JUN/TLR2/FPR2/C5AR1/NAMPT/TNF/IL6/CCL3	16
GO:0050671	GO:0050671	positive regulation of lymphocyte proliferation	26/903	130/18670	5.61e-10	2.27e-08	1.59e-08	TICAM1/BST1/IL6R/XCL1/CDKN1A/TNFRSF13C/CD40/HES1/IL23A/PNP/CD80/ICOSLG/IL6ST/LILRB2/MIR21/BCL6/BCL2/CD55/IL2RA/GPR183/RIPK2/TLR4/IRS2/PELI1/IL6/IL1B	26
GO:0097193	GO:0097193	intrinsic apoptotic signaling pathway	41/903	289/18670	5.92e-10	2.38e-08	1.67e-08	CYLD/PLAGL2/BMF/MCL1/CEBPB/CDKN1A/SRC/TNFRSF10B/FNIP2/DDX3X/PTPN1/AEN/YBX3/JMY/S100A9/GRINA/TP53BP2/BID/CD44/DDIT4/DDIT3/PRKCD/NBN/NFE2L2/MIR21/BCL2/HERPUD1/BCL3/PMAIP1/MMP9/EIF2AK3/SKIL/PPIF/HIF1A/BCL2A1/IVNS1ABP/PPP1R15A/TNF/SOD2/PLAUR/PTGS2	41
GO:0060759	GO:0060759	regulation of response to cytokine stimulus	32/903	190/18670	6.18e-10	2.47e-08	1.73e-08	OTUD4/SPHK1/CYLD/PTPN1/SH2B3/STAP1/SOCS1/CSF1/BIRC2/CARD16/TNFAIP3/MIR21/CXCR4/IL1R2/IFNGR1/IRAK3/TRAF1/RABGEF1/IL1R1/BIRC3/RIPK2/IFNGR2/IFIH1/TLR4/EDN1/SOCS3/TLR2/HIF1A/IL1RN/TNF/IRAK2/IL6	32
GO:0042100	GO:0042100	B cell proliferation	22/903	95/18670	6.35e-10	2.52e-08	1.76e-08	CD19/TICAM1/BST1/TYROBP/CDKN1A/TNFRSF13C/CD40/TNFRSF21/GAPT/MNDA/CD22/MS4A1/PRKCD/LYN/BCL6/BCL2/AHR/CD79A/GPR183/TLR4/IRS2/PELI1	22
GO:0022408	GO:0022408	negative regulation of cell-cell adhesion	31/903	180/18670	6.48e-10	2.55e-08	1.79e-08	LGALS3/MIR222/LILRB1/CEBPB/XCL1/GTPBP4/LRRC32/CEACAM1/SH2B3/MYADM/TNFRSF21/CD80/SOCS1/SMAD7/PRNP/LILRB2/PRKCD/ADORA2A/RGCC/MIR21/IL4R/BCL6/SDC4/SWAP70/IL2RA/VEGFA/MIR221/ZC3H12A/IL1RN/NFKBID/PELI1	31
GO:0062197	GO:0062197	cellular response to chemical stress	46/903	350/18670	6.94e-10	2.71e-08	1.9e-08	PDE8A/RELA/CTNNB1/SPHK1/FAS/CRK/MCL1/FOXO1/ZFP36L1/SRC/DYSF/DDX3X/YBX3/CFLAR/OXSR1/ADNP2/TP53INP1/RELB/SLC12A6/CPEB2/TNFAIP3/RHOB/NCF4/DDIT3/PRKCD/NFE2L2/MIR21/NCF2/BCL2/FOXO3/MMP9/EIF2AK3/SIRPA/TLR4/ZC3H12A/NR4A2/PPIF/NCF1/JUN/HIF1A/KDM6B/TNF/SOD2/NR4A3/IL6/PTGS2	46
GO:0032609	GO:0032609	interferon-gamma production	24/903	113/18670	7.12e-10	2.76e-08	1.93e-08	ISG15/IL6R/LILRB1/XCL1/LTA/TNFRSF13C/IL23A/TLR7/PRNP/CLEC7A/SLC11A1/IRF8/INHBA/PDE4B/BCL3/RARA/IL1R1/SIRPA/RIPK2/TLR4/ZC3H12A/CCR7/TNF/IL1B	24
GO:0050714	GO:0050714	positive regulation of protein secretion	39/903	268/18670	7.37e-10	2.84e-08	1.99e-08	CLEC5A/WLS/SEC24A/TTN/ADAM8/FFAR1/BLK/LILRA2/ADAM9/SRC/EZR/CRLF2/SOX4/PTGER4/ADORA2A/RGCC/IL4R/ABCG1/LILRA5/IFNGR1/RIPK2/ORM2/IFIH1/TLR4/ORM1/TLR2/HIF1A/IRS2/GLUL/TNF/CLEC4E/NLRP3/IL1A/OSM/HCAR2/IL6/IL1B/FFAR2/CCL3	39
GO:0050731	GO:0050731	positive regulation of peptidyl-tyrosine phosphorylation	32/903	192/18670	8.12e-10	3.1e-08	2.17e-08	CASS4/RICTOR/NEDD9/IL6R/SRC/CD40/HES1/PTPN1/ITGA5/BANK1/IL23A/STAP1/CSF3/CD80/PRNP/YES1/CD44/IL6ST/LYN/LILRA5/AREG/EHD4/VEGFA/RIPK2/MIR221/SOCS3/NCF1/EREG/TNF/ICAM1/OSM/IL6	32
GO:1903557	GO:1903557	positive regulation of tumor necrosis factor superfamily cytokine production	21/903	88/18670	8.61e-10	3.27e-08	2.29e-08	LY96/APP/TICAM1/MAPKAPK2/ADAM8/TYROBP/LILRA2/IL23A/FCER1G/PTAFR/CLEC7A/LILRA5/IFNGR1/RIPK2/ORM2/IFIH1/TLR4/ORM1/TLR2/THBS1/CCL3	21
GO:0051047	GO:0051047	positive regulation of secretion	52/903	428/18670	9.23e-10	3.48e-08	2.44e-08	CLEC5A/CYP4F2/AP1G1/WLS/RAB5A/SEC24A/TTN/ADAM8/FFAR1/BLK/LILRA2/ADAM9/RAB3GAP1/SRC/EZR/FCER1G/RAB8B/P2RX4/PTAFR/CRLF2/SOX4/SDCBP/PTGER4/ADORA2A/INHBA/RGCC/IL4R/ABCG1/LILRA5/IFNGR1/SDC4/RIPK2/ORM2/IFIH1/TLR4/EDN1/GAB2/ORM1/TLR2/HIF1A/IRS2/GLUL/TNF/CLEC4E/NLRP3/IL1A/OSM/HCAR2/IL6/IL1B/FFAR2/CCL3	52
GO:0030316	GO:0030316	osteoclast differentiation	22/903	97/18670	9.72e-10	3.64e-08	2.55e-08	CTNNB1/TFE3/LILRB1/CEBPB/TYROBP/SNX10/LILRB4/SRC/IL23A/FCER1G/LILRB3/FOXP1/JUNB/CSF1/RASSF2/KLF10/CCR1/GPR183/TLR4/GAB2/TNF/CCL3	22
GO:0070266	GO:0070266	necroptotic process	15/903	44/18670	1.02e-09	3.78e-08	2.65e-08	LY96/TICAM1/FAS/CYLD/YBX3/CFLAR/IPMK/PYGL/BIRC2/BIRC3/MIR221/TLR4/PPIF/PELI1/TNF	15
GO:0070302	GO:0070302	regulation of stress-activated protein kinase signaling cascade	36/903	239/18670	1.28e-09	4.73e-08	3.32e-08	APP/MIR20A/SPHK1/FAS/CYLD/RB1CC1/PDCD4/RELL1/FOXO1/MAP4K4/PTPN1/SPAG9/EZR/DUSP10/IGF1R/SLAMF1/PER1/MAP3K2/TRAF4/RASSF2/SDCBP/LYN/MYC/SIRPA/DUSP1/VEGFA/RIPK2/TLR4/ZC3H12A/EDN1/NCF1/CCR7/IL1RN/TNF/GADD45B/IL1B	36
GO:0002761	GO:0002761	regulation of myeloid leukocyte differentiation	24/903	117/18670	1.5e-09	5.51e-08	3.86e-08	CTNNB1/TFE3/LILRB1/CEBPB/TYROBP/LILRB4/ZFP36L1/CEACAM1/IL23A/LILRB3/FOXP1/CSF1/RASSF2/KLF10/INHBA/LYN/CCR1/MYC/RARA/TLR4/JUN/TRIB1/TNF/CCL3	24
GO:0002526	GO:0002526	acute inflammatory response	23/903	108/18670	1.52e-09	5.54e-08	3.88e-08	F3/PTGES/IL6R/ADAM8/CEBPB/FCER1G/B4GALT1/IL6ST/SERPINA1/ORM2/ORM1/CCR7/CXCR2/TNF/ICAM1/NLRP3/IL1A/OSM/TREM1/IL6/IL1B/FFAR2/PTGS2	23
GO:0031349	GO:0031349	positive regulation of defense response	48/903	384/18670	1.61e-09	5.83e-08	4.08e-08	RELA/AP1G1/BCL10/TICAM1/PDCD4/ADAM8/CEBPB/TAB2/LILRA2/LTA/SRC/IL23A/FCER1G/TLR7/S100A9/STAP1/MIR142/S100A12/RELB/MNDA/IL6ST/HCK/CLEC7A/PRKCD/PTGER4/LYN/MIR21/LILRA5/TNIP1/CLEC4D/RIPK2/TLR4/TLR2/CCR7/EREG/NFKB1/FPR2/NFKBIA/NFKBIZ/TNF/CLEC4E/OSM/IL6/IL1B/FFAR2/CCL3/CCL3L3/PTGS2	48
GO:0002699	GO:0002699	positive regulation of immune effector process	34/903	219/18670	1.65e-09	5.94e-08	4.17e-08	AP1G1/BCL10/TICAM1/LILRB1/TYROBP/XCL1/LTA/CD40/IL23A/FCER1G/STAP1/FCER2/CD80/PTAFR/LYN/MIR21/IL4R/DDX21/RARA/RABGEF1/IL1R1/RIPK2/TLR4/GAB2/SEMA7A/NFKBIZ/NFKBID/TNF/RSAD2/NLRP3/NR4A3/IL6/IL1B/FFAR2	34
GO:0002793	GO:0002793	positive regulation of peptide secretion	40/903	288/18670	1.81e-09	6.45e-08	4.52e-08	CLEC5A/WLS/SEC24A/TTN/ADAM8/FFAR1/BLK/LILRA2/ADAM9/SRC/EZR/RAB8B/CRLF2/SOX4/PTGER4/ADORA2A/RGCC/IL4R/ABCG1/LILRA5/IFNGR1/RIPK2/ORM2/IFIH1/TLR4/ORM1/TLR2/HIF1A/IRS2/GLUL/TNF/CLEC4E/NLRP3/IL1A/OSM/HCAR2/IL6/IL1B/FFAR2/CCL3	40
GO:0043405	GO:0043405	regulation of MAP kinase activity	44/903	337/18670	2.01e-09	7.13e-08	5e-08	MAPKAPK2/CRK/DUSP4/PIK3R5/PDCD4/ADAM8/TAB2/ADAM9/DUSP16/SRC/CD40/PTPN1/SPAG9/SH2B3/DUSP10/IGF1R/DUSP6/DUSP5/S100A12/MAP3K2/PROK2/SORL1/SPRY1/PRKCD/LYN/DUSP8/CXCR4/MAP2K3/IRAK3/MAP3K8/RGS2/DUSP1/VEGFA/RIPK2/TLR4/EDN1/FPR1/TRIB1/C5AR1/TNF/GADD45B/IRAK2/THBS1/IL1B	44
GO:0034341	GO:0034341	response to interferon-gamma	32/903	199/18670	2.04e-09	7.2e-08	5.05e-08	MYO1C/VIM/XCL1/RAB20/CCL8/MEFV/SOCS1/KYNU/PTAFR/IRF4/CD44/HCK/SLC11A1/PRKCD/IRF8/IFNGR1/OASL/SIRPA/IFNGR2/TLR4/EDN1/SOCS3/CCL7/TLR2/CCL20/CXCL16/CCL4/ICAM1/CCL4L1/CCL2/CCL3/CCL3L3	32
GO:0050706	GO:0050706	regulation of interleukin-1 beta secretion	15/903	46/18670	2.07e-09	7.24e-08	5.07e-08	LILRA2/FOXP1/SERPINB1/CARD16/CARD17/TNFAIP3/LILRA5/RIPK2/ORM2/TLR4/ZC3H12A/ORM1/CCR7/NLRP3/CCL3	15
GO:0002831	GO:0002831	regulation of response to biotic stimulus	49/903	400/18670	2.15e-09	7.42e-08	5.2e-08	RELA/LY96/TRAF3IP2/AP1G1/BCL10/CRK/ADAM8/LILRB1/TAB2/LILRA2/LY86/SRC/PTPN1/CEACAM1/IL23A/FCER1G/DUSP10/SOCS1/FOXP1/RELB/BIRC2/CARD16/MNDA/TNFAIP3/HCK/PRKCD/LYN/MIR21/IFNGR1/CD55/CR1/SERPINB9/IRAK3/HERC5/IL2RA/CLEC4D/BIRC3/RIPK2/IFNGR2/ZC3H12A/SOCS3/EREG/NFKB1/FPR2/TRIB1/IFIT1/CLEC4E/IL1B/FFAR2	49
GO:0050702	GO:0050702	interleukin-1 beta secretion	16/903	53/18670	2.16e-09	7.42e-08	5.2e-08	LILRA2/FOXP1/SERPINB1/CARD16/CARD17/TNFAIP3/LILRA5/RIPK2/ORM2/TLR4/ZC3H12A/ORM1/CCR7/ABCA1/NLRP3/CCL3	16
GO:0050704	GO:0050704	regulation of interleukin-1 secretion	16/903	53/18670	2.16e-09	7.42e-08	5.2e-08	LILRA2/FOXP1/SERPINB1/CARD16/CARD17/TNFAIP3/LILRA5/IL1R2/RIPK2/ORM2/TLR4/ZC3H12A/ORM1/CCR7/NLRP3/CCL3	16
GO:0018108	GO:0018108	peptidyl-tyrosine phosphorylation	46/903	363/18670	2.28e-09	7.78e-08	5.45e-08	CASS4/SLA/APP/SH3BP5/RICTOR/NEDD9/BST1/IL6R/TTN/BLK/RAP2C/SRC/CD40/HES1/PTPN1/ITGA5/BANK1/IL23A/SH2B3/IGF1R/STAP1/CSF3/CD80/SOCS1/PRNP/YES1/CD44/IL6ST/HCK/PRKCD/LYN/LILRA5/MAP2K3/AREG/EHD4/VEGFA/RIPK2/MIR221/SOCS3/NCF1/EREG/SAMSN1/TNF/ICAM1/OSM/IL6	46
GO:0043087	GO:0043087	regulation of GTPase activity	55/903	479/18670	2.4e-09	8.14e-08	5.7e-08	USP6NL/ARFGAP3/RAPGEF6/RHOH/CRK/RICTOR/NEDD9/NDEL1/ASAP1/XCL1/IQSEC1/RASGRP3/MAP4K4/RP2/RAB3GAP1/CD40/RGS16/PLXNC1/SMAP2/SBF2/CCL8/SIPA1L1/EIF5/RGPD1/RGS18/GNAQ/SNX18/TBC1D9/RGPD3/CPEB2/RGPD4/SPRY1/RANBP2/RGPD6/RGPD5/RGPD8/MIR21/BCL6/TBC1D7/RAPGEF2/RGS2/DOCK5/JUN/CCL7/CCR7/CCL20/TAGAP/RIN2/SNX9/CCL4/ICAM1/CCL4L1/CCL2/CCL3/CCL3L3	55
GO:0051222	GO:0051222	positive regulation of protein transport	52/903	440/18670	2.44e-09	8.22e-08	5.76e-08	JUP/CLEC5A/MYO1C/WLS/SEC24A/TTN/ADAM8/USP36/FFAR1/BLK/LILRA2/ADAM9/SRC/EZR/CRLF2/PRNP/SOX4/TP53BP2/BID/SORL1/PRKCD/PTGER4/ADORA2A/RGCC/IL4R/ABCG1/LILRA5/IFNGR1/BCL2/PMAIP1/RIPK2/ORM2/IFIH1/TLR4/ZC3H12A/ORM1/TLR2/HIF1A/IRS2/GLUL/PLK3/TNF/CLEC4E/NLRP3/IL1A/OSM/HCAR2/IL6/IL1B/FFAR2/CCL3/PTGS2	52
GO:0071356	GO:0071356	cellular response to tumor necrosis factor	40/903	291/18670	2.46e-09	8.22e-08	5.76e-08	RELA/SPHK1/CYLD/XCL1/NR1D1/LTA/TNFRSF9/ZFP36L1/TNFRSF13C/CD40/YBX3/CCL8/TNFRSF21/ASAH1/TANK/BIRC2/CARD16/TNFAIP3/NFE2L2/CHI3L1/FOXO3/TNFSF14/TRAF1/BIRC3/ZFP36/ZC3H12A/EDN1/CCL7/NFKB1/CCL20/NFKBIA/TNFSF8/TNF/CCL4/ICAM1/CCL4L1/CCL2/THBS1/CCL3/CCL3L3	40
GO:0045619	GO:0045619	regulation of lymphocyte differentiation	29/903	169/18670	2.51e-09	8.35e-08	5.85e-08	NFAM1/CYLD/ADAM8/LILRB4/ZFP36L1/ZMIZ1/IL23A/DUSP10/PNP/CD80/SOCS1/SMAD7/IRF4/LILRB2/INHBA/MIR21/IL4R/BCL6/ZEB1/EGR3/CR1/RARA/IL2RA/RIPK2/ZC3H12A/NFKBIZ/NFKBID/NLRP3/CD83	29
GO:0045580	GO:0045580	regulation of T cell differentiation	26/903	139/18670	2.54e-09	8.35e-08	5.85e-08	CYLD/ADAM8/LILRB4/ZMIZ1/IL23A/DUSP10/PNP/CD80/SOCS1/SMAD7/IRF4/LILRB2/MIR21/IL4R/BCL6/ZEB1/EGR3/CR1/RARA/IL2RA/RIPK2/ZC3H12A/NFKBIZ/NFKBID/NLRP3/CD83	26
GO:0046634	GO:0046634	regulation of alpha-beta T cell activation	21/903	93/18670	2.54e-09	8.35e-08	5.85e-08	IL6R/LILRB1/XCL1/IL23A/PNP/CD80/SOCS1/SMAD7/IRF4/ADORA2A/MIR21/IL4R/BCL6/CD55/RARA/RIPK2/ZC3H12A/NFKBIZ/NFKBID/NLRP3/CD83	21
GO:0002367	GO:0002367	cytokine production involved in immune response	22/903	102/18670	2.67e-09	8.62e-08	6.04e-08	BCL10/TICAM1/LILRB1/XCL1/FCER1G/SMAD7/SLC11A1/BCL6/DDX21/CD55/IRAK3/IL1R1/TLR4/TLR2/SEMA7A/TNF/RSAD2/NLRP3/NR4A3/IL6/IL1B/FFAR2	22
GO:0030888	GO:0030888	regulation of B cell proliferation	17/903	61/18670	2.69e-09	8.62e-08	6.04e-08	TICAM1/BST1/TYROBP/CDKN1A/TNFRSF13C/CD40/TNFRSF21/MNDA/CD22/LYN/BCL6/BCL2/AHR/GPR183/TLR4/IRS2/PELI1	17
GO:0050701	GO:0050701	interleukin-1 secretion	17/903	61/18670	2.69e-09	8.62e-08	6.04e-08	LILRA2/FOXP1/SERPINB1/CARD16/CARD17/TNFAIP3/LILRA5/IL1R2/RIPK2/ORM2/TLR4/ZC3H12A/ORM1/CCR7/ABCA1/NLRP3/CCL3	17
GO:2000514	GO:2000514	regulation of CD4-positive, alpha-beta T cell activation	17/903	61/18670	2.69e-09	8.62e-08	6.04e-08	XCL1/IL23A/CD80/SOCS1/SMAD7/IRF4/MIR21/IL4R/BCL6/CD55/RARA/RIPK2/ZC3H12A/NFKBIZ/NFKBID/NLRP3/CD83	17
GO:0043370	GO:0043370	regulation of CD4-positive, alpha-beta T cell differentiation	15/903	47/18670	2.9e-09	9.25e-08	6.49e-08	IL23A/CD80/SOCS1/SMAD7/IRF4/MIR21/IL4R/BCL6/RARA/RIPK2/ZC3H12A/NFKBIZ/NFKBID/NLRP3/CD83	15
GO:0018212	GO:0018212	peptidyl-tyrosine modification	46/903	366/18670	2.97e-09	9.42e-08	6.6e-08	CASS4/SLA/APP/SH3BP5/RICTOR/NEDD9/BST1/IL6R/TTN/BLK/RAP2C/SRC/CD40/HES1/PTPN1/ITGA5/BANK1/IL23A/SH2B3/IGF1R/STAP1/CSF3/CD80/SOCS1/PRNP/YES1/CD44/IL6ST/HCK/PRKCD/LYN/LILRA5/MAP2K3/AREG/EHD4/VEGFA/RIPK2/MIR221/SOCS3/NCF1/EREG/SAMSN1/TNF/ICAM1/OSM/IL6	46
GO:0045621	GO:0045621	positive regulation of lymphocyte differentiation	21/903	94/18670	3.12e-09	9.84e-08	6.9e-08	CYLD/ADAM8/LILRB4/ZMIZ1/IL23A/DUSP10/PNP/CD80/SOCS1/LILRB2/MIR21/IL4R/BCL6/EGR3/RARA/IL2RA/RIPK2/NFKBIZ/NFKBID/NLRP3/CD83	21
GO:0050709	GO:0050709	negative regulation of protein secretion	26/903	141/18670	3.49e-09	1.09e-07	7.66e-08	MIR20A/LILRB1/MAP4K4/LRRC32/BANK1/EZR/TNFRSF21/SERPINB1/CARD16/CARD17/TNFAIP3/CD22/SRGN/PIM3/PTGER4/RGCC/LILRA5/IL1R2/KLF7/RABGEF1/ZC3H12A/MIR155/TNF/RSAD2/NLRP3/IL1B	26
GO:0032760	GO:0032760	positive regulation of tumor necrosis factor production	20/903	86/18670	3.52e-09	1.09e-07	7.67e-08	LY96/APP/TICAM1/MAPKAPK2/TYROBP/LILRA2/IL23A/FCER1G/PTAFR/CLEC7A/LILRA5/IFNGR1/RIPK2/ORM2/IFIH1/TLR4/ORM1/TLR2/THBS1/CCL3	20
GO:0032872	GO:0032872	regulation of stress-activated MAPK cascade	35/903	237/18670	3.7e-09	1.15e-07	8.04e-08	APP/MIR20A/SPHK1/FAS/CYLD/RB1CC1/PDCD4/RELL1/FOXO1/MAP4K4/PTPN1/SPAG9/EZR/DUSP10/IGF1R/SLAMF1/PER1/MAP3K2/TRAF4/RASSF2/SDCBP/MYC/SIRPA/DUSP1/VEGFA/RIPK2/TLR4/ZC3H12A/EDN1/NCF1/CCR7/IL1RN/TNF/GADD45B/IL1B	35
GO:0045622	GO:0045622	regulation of T-helper cell differentiation	13/903	35/18670	3.98e-09	1.23e-07	8.6e-08	IL23A/CD80/SMAD7/IRF4/MIR21/IL4R/BCL6/RARA/RIPK2/ZC3H12A/NFKBIZ/NFKBID/NLRP3	13
GO:0038061	GO:0038061	NIK/NF-kappaB signaling	30/903	183/18670	4.09e-09	1.25e-07	8.77e-08	RELA/ADIPOR1/APP/SPHK1/CYLD/PDCD4/TNFRSF10B/IL23A/LITAF/TLR7/RELB/BIRC2/TRAF4/RASSF2/NFAT5/MIR21/CHI3L1/BCL3/TNFSF14/REL/BIRC3/NFKB2/TLR4/ZC3H12A/EDN1/TLR2/NFKBIA/TNF/NLRP3/IL1B	30
GO:0051091	GO:0051091	positive regulation of DNA-binding transcription factor activity	37/903	261/18670	4.18e-09	1.27e-07	8.91e-08	JUP/RELA/FLOT1/BCL10/APP/TICAM1/CTNNB1/SPHK1/NFAM1/FOSL1/ADAM8/TAB2/CD40/CFLAR/JMY/S100A9/CSF3/CAMK1D/S100A12/CARD16/DDIT3/RGCC/IRAK3/TRAF1/VEGFA/NFKB2/RIPK2/TLR4/EDN1/TLR2/NFKB1/TNF/ICAM1/NLRP3/IRAK2/IL6/IL1B	37
GO:0002703	GO:0002703	regulation of leukocyte mediated immunity	32/903	205/18670	4.35e-09	1.32e-07	9.22e-08	C4BPA/AP1G1/TICAM1/CRK/LILRB1/TYROBP/XCL1/LTA/CD40/CEACAM1/IL23A/FCER1G/STAP1/FCER2/SMAD7/PTAFR/LYN/IL4R/BCL6/DDX21/CR1/SERPINB9/RABGEF1/IL1R1/TLR4/GAB2/TNF/RSAD2/ICAM1/NLRP3/IL6/IL1B	32
GO:0043409	GO:0043409	negative regulation of MAPK cascade	30/903	184/18670	4.66e-09	1.4e-07	9.84e-08	MIR20A/DUSP4/CYLD/PDCD4/FOXO1/DUSP16/ATF3/PTPN1/SH2B3/EZR/DUSP10/IGF1R/DUSP6/DUSP5/PER1/SORL1/SPRY1/PRKCD/LYN/DUSP8/MIR21/MYC/IRAK3/TNIP1/SIRPA/RGS2/DUSP1/MIR221/TLR4/IL1B	30
GO:1901653	GO:1901653	cellular response to peptide	47/903	385/18670	5.15e-09	1.54e-07	1.08e-07	RELA/ADIPOR1/MYO1C/APP/CRK/NDEL1/VIM/ATP6V0B/LGMN/FOXO1/SLC25A33/ZFP36L1/SRC/PTPN1/ATP6V1D/CFLAR/CEACAM1/RAB8B/IGF1R/KLF5/SOCS1/RAB31/PRNP/CPEB2/SESN3/PTPRE/KLF10/SORL1/PRKCD/NFE2L2/LYN/PIK3CA/FOXO3/RIPK2/TLR4/NR4A2/EDN1/SOCS3/NR4A1/ATP2B1/IRS2/NFKB1/FPR2/NAMPT/ICAM1/NR4A3/IL1B	47
GO:0097300	GO:0097300	programmed necrotic cell death	15/903	49/18670	5.56e-09	1.65e-07	1.16e-07	LY96/TICAM1/FAS/CYLD/YBX3/CFLAR/IPMK/PYGL/BIRC2/BIRC3/MIR221/TLR4/PPIF/PELI1/TNF	15
GO:0006979	GO:0006979	response to oxidative stress	52/903	451/18670	5.73e-09	1.7e-07	1.19e-07	SESN1/PDE8A/RELA/APP/CTNNB1/SPHK1/CRK/FOSL1/MCL1/FOXO1/ADAM9/SRC/CFLAR/OXSR1/ADNP2/TP53INP1/PRNP/CPEB2/SESN3/NEIL1/TNFAIP3/RHOB/NCF4/BTG1/PRKCD/NFE2L2/PPP1R15B/MTF1/MIR21/NCF2/BCL2/FOXO3/AREG/MMP9/SIRPA/DUSP1/TLR4/ZC3H12A/NR4A2/EDN1/PPIF/NCF1/JUN/CCR7/HIF1A/PLK3/KDM6B/TNF/SOD2/NR4A3/IL6/PTGS2	52
GO:0052548	GO:0052548	regulation of endopeptidase activity	50/903	425/18670	5.79e-09	1.71e-07	1.2e-07	F3/BCL10/APP/CST3/FAS/LAMP3/CSTA/LGMN/SRC/TNFRSF10B/DDX3X/CFLAR/FNIP1/S100A9/P2RX1/MEFV/SERPINB1/BIRC2/CARD16/BID/CARD17/TIMP1/CD44/SLPI/SERPINB10/APLP2/FURIN/SERPINA1/SORL1/CLEC7A/ADORA2A/LYN/MIR21/HERPUD1/PMAIP1/CR1/MYC/TNFSF14/SERPINB9/MMP9/EIF2AK3/BIRC3/VEGFA/RIPK2/PI3/TNF/NLRP3/PLAUR/THBS1/PTGS2	50
GO:2000516	GO:2000516	positive regulation of CD4-positive, alpha-beta T cell activation	13/903	36/18670	5.96e-09	1.75e-07	1.22e-07	XCL1/IL23A/CD80/SOCS1/MIR21/IL4R/CD55/RARA/RIPK2/NFKBIZ/NFKBID/NLRP3/CD83	13
GO:2001242	GO:2001242	regulation of intrinsic apoptotic signaling pathway	28/903	165/18670	6.11e-09	1.78e-07	1.25e-07	CYLD/PLAGL2/BMF/MCL1/SRC/DDX3X/PTPN1/YBX3/S100A9/GRINA/BID/CD44/DDIT3/NFE2L2/MIR21/BCL2/HERPUD1/PMAIP1/MMP9/EIF2AK3/SKIL/PPIF/HIF1A/BCL2A1/IVNS1ABP/SOD2/PLAUR/PTGS2	28
GO:0002532	GO:0002532	production of molecular mediator involved in inflammatory response	18/903	72/18670	6.2e-09	1.8e-07	1.26e-07	MIR222/TICAM1/PDCD4/FCER1G/DUSP10/P2RX1/MEFV/ALOX5/PER1/CLEC7A/LYN/MIR21/IL4R/IL1R2/SIRPA/MIR221/TLR4/ZC3H12A	18
GO:0031331	GO:0031331	positive regulation of cellular catabolic process	45/903	362/18670	6.23e-09	1.8e-07	1.26e-07	SESN1/APP/TICAM1/ADAM8/KIAA1324/FOXO1/CSNK1D/ADAM9/ZC3H12D/PLK2/ZFP36L1/RAB3GAP1/PTPN1/SMURF1/EZR/AGO2/TP53INP1/MEFV/GTPBP1/TP53INP2/SMAD7/SESN3/C9orf72/TNFAIP3/FURIN/BTG2/PRKCD/NFE2L2/HERPUD1/PIM2/FOXO3/ZFP36/RIPK2/ZC3H12A/HIF1A/IRS2/TRIB1/PLK3/SNX9/RNF19B/RNF144B/PFKFB3/TNF/IL6/IL1B	45
GO:2001236	GO:2001236	regulation of extrinsic apoptotic signaling pathway	27/903	155/18670	6.35e-09	1.82e-07	1.28e-07	LGALS3/RELA/MIR222/BCL10/FAS/CYLD/RB1CC1/MCL1/SRC/TNFRSF10B/ATF3/CFLAR/BID/TNFAIP3/ITPRIP/INHBA/BCL2/PMAIP1/TRAF1/MIR221/SKIL/TNF/ICAM1/IL1A/G0S2/THBS1/IL1B	27
GO:0001959	GO:0001959	regulation of cytokine-mediated signaling pathway	29/903	177/18670	7.5e-09	2.14e-07	1.5e-07	OTUD4/SPHK1/CYLD/PTPN1/SH2B3/STAP1/SOCS1/CSF1/BIRC2/CARD16/TNFAIP3/MIR21/CXCR4/IL1R2/IFNGR1/IRAK3/TRAF1/RABGEF1/IL1R1/BIRC3/RIPK2/IFNGR2/EDN1/SOCS3/HIF1A/IL1RN/TNF/IRAK2/IL6	29
GO:0000302	GO:0000302	response to reactive oxygen species	34/903	232/18670	7.55e-09	2.14e-07	1.5e-07	SESN1/PDE8A/RELA/SPHK1/CRK/FOSL1/FOXO1/ADAM9/SRC/CFLAR/SESN3/TNFAIP3/RHOB/PRKCD/NFE2L2/PPP1R15B/MIR21/BCL2/FOXO3/AREG/MMP9/SIRPA/DUSP1/EDN1/PPIF/NCF1/JUN/CCR7/PLK3/KDM6B/TNF/SOD2/NR4A3/IL6	34
GO:0050854	GO:0050854	regulation of antigen receptor-mediated signaling pathway	17/903	65/18670	7.79e-09	2.2e-07	1.54e-07	CD19/LGALS3/RELA/BCL10/NFAM1/CYLD/BLK/LILRB4/CEACAM1/EZR/STAP1/FOXP1/PRNP/CD22/PAX5/LYN/CCR7	17
GO:1904951	GO:1904951	positive regulation of establishment of protein localization	52/903	456/18670	8.35e-09	2.34e-07	1.64e-07	JUP/CLEC5A/MYO1C/WLS/SEC24A/TTN/ADAM8/USP36/FFAR1/BLK/LILRA2/ADAM9/SRC/EZR/CRLF2/PRNP/SOX4/TP53BP2/BID/SORL1/PRKCD/PTGER4/ADORA2A/RGCC/IL4R/ABCG1/LILRA5/IFNGR1/BCL2/PMAIP1/RIPK2/ORM2/IFIH1/TLR4/ZC3H12A/ORM1/TLR2/HIF1A/IRS2/GLUL/PLK3/TNF/CLEC4E/NLRP3/IL1A/OSM/HCAR2/IL6/IL1B/FFAR2/CCL3/PTGS2	52
GO:0002792	GO:0002792	negative regulation of peptide secretion	26/903	148/18670	1.01e-08	2.81e-07	1.97e-07	MIR20A/LILRB1/MAP4K4/LRRC32/BANK1/EZR/TNFRSF21/SERPINB1/CARD16/CARD17/TNFAIP3/CD22/SRGN/PIM3/PTGER4/RGCC/LILRA5/IL1R2/KLF7/RABGEF1/ZC3H12A/MIR155/TNF/RSAD2/NLRP3/IL1B	26
GO:0002429	GO:0002429	immune response-activating cell surface receptor signaling pathway	53/903	473/18670	1.1e-08	3.03e-07	2.12e-07	CD19/LGALS3/RELA/MYO1C/BCL10/CRK/NFAM1/ELMO2/CYLD/TAB2/BLK/LILRB4/LILRA2/SRC/CEACAM1/EZR/FCER1G/TNFRSF21/STAP1/FOXP1/THEMIS2/PRNP/RELB/YES1/FCGR2A/MNDA/ICOSLG/CD22/HCK/PAX5/MS4A1/PRKCD/LYN/PDE4B/BCL2/PIK3CA/LCP2/CR1/RABGEF1/CD79A/CLEC4D/RIPK2/ZC3H12A/CCR7/FPR1/NFKB1/FPR2/NFKBIZ/NFKBID/C5AR1/CLEC4E/NR4A3/FFAR2	53
GO:0002757	GO:0002757	immune response-activating signal transduction	53/903	473/18670	1.1e-08	3.03e-07	2.12e-07	CD19/LGALS3/RELA/MYO1C/BCL10/CRK/NFAM1/ELMO2/CYLD/TAB2/BLK/LILRB4/LILRA2/SRC/CEACAM1/EZR/FCER1G/TNFRSF21/STAP1/FOXP1/THEMIS2/PRNP/RELB/YES1/FCGR2A/MNDA/ICOSLG/CD22/HCK/PAX5/MS4A1/PRKCD/LYN/PDE4B/BCL2/PIK3CA/LCP2/CR1/RABGEF1/CD79A/CLEC4D/RIPK2/ZC3H12A/CCR7/FPR1/NFKB1/FPR2/NFKBIZ/NFKBID/C5AR1/CLEC4E/NR4A3/FFAR2	53
GO:0072593	GO:0072593	reactive oxygen species metabolic process	38/903	284/18670	1.3e-08	3.58e-07	2.51e-07	SESN1/TICAM1/BST1/TYROBP/ARF4/CDKN1A/FOXO1/SLC25A33/CFLAR/P2RX4/PTX3/BIRC2/DDIT4/NCF4/CLEC7A/PRKCD/NFE2L2/MIR21/NCF2/BCL2/PMAIP1/FOXO3/SIRPA/TLR4/ZC3H12A/EDN1/NCF1/TLR2/HIF1A/NCF1C/NCF1B/FPR2/TNF/ICAM1/SOD2/THBS1/IL1B/PTGS2	38
GO:0002718	GO:0002718	regulation of cytokine production involved in immune response	19/903	84/18670	1.41e-08	3.86e-07	2.7e-07	BCL10/TICAM1/LILRB1/XCL1/FCER1G/SMAD7/BCL6/DDX21/IRAK3/IL1R1/TLR4/SEMA7A/TNF/RSAD2/NLRP3/NR4A3/IL6/IL1B/FFAR2	19
GO:0070374	GO:0070374	positive regulation of ERK1 and ERK2 cascade	32/903	215/18670	1.42e-08	3.87e-07	2.71e-07	PDE8A/MIR222/APP/XCL1/SRC/CFLAR/BRAF/CCL8/SLAMF1/CD44/MIR21/CHI3L1/CCR1/RAPGEF2/GPR183/RIPK2/MIR221/TLR4/JUN/CCL7/CCR7/CCL20/FPR2/SEMA7A/C5AR1/TNF/CCL4/ICAM1/CCL4L1/CCL2/CCL3/CCL3L3	32
GO:0042113	GO:0042113	B cell activation	40/903	310/18670	1.53e-08	4.14e-07	2.9e-07	CD19/TICAM1/NFAM1/CYLD/BST1/RBPJ/TYROBP/CDKN1A/ZFP36L1/TNFRSF13C/CD40/BANK1/CXCR5/TNFRSF21/FNIP1/GAPT/MNDA/FCRL1/ICOSLG/TNFAIP3/CD22/MS4A1/PRKCD/NBN/INHBA/LYN/BCL6/BCL2/BCL3/KLF6/AHR/CD79A/SWAP70/IRF2BP2/GPR183/TLR4/IRS2/SAMSN1/PELI1/IL6	40
GO:0009896	GO:0009896	positive regulation of catabolic process	49/903	425/18670	1.59e-08	4.28e-07	3e-07	SESN1/C4BPA/APP/TICAM1/MYLIP/ADAM8/LPCAT1/KIAA1324/FOXO1/CSNK1D/ADAM9/ZC3H12D/PLK2/ZFP36L1/RAB3GAP1/PTPN1/SMURF1/EZR/AGO2/TP53INP1/MEFV/GTPBP1/TP53INP2/SMAD7/SESN3/C9orf72/TNFAIP3/FURIN/SORL1/BTG2/PRKCD/NFE2L2/HERPUD1/PIM2/FOXO3/ZFP36/RIPK2/ZC3H12A/HIF1A/IRS2/TRIB1/PLK3/SNX9/RNF19B/RNF144B/PFKFB3/TNF/IL6/IL1B	49
GO:2000116	GO:2000116	regulation of cysteine-type endopeptidase activity	34/903	239/18670	1.62e-08	4.35e-07	3.05e-07	F3/BCL10/FAS/LAMP3/LGMN/SRC/TNFRSF10B/DDX3X/CFLAR/FNIP1/S100A9/P2RX1/MEFV/BIRC2/CARD16/BID/CD44/CLEC7A/ADORA2A/HERPUD1/PMAIP1/MYC/TNFSF14/SERPINB9/MMP9/EIF2AK3/BIRC3/VEGFA/RIPK2/TNF/NLRP3/PLAUR/THBS1/PTGS2	34
GO:0052547	GO:0052547	regulation of peptidase activity	51/903	452/18670	1.66e-08	4.42e-07	3.1e-07	F3/BCL10/APP/CST3/FAS/LAMP3/CSTA/LGMN/SRC/TNFRSF10B/DDX3X/CFLAR/FNIP1/S100A9/P2RX1/MEFV/TANK/SERPINB1/BIRC2/CARD16/BID/CARD17/TIMP1/CD44/SLPI/SERPINB10/APLP2/FURIN/SERPINA1/SORL1/CLEC7A/ADORA2A/LYN/MIR21/HERPUD1/PMAIP1/CR1/MYC/TNFSF14/SERPINB9/MMP9/EIF2AK3/BIRC3/VEGFA/RIPK2/PI3/TNF/NLRP3/PLAUR/THBS1/PTGS2	51
GO:0071887	GO:0071887	leukocyte apoptotic process	21/903	104/18670	2.12e-08	5.62e-07	3.94e-07	LGALS3/TRAF3IP2/BCL10/ADAM8/LILRB1/FCER1G/TNFRSF21/FNIP1/FOXP1/LYN/BCL6/IL2RA/RAPGEF2/CCR7/HIF1A/IRS2/CXCR2/NFKBID/NR4A3/HCAR2/IL6	21
GO:1904018	GO:1904018	positive regulation of vasculature development	33/903	230/18670	2.13e-08	5.62e-07	3.94e-07	JUP/F3/MIR20A/SPHK1/IL6R/PLK2/ITGB8/CD40/ITGA5/CFLAR/CEACAM1/AGO2/LRG1/RHOB/BTG1/NFE2L2/ITGAX/MIR21/CXCR4/CHI3L1/MIR29A/RAPGEF2/VEGFA/ADM/ZC3H12A/HIF1A/CXCR2/C5AR1/SOD2/IL1A/THBS1/IL1B/PTGS2	33
GO:0002720	GO:0002720	positive regulation of cytokine production involved in immune response	15/903	54/18670	2.43e-08	6.39e-07	4.48e-07	BCL10/TICAM1/LILRB1/XCL1/FCER1G/DDX21/IL1R1/TLR4/SEMA7A/RSAD2/NLRP3/NR4A3/IL6/IL1B/FFAR2	15
GO:0014013	GO:0014013	regulation of gliogenesis	23/903	124/18670	2.47e-08	6.47e-07	4.53e-07	RELA/MIR222/CTNNB1/NR1D1/LTA/HES1/TNFRSF21/DUSP10/P2RX4/STAP1/MIR142/CSF1/IL6ST/SKI/LYN/CXCR4/GPR183/MIR221/TLR2/TNF/IL6/IL1B/CCL3	23
GO:0002821	GO:0002821	positive regulation of adaptive immune response	21/903	105/18670	2.53e-08	6.58e-07	4.61e-07	IL6R/XCL1/LTA/TNFRSF13C/CD40/IL23A/FCER1G/FCER2/CD80/IL6ST/SLC11A1/MIR21/IL1R1/RIPK2/NFKBIZ/NFKBID/TNF/RSAD2/NLRP3/IL6/IL1B	21
GO:0043547	GO:0043547	positive regulation of GTPase activity	47/903	405/18670	2.56e-08	6.62e-07	4.64e-07	USP6NL/ARFGAP3/RAPGEF6/CRK/NEDD9/NDEL1/ASAP1/XCL1/IQSEC1/RASGRP3/MAP4K4/RP2/RAB3GAP1/CD40/RGS16/SMAP2/CCL8/SIPA1L1/EIF5/RGPD1/RGS18/GNAQ/SNX18/TBC1D9/RGPD3/RGPD4/RANBP2/RGPD6/RGPD5/RGPD8/TBC1D7/RAPGEF2/RGS2/DOCK5/JUN/CCL7/CCR7/CCL20/TAGAP/RIN2/SNX9/CCL4/ICAM1/CCL4L1/CCL2/CCL3/CCL3L3	47
GO:0032755	GO:0032755	positive regulation of interleukin-6 production	20/903	96/18670	2.63e-08	6.75e-07	4.73e-07	APP/TICAM1/IL6R/TYROBP/LILRA2/FCER1G/TLR7/PTAFR/CLEC7A/LILRB2/LILRA5/RIPK2/IFIH1/TLR4/TLR2/EREG/IL1RN/TNF/IL6/IL1B	20
GO:0032623	GO:0032623	interleukin-2 production	16/903	62/18670	2.64e-08	6.75e-07	4.73e-07	XCL1/EZR/FCER1G/PNP/CD80/PRNP/IRF4/TNFAIP3/CLEC7A/SLC11A1/PDE4B/ZFP36/RIPK2/CD83/IL1A/IL1B	16
GO:0070265	GO:0070265	necrotic cell death	16/903	62/18670	2.64e-08	6.75e-07	4.73e-07	LY96/TICAM1/FAS/CYLD/YBX3/CFLAR/IPMK/PYGL/BIRC2/TMEM123/BIRC3/MIR221/TLR4/PPIF/PELI1/TNF	16
GO:1903707	GO:1903707	negative regulation of hemopoiesis	26/903	155/18670	2.71e-08	6.89e-07	4.83e-07	MIR222/CTNNB1/LILRB1/LILRB4/ZFP36L1/HES1/CEACAM1/LILRB3/SOCS1/SMAD7/NFE2L2/INHBA/LYN/MIR21/IL4R/BCL6/MYC/RARA/ZFP36/MIR221/TLR4/ZC3H12A/TRIB1/NFKBIA/NFKBID/CCL3	26
GO:0031668	GO:0031668	cellular response to extracellular stimulus	36/903	268/18670	2.83e-08	7.15e-07	5.02e-07	SESN1/BCL11A/FAS/UPP1/WDR45B/FOSL1/VDR/CDKN1A/KIAA1324/FOXO1/MAP1LC3B2/ATF3/FNIP1/P2RX4/PIM1/CPEB4/CD68/MAP1LC3B/NUAK2/SESN3/GABARAPL1/KLF10/NFE2L2/LYN/BCL2/SIK1/PMAIP1/EIF2AK3/ZC3H12A/NR4A2/JUN/ATP2B1/GLUL/NAMPT/ICAM1/PTGS2	36
GO:0042129	GO:0042129	regulation of T cell proliferation	26/903	156/18670	3.11e-08	7.82e-07	5.48e-07	LGALS3/CTNNB1/IL6R/LILRB1/CEBPB/XCL1/TNFRSF13C/LRRC32/HES1/IL23A/TNFRSF21/PNP/CD80/PRNP/ICOSLG/IL6ST/LILRB2/MIR21/CD55/SDC4/IL2RA/RIPK2/TNFSF8/PELI1/IL6/IL1B	26
GO:0032613	GO:0032613	interleukin-10 production	15/903	55/18670	3.2e-08	8.01e-07	5.61e-07	ISG15/LILRB1/TYROBP/XCL1/IL23A/FCER1G/TNFRSF21/IRF4/CLEC7A/PRKCD/LILRA5/BCL3/TLR4/TLR2/CD83	15
GO:0046637	GO:0046637	regulation of alpha-beta T cell differentiation	16/903	63/18670	3.39e-08	8.44e-07	5.92e-07	IL23A/PNP/CD80/SOCS1/SMAD7/IRF4/MIR21/IL4R/BCL6/RARA/RIPK2/ZC3H12A/NFKBIZ/NFKBID/NLRP3/CD83	16
GO:1903531	GO:1903531	negative regulation of secretion by cell	31/903	212/18670	3.64e-08	9.03e-07	6.33e-07	MIR20A/LILRB1/MAP4K4/LRRC32/BANK1/CEACAM1/EZR/TNFRSF21/CRY1/SERPINB1/CARD16/CARD17/TNFAIP3/CD22/SRGN/PIM3/PTGER4/INHBA/RGCC/LILRA5/IL1R2/KLF7/RABGEF1/ZC3H12A/EDN1/MIR155/TNF/RSAD2/NLRP3/OSM/IL1B	31
GO:0045862	GO:0045862	positive regulation of proteolysis	43/903	358/18670	3.73e-08	9.23e-07	6.47e-07	F3/BCL10/APP/FAS/WDR48/ADAM8/ASTL/LGMN/CSNK1D/ADAM9/PLK2/SRC/TNFRSF10B/DDX3X/CFLAR/SMURF1/S100A9/P2RX1/MEFV/SMAD7/TANK/BID/FURIN/CLEC7A/NFE2L2/LYN/MIR21/HERPUD1/PMAIP1/CR1/MYC/EIF2AK3/TNIP1/RIPK2/ZC3H12A/TRIB1/PLK3/SNX9/RNF19B/RNF144B/TNF/NLRP3/IL1B	43
GO:2001243	GO:2001243	negative regulation of intrinsic apoptotic signaling pathway	20/903	98/18670	3.79e-08	9.33e-07	6.54e-07	MCL1/SRC/DDX3X/PTPN1/YBX3/GRINA/BID/CD44/NFE2L2/MIR21/BCL2/HERPUD1/MMP9/PPIF/HIF1A/BCL2A1/IVNS1ABP/SOD2/PLAUR/PTGS2	20
GO:0032602	GO:0032602	chemokine production	19/903	89/18670	3.85e-08	9.41e-07	6.6e-07	APP/TICAM1/IL6R/DDX3X/TLR7/S100A9/MEFV/FOXP1/CLEC7A/IL4R/SIRPA/RIPK2/TLR4/TLR2/HIF1A/TNF/IL6/IL1B/FFAR2	19
GO:0097191	GO:0097191	extrinsic apoptotic signaling pathway	32/903	224/18670	3.86e-08	9.41e-07	6.6e-07	LGALS3/RELA/MIR222/BCL10/FAS/CYLD/RB1CC1/IL6R/MCL1/MKNK2/SRC/TNFRSF10B/DDX3X/ATF3/CFLAR/BID/TNFAIP3/ITPRIP/INHBA/BCL2/PMAIP1/FOXO3/TRAF1/MIR221/SKIL/BCL2A1/TNF/ICAM1/IL1A/G0S2/THBS1/IL1B	32
GO:0071346	GO:0071346	cellular response to interferon-gamma	28/903	180/18670	4.32e-08	1.05e-06	7.35e-07	MYO1C/VIM/XCL1/RAB20/CCL8/SOCS1/PTAFR/IRF4/CD44/HCK/PRKCD/IRF8/IFNGR1/OASL/SIRPA/IFNGR2/TLR4/EDN1/SOCS3/CCL7/TLR2/CCL20/CCL4/ICAM1/CCL4L1/CCL2/CCL3/CCL3L3	28
GO:0031669	GO:0031669	cellular response to nutrient levels	33/903	237/18670	4.46e-08	1.08e-06	7.56e-07	SESN1/BCL11A/FAS/UPP1/WDR45B/VDR/CDKN1A/KIAA1324/FOXO1/MAP1LC3B2/ATF3/FNIP1/P2RX4/PIM1/CPEB4/CD68/MAP1LC3B/NUAK2/SESN3/GABARAPL1/KLF10/NFE2L2/BCL2/SIK1/PMAIP1/EIF2AK3/ZC3H12A/JUN/ATP2B1/GLUL/NAMPT/ICAM1/PTGS2	33
GO:0051348	GO:0051348	negative regulation of transferase activity	37/903	285/18670	4.5e-08	1.08e-06	7.59e-07	MIR20A/SH3BP5/RHOH/DUSP4/PDCD4/LATS2/CDKN1A/DUSP16/SRC/PTPN1/CEACAM1/SH2B3/DUSP10/IGF1R/DUSP6/SOCS1/PIK3IP1/SMAD7/DUSP5/GNAQ/TNFAIP3/SORL1/SPRY1/PRKCD/ITPRIP/ADORA2A/LYN/DUSP8/IRAK3/RGS2/DUSP1/ZFP36/SOCS3/IRS2/TRIB1/GADD45B/IL1B	37
GO:0051607	GO:0051607	defense response to virus	33/903	238/18670	4.95e-08	1.18e-06	8.3e-07	APOBEC3B/RELA/ISG15/TRAF3IP2/TICAM1/LILRB1/CD40/IL23A/TLR7/BIRC2/DDIT4/TNFAIP3/MX2/DDX21/BCL2/PMAIP1/MX1/OASL/HERC5/IL2RA/BIRC3/APOBEC3A/IFIH1/ZC3H12A/IFIT5/IFIT1/CXCL10/IFIT3/RSAD2/NLRP3/IFIT2/IL6/IL1B	33
GO:0051092	GO:0051092	positive regulation of NF-kappaB transcription factor activity	25/903	149/18670	4.97e-08	1.19e-06	8.31e-07	RELA/FLOT1/BCL10/APP/TICAM1/SPHK1/ADAM8/TAB2/CD40/CFLAR/S100A9/S100A12/CARD16/IRAK3/TRAF1/NFKB2/RIPK2/TLR4/TLR2/NFKB1/TNF/ICAM1/NLRP3/IRAK2/IL1B	25
GO:0043281	GO:0043281	regulation of cysteine-type endopeptidase activity involved in apoptotic process	31/903	215/18670	5.06e-08	1.2e-06	8.42e-07	F3/BCL10/FAS/LAMP3/SRC/TNFRSF10B/DDX3X/CFLAR/FNIP1/S100A9/P2RX1/BIRC2/CARD16/BID/CD44/CLEC7A/ADORA2A/HERPUD1/PMAIP1/MYC/TNFSF14/SERPINB9/MMP9/EIF2AK3/BIRC3/VEGFA/TNF/NLRP3/PLAUR/THBS1/PTGS2	31
GO:1903038	GO:1903038	negative regulation of leukocyte cell-cell adhesion	23/903	129/18670	5.33e-08	1.26e-06	8.84e-07	LGALS3/MIR222/LILRB1/CEBPB/XCL1/LRRC32/CEACAM1/TNFRSF21/CD80/SOCS1/SMAD7/PRNP/LILRB2/ADORA2A/MIR21/IL4R/BCL6/SDC4/IL2RA/MIR221/ZC3H12A/NFKBID/PELI1	23
GO:0002824	GO:0002824	positive regulation of adaptive immune response based on somatic recombination of immune receptors built from immunoglobulin superfamily domains	20/903	100/18670	5.42e-08	1.27e-06	8.94e-07	IL6R/XCL1/LTA/TNFRSF13C/CD40/IL23A/FCER1G/FCER2/CD80/SLC11A1/MIR21/IL1R1/RIPK2/NFKBIZ/NFKBID/TNF/RSAD2/NLRP3/IL6/IL1B	20
GO:0043123	GO:0043123	positive regulation of I-kappaB kinase/NF-kappaB signaling	28/903	183/18670	6.21e-08	1.45e-06	1.02e-06	RELA/TRAF3IP2/BCL10/TICAM1/CTNNB1/WLS/TAB2/PLK2/CD40/TNFRSF10B/CFLAR/LITAF/S100A12/PELI2/BIRC2/CARD16/DDX21/PIM2/REL/BIRC3/RIPK2/TLR4/CCR7/IFIT5/IL1RN/PELI1/TNF/IL1B	28
GO:0007162	GO:0007162	negative regulation of cell adhesion	37/903	289/18670	6.49e-08	1.51e-06	1.06e-06	LGALS3/MIR222/LILRB1/CEBPB/XCL1/GTPBP4/MAP4K4/TGFBI/SRC/LRRC32/PLXNC1/CEACAM1/SH2B3/MYADM/TNFRSF21/CD80/SOCS1/SMAD7/PRNP/LILRB2/PRKCD/ADORA2A/RGCC/MIR21/IL4R/BCL6/SDC4/SWAP70/IL2RA/DUSP1/VEGFA/MIR221/ZC3H12A/IL1RN/NFKBID/PELI1/THBS1	37
GO:1902622	GO:1902622	regulation of neutrophil migration	12/903	36/18670	6.5e-08	1.51e-06	1.06e-06	BST1/ADAM8/XCL1/DYSF/IL23A/CAMK1D/MPP1/IL1R1/EDN1/CCR7/CXCR2/C5AR1	12
GO:0032722	GO:0032722	positive regulation of chemokine production	15/903	58/18670	6.97e-08	1.61e-06	1.13e-06	APP/TICAM1/IL6R/DDX3X/TLR7/CLEC7A/IL4R/RIPK2/TLR4/TLR2/HIF1A/TNF/IL6/IL1B/FFAR2	15
GO:0042098	GO:0042098	T cell proliferation	28/903	184/18670	6.99e-08	1.61e-06	1.13e-06	LGALS3/CTNNB1/IL6R/LILRB1/CEBPB/XCL1/TNFRSF13C/LRRC32/HES1/IL23A/TNFRSF21/PNP/CD80/PRNP/ICOSLG/IL6ST/LILRB2/SLC11A1/MIR21/CD55/TNFSF14/SDC4/IL2RA/RIPK2/TNFSF8/PELI1/IL6/IL1B	28
GO:0043372	GO:0043372	positive regulation of CD4-positive, alpha-beta T cell differentiation	11/903	30/18670	7.47e-08	1.71e-06	1.2e-06	IL23A/CD80/SOCS1/MIR21/IL4R/RARA/RIPK2/NFKBIZ/NFKBID/NLRP3/CD83	11
GO:0035690	GO:0035690	cellular response to drug	48/903	433/18670	7.58e-08	1.73e-06	1.21e-06	JUP/PDE8A/GNG2/BCL11A/RELA/KLF9/PDE4A/CTNNB1/SPHK1/KCNQ1/CRK/VIM/FOXO1/SRC/CFLAR/P2RX4/TP53INP1/SPI1/PTAFR/PRNP/GNAQ/DDIT4/GNA15/TNFAIP3/RHOB/PRKCD/NFE2L2/MIR21/PDE4B/CXCR4/FOXO3/MYC/AHR/CD69/SIRPA/RIPK2/ZC3H12A/EDN1/PPIF/CCL7/NFKB1/KDM6B/TNF/ICAM1/NR4A3/IL6/IL1B/PTGS2	48
GO:1903320	GO:1903320	regulation of protein modification by small protein conjugation or removal	32/903	231/18670	8.05e-08	1.83e-06	1.28e-06	RELA/OTUD4/ISG15/BCL10/MASTL/TICAM1/CTNNB1/SPHK1/RASSF5/WDR48/PER2/GTPBP4/ARRDC4/DYSF/RAB1A/SMAD7/CRY1/TANK/SOX4/BIRC2/TNFAIP3/N4BP1/ARRDC3/UBE2D1/TBC1D7/HERPUD1/TNIP1/BIRC3/RIPK2/ZC3H12A/IVNS1ABP/PELI1	32
GO:0050868	GO:0050868	negative regulation of T cell activation	21/903	112/18670	8.2e-08	1.85e-06	1.3e-06	LGALS3/LILRB1/CEBPB/XCL1/LRRC32/CEACAM1/TNFRSF21/CD80/SOCS1/SMAD7/PRNP/LILRB2/ADORA2A/MIR21/IL4R/BCL6/SDC4/IL2RA/ZC3H12A/NFKBID/PELI1	21
GO:0043154	GO:0043154	negative regulation of cysteine-type endopeptidase activity involved in apoptotic process	18/903	84/18670	8.23e-08	1.85e-06	1.3e-06	LAMP3/SRC/DDX3X/CFLAR/FNIP1/BIRC2/CARD16/CD44/ADORA2A/HERPUD1/TNFSF14/SERPINB9/MMP9/BIRC3/VEGFA/PLAUR/THBS1/PTGS2	18
GO:0043491	GO:0043491	protein kinase B signaling	35/903	269/18670	9.83e-08	2.21e-06	1.55e-06	CD19/MIR222/F3/MIR20A/RICTOR/PIK3R5/ADAM8/ZFP36L1/SRC/CD40/BANK1/SH2B3/IGF1R/P2RX4/CSF3/CD80/SESN3/DDIT3/MIR21/ICOS/CHI3L1/PIK3CA/AREG/MIR29A/MIR221/CCR7/IRS2/EREG/PLK3/TNF/OSM/CCL2/THBS1/IL1B/CCL3	35
GO:0033673	GO:0033673	negative regulation of kinase activity	34/903	257/18670	9.96e-08	2.23e-06	1.56e-06	MIR20A/SH3BP5/RHOH/DUSP4/PDCD4/LATS2/CDKN1A/DUSP16/PTPN1/CEACAM1/SH2B3/DUSP10/IGF1R/DUSP6/SOCS1/PIK3IP1/DUSP5/GNAQ/TNFAIP3/SORL1/SPRY1/PRKCD/ITPRIP/ADORA2A/LYN/DUSP8/IRAK3/RGS2/DUSP1/SOCS3/IRS2/TRIB1/GADD45B/IL1B	34
GO:0046683	GO:0046683	response to organophosphorus	23/903	134/18670	1.1e-07	2.46e-06	1.72e-06	RELA/APP/KCNQ1/FOSL1/ZFP36L1/EZR/P2RX4/THBD/P2RX1/PTAFR/JUNB/BIRC2/PER1/AREG/JUND/AHR/RAPGEF2/DUSP1/JUN/FOSB/AQP9/IL1B/PTGS2	23
GO:0001776	GO:0001776	leukocyte homeostasis	18/903	86/18670	1.2e-07	2.67e-06	1.87e-06	BCL10/TNFRSF13C/SH2B3/FCER1G/GAPT/TNFAIP3/LYN/PDE4B/BCL2/PMAIP1/TNFSF14/IL2RA/GPR183/SKIL/HIF1A/CXCR2/HCAR2/IL6	18
GO:0032102	GO:0032102	negative regulation of response to external stimulus	45/903	400/18670	1.27e-07	2.79e-06	1.96e-06	MIR222/SIGLEC10/MIR20A/CRK/NR1D2/PDCD4/LILRB1/LILRA2/NR1D1/CDKN1A/CEACAM1/SH2B3/DUSP10/STAP1/THBD/MEFV/METRNL/CARD16/TNFAIP3/PRKCD/PTGER4/ADORA2A/MIR21/IL1R2/CR1/SERPINB9/IRAK3/RABGEF1/IL2RA/SIRPA/DUSP1/MIR221/ZC3H12A/EDN1/SOCS3/NFKB1/FPR2/TRIB1/SEMA7A/NLRP3/PLAUR/TNFAIP6/CCL2/PLAU/THBS1	45
GO:0002460	GO:0002460	adaptive immune response based on somatic recombination of immune receptors built from immunoglobulin superfamily domains	42/903	361/18670	1.32e-07	2.9e-06	2.03e-06	CD19/C4BPA/BCL10/IL6R/LILRB1/XCL1/LTA/TNFRSF13C/CD40/CEACAM1/IL23A/FCER1G/FCER2/GAPT/CD80/SMAD7/RELB/IRF4/TNFAIP3/SLC11A1/PRKCD/NBN/MIR21/IL4R/BCL6/BCL3/CD55/CR1/SWAP70/IL1R1/NFKB2/RIPK2/TLR4/ZC3H12A/NFKBIZ/NFKBID/TNF/RSAD2/ICAM1/NLRP3/IL6/IL1B	42
GO:0042542	GO:0042542	response to hydrogen peroxide	24/903	146/18670	1.37e-07	2.99e-06	2.09e-06	PDE8A/RELA/SPHK1/CRK/FOSL1/FOXO1/ADAM9/SRC/TNFAIP3/RHOB/PRKCD/NFE2L2/PPP1R15B/MIR21/BCL2/FOXO3/AREG/SIRPA/DUSP1/PPIF/JUN/KDM6B/NR4A3/IL6	24
GO:0051384	GO:0051384	response to glucocorticoid	24/903	146/18670	1.37e-07	2.99e-06	2.09e-06	KLF9/FOSL1/CDKN1A/FOXO1/ADAM9/ZFP36L1/CFLAR/PTAFR/DDIT4/BCL2/FOXO3/AREG/DUSP1/ADM/ZFP36/EDN1/ATP2B1/ALPL/FOSB/IL1RN/TNF/ICAM1/IL6/PTGS2	24
GO:0043407	GO:0043407	negative regulation of MAP kinase activity	17/903	78/18670	1.45e-07	3.13e-06	2.19e-06	DUSP4/PDCD4/DUSP16/PTPN1/SH2B3/DUSP10/DUSP6/DUSP5/SORL1/SPRY1/PRKCD/LYN/DUSP8/IRAK3/RGS2/DUSP1/IL1B	17
GO:0070664	GO:0070664	negative regulation of leukocyte proliferation	17/903	78/18670	1.45e-07	3.13e-06	2.19e-06	LILRB1/CEBPB/TYROBP/XCL1/LST1/LRRC32/CCL8/TNFRSF21/CD80/PRNP/MNDA/TNFAIP3/LILRB2/LYN/SDC4/IL2RA/PELI1	17
GO:0032479	GO:0032479	regulation of type I interferon production	22/903	126/18670	1.52e-07	3.28e-06	2.3e-06	RELA/ISG15/FLOT1/TICAM1/CTNNB1/CYLD/LILRB1/DDX3X/DTX4/TLR7/RELB/TNFAIP3/MIR21/REL/HERC5/SIRPA/NFKB2/RIPK2/IFIH1/TLR4/TLR2/NFKB1	22
GO:0042594	GO:0042594	response to starvation	28/903	191/18670	1.57e-07	3.36e-06	2.35e-06	SESN1/FAS/UPP1/WDR45B/CDKN1A/KIAA1324/FOXO1/MAP1LC3B2/ATF3/FNIP1/CPEB4/MAP1LC3B/NUAK2/SESN3/GABARAPL1/KLF10/DDIT3/NFE2L2/BCL2/SIK1/PMAIP1/FOXO3/EIF2AK3/ADM/ZFP36/ZC3H12A/JUN/GLUL	28
GO:0051048	GO:0051048	negative regulation of secretion	32/903	238/18670	1.62e-07	3.47e-06	2.43e-06	CYP4F2/MIR20A/LILRB1/MAP4K4/LRRC32/BANK1/CEACAM1/EZR/TNFRSF21/CRY1/SERPINB1/CARD16/CARD17/TNFAIP3/CD22/SRGN/PIM3/PTGER4/INHBA/RGCC/LILRA5/IL1R2/KLF7/RABGEF1/ZC3H12A/EDN1/MIR155/TNF/RSAD2/NLRP3/OSM/IL1B	32
GO:0051591	GO:0051591	response to cAMP	19/903	97/18670	1.64e-07	3.5e-06	2.45e-06	RELA/APP/KCNQ1/FOSL1/ZFP36L1/EZR/THBD/PTAFR/JUNB/BIRC2/PER1/AREG/JUND/AHR/RAPGEF2/DUSP1/JUN/FOSB/AQP9	19
GO:0034121	GO:0034121	regulation of toll-like receptor signaling pathway	16/903	70/18670	1.67e-07	3.54e-06	2.48e-06	OTUD4/LY96/FLOT1/TICAM1/LILRA2/NR1D1/IRF4/BIRC2/TNFAIP3/LYN/IRAK3/BIRC3/TLR4/TLR2/PELI1/RSAD2	16
GO:0046635	GO:0046635	positive regulation of alpha-beta T cell activation	15/903	62/18670	1.82e-07	3.84e-06	2.69e-06	IL6R/XCL1/IL23A/PNP/CD80/SOCS1/MIR21/IL4R/CD55/RARA/RIPK2/NFKBIZ/NFKBID/NLRP3/CD83	15
GO:0050764	GO:0050764	regulation of phagocytosis	19/903	98/18670	1.95e-07	4.1e-06	2.87e-06	C4BPA/MIR20A/SPHK1/DYSF/FCER1G/STAP1/CAMK1D/RAB31/PTX3/SIRPB1/HCK/CLEC7A/SLC11A1/SIRPA/TLR2/FPR2/TNF/CCL2/IL1B	19
GO:0032606	GO:0032606	type I interferon production	22/903	128/18670	2.03e-07	4.22e-06	2.96e-06	RELA/ISG15/FLOT1/TICAM1/CTNNB1/CYLD/LILRB1/DDX3X/DTX4/TLR7/RELB/TNFAIP3/MIR21/REL/HERC5/SIRPA/NFKB2/RIPK2/IFIH1/TLR4/TLR2/NFKB1	22
GO:0009267	GO:0009267	cellular response to starvation	24/903	149/18670	2.03e-07	4.22e-06	2.96e-06	SESN1/FAS/UPP1/WDR45B/CDKN1A/KIAA1324/FOXO1/MAP1LC3B2/ATF3/FNIP1/CPEB4/MAP1LC3B/NUAK2/SESN3/GABARAPL1/KLF10/NFE2L2/BCL2/SIK1/PMAIP1/EIF2AK3/ZC3H12A/JUN/GLUL	24
GO:0014074	GO:0014074	response to purine-containing compound	24/903	149/18670	2.03e-07	4.22e-06	2.96e-06	RELA/APP/KCNQ1/FOSL1/ZFP36L1/EZR/P2RX4/THBD/P2RX1/PTAFR/JUNB/BIRC2/PER1/ADORA2A/AREG/JUND/AHR/RAPGEF2/DUSP1/JUN/FOSB/AQP9/IL1B/PTGS2	24
GO:0010634	GO:0010634	positive regulation of epithelial cell migration	26/903	171/18670	2.07e-07	4.3e-06	3.01e-06	MIR222/NRP2/IQSEC1/LGMN/ADAM9/MAP4K4/PLK2/SRC/CD40/P2RX4/FOXP1/RHOB/NFE2L2/MIR21/MAP2K3/MIR29A/MMP9/DOCK5/VEGFA/MIR221/ZC3H12A/EDN1/JUN/HIF1A/THBS1/PTGS2	26
GO:0019058	GO:0019058	viral life cycle	39/903	328/18670	2.1e-07	4.33e-06	3.03e-06	USP6NL/ATG16L2/MIR222/CLEC5A/ISG15/RAB5A/CHMP1B/LAMP3/UBAP1/CHMP2B/DDX3X/PKN2/RAB1A/ITGA5/CCL8/CD80/PTX3/SLAMF1/CHMP4B/SLPI/FURIN/RANBP2/CXCR4/BCL2/CD55/MX1/CR1/OASL/TNIP1/APOBEC3A/MIR221/ZC3H12A/ANPEP/IFIT5/IFIT1/TNF/RSAD2/ICAM1/CCL2	39
GO:0042063	GO:0042063	gliogenesis	36/903	290/18670	2.12e-07	4.36e-06	3.06e-06	RELA/MIR222/APP/CTNNB1/VIM/PRDM8/NR1D1/LTA/MBOAT7/HES1/TNFRSF21/DUSP10/P2RX4/STAP1/MIR142/SOX4/CSF1/IL6ST/SKI/ADORA2A/LYN/CXCR4/IFNGR1/AREG/B4GALT5/GPR183/MIR221/TLR4/TLR2/FPR2/C5AR1/TNF/CCL2/IL6/IL1B/CCL3	36
GO:0050715	GO:0050715	positive regulation of cytokine secretion	23/903	139/18670	2.2e-07	4.5e-06	3.16e-06	CLEC5A/LILRA2/SRC/CRLF2/PTGER4/RGCC/IL4R/LILRA5/IFNGR1/RIPK2/ORM2/IFIH1/TLR4/ORM1/TLR2/TNF/CLEC4E/NLRP3/IL1A/OSM/IL1B/FFAR2/CCL3	23
GO:1900744	GO:1900744	regulation of p38MAPK cascade	13/903	47/18670	2.21e-07	4.51e-06	3.16e-06	MIR20A/SPHK1/CYLD/RELL1/EZR/DUSP10/PER1/DUSP1/VEGFA/ZC3H12A/NCF1/GADD45B/IL1B	13
GO:0043434	GO:0043434	response to peptide hormone	47/903	436/18670	2.38e-07	4.85e-06	3.4e-06	RELA/ADIPOR1/MYO1C/CRK/NDEL1/ATP6V0B/FOXO1/SLC25A33/ZFP36L1/SRC/PTPN1/ATP6V1D/CFLAR/CEACAM1/RAB8B/IGF1R/SOCS1/CRY1/RAB31/CPEB2/SESN3/TIMP1/PTPRE/BTG1/SORL1/BTG2/PRKCD/NFE2L2/LYN/PIK3CA/FOXO3/AREG/JUND/ADM/NR4A2/EDN1/SOCS3/NR4A1/ATP2B1/TLR2/IRS2/EREG/NFKB1/ICAM1/NR4A3/IL1B/PTGS2	47
GO:0006909	GO:0006909	phagocytosis	42/903	369/18670	2.42e-07	4.88e-06	3.42e-06	C4BPA/MYO1C/MIR20A/SPHK1/CRK/ELMO2/RAB5A/TYROBP/RAB20/SRC/DYSF/FCER1G/STAP1/JMJD6/CAMK1D/RAB31/PTX3/SLAMF1/SIRPB1/YES1/FCGR2A/HCK/NCF4/CLEC7A/SLC11A1/PRKCD/IRF8/ADORA2A/LYN/NCF2/PIK3CA/RARA/SIRPA/TLR4/TLR2/FPR2/ABCA1/CD93/TNF/CCL2/THBS1/IL1B	42
GO:0036499	GO:0036499	PERK-mediated unfolded protein response	9/903	21/18670	2.42e-07	4.88e-06	3.42e-06	ATF3/PTPN1/DDIT3/NFE2L2/PPP1R15B/HERPUD1/EIF2AK3/PPP1R15A/CCL2	9
GO:2000377	GO:2000377	regulation of reactive oxygen species metabolic process	28/903	195/18670	2.43e-07	4.89e-06	3.43e-06	TICAM1/BST1/TYROBP/ARF4/CDKN1A/FOXO1/SLC25A33/CFLAR/P2RX4/PTX3/BIRC2/CLEC7A/PRKCD/NFE2L2/MIR21/BCL2/FOXO3/SIRPA/TLR4/ZC3H12A/EDN1/HIF1A/FPR2/TNF/ICAM1/THBS1/IL1B/PTGS2	28
GO:0048545	GO:0048545	response to steroid hormone	43/903	383/18670	2.55e-07	5.1e-06	3.58e-06	RELA/PTGER2/KLF9/CTNNB1/PMEPA1/WBP2/FOSL1/NR1D2/VDR/NR1D1/CDKN1A/FOXO1/ADAM9/ZFP36L1/SRC/CFLAR/FOXP1/CRY1/PTAFR/DDIT4/PER1/BCL2/FOXO3/AREG/RARA/NRIP1/DUSP1/ADM/ZFP36/NR4A2/EDN1/NR4A1/ATP2B1/ALPL/TLR2/FOSB/IL1RN/TNF/ICAM1/NR4A3/IL6/THBS1/PTGS2	43
GO:0031960	GO:0031960	response to corticosteroid	25/903	162/18670	2.65e-07	5.27e-06	3.69e-06	KLF9/FOSL1/CDKN1A/FOXO1/ADAM9/ZFP36L1/SRC/CFLAR/PTAFR/DDIT4/BCL2/FOXO3/AREG/DUSP1/ADM/ZFP36/EDN1/ATP2B1/ALPL/FOSB/IL1RN/TNF/ICAM1/IL6/PTGS2	25
GO:0048143	GO:0048143	astrocyte activation	10/903	27/18670	2.65e-07	5.27e-06	3.69e-06	APP/NR1D1/MIR142/ADORA2A/IFNGR1/FPR2/C5AR1/TNF/IL6/IL1B	10
GO:0045670	GO:0045670	regulation of osteoclast differentiation	15/903	64/18670	2.85e-07	5.62e-06	3.94e-06	CTNNB1/TFE3/LILRB1/CEBPB/TYROBP/LILRB4/IL23A/LILRB3/CSF1/RASSF2/KLF10/CCR1/TLR4/TNF/CCL3	15
GO:0048247	GO:0048247	lymphocyte chemotaxis	15/903	64/18670	2.85e-07	5.62e-06	3.94e-06	ADAM8/XCL1/OXSR1/CCL8/TNFSF14/GPR183/CCL7/CCL20/CXCL16/CXCL10/CCL4/CCL4L1/CCL2/CCL3/CCL3L3	15
GO:0032147	GO:0032147	activation of protein kinase activity	39/903	333/18670	3.11e-07	6.1e-06	4.28e-06	MAPKAPK2/CRK/RICTOR/IL6R/TAB2/ADAM9/MAP4K4/SRC/TNFRSF10B/PTPN1/SPAG9/IL23A/OXSR1/DUSP6/SOCS1/DUSP5/PRNP/MAP3K2/TRAF4/PROK2/SLC11A1/PRKCD/RGCC/MIR21/CXCR4/MAP2K3/CHI3L1/PIK3CA/MAP3K8/VEGFA/RIPK2/TLR4/FPR1/C5AR1/TNF/GADD45B/IRAK2/THBS1/IL1B	39
GO:0032642	GO:0032642	regulation of chemokine production	17/903	82/18670	3.11e-07	6.1e-06	4.28e-06	APP/TICAM1/IL6R/DDX3X/TLR7/MEFV/CLEC7A/IL4R/SIRPA/RIPK2/TLR4/TLR2/HIF1A/TNF/IL6/IL1B/FFAR2	17
GO:0048525	GO:0048525	negative regulation of viral process	19/903	101/18670	3.2e-07	6.24e-06	4.37e-06	MIR222/ISG15/CCL8/PTX3/SLPI/MX1/OASL/TNIP1/ZFP36/APOBEC3A/MIR221/ZC3H12A/JUN/IFIT5/IFIT1/TNF/CCL4/RSAD2/CCL3	19
GO:0009612	GO:0009612	response to mechanical stimulus	29/903	210/18670	3.46e-07	6.74e-06	4.72e-06	JUP/RELA/BCL10/FAS/FOSL1/TTN/SRC/CD40/TNFRSF10B/TLR7/JUNB/MAP3K2/BTG2/PTGER4/CXCR4/CHI3L1/TNFSF14/JUND/TLR4/EDN1/JUN/NFKB1/FOSB/KCNJ2/NFKBIA/CXCL10/THBS1/IL1B/PTGS2	29
GO:2000117	GO:2000117	negative regulation of cysteine-type endopeptidase activity	18/903	92/18670	3.53e-07	6.83e-06	4.79e-06	LAMP3/SRC/DDX3X/CFLAR/FNIP1/BIRC2/CARD16/CD44/ADORA2A/HERPUD1/TNFSF14/SERPINB9/MMP9/BIRC3/VEGFA/PLAUR/THBS1/PTGS2	18
GO:0032729	GO:0032729	positive regulation of interferon-gamma production	15/903	65/18670	3.54e-07	6.84e-06	4.79e-06	IL6R/LTA/TNFRSF13C/IL23A/TLR7/CLEC7A/SLC11A1/IRF8/PDE4B/BCL3/IL1R1/RIPK2/TLR4/TNF/IL1B	15
GO:2000106	GO:2000106	regulation of leukocyte apoptotic process	17/903	83/18670	3.74e-07	7.2e-06	5.05e-06	LGALS3/BCL10/ADAM8/LILRB1/FCER1G/FNIP1/FOXP1/LYN/BCL6/RAPGEF2/CCR7/HIF1A/IRS2/CXCR2/NFKBID/NR4A3/HCAR2	17
GO:0014015	GO:0014015	positive regulation of gliogenesis	16/903	74/18670	3.77e-07	7.23e-06	5.07e-06	RELA/MIR222/LTA/HES1/P2RX4/MIR142/CSF1/IL6ST/LYN/CXCR4/MIR221/TLR2/TNF/IL6/IL1B/CCL3	16
GO:0031667	GO:0031667	response to nutrient levels	51/903	499/18670	3.87e-07	7.36e-06	5.16e-06	SESN1/BCL11A/RELA/BCL10/FAS/UPP1/WDR45B/VDR/CDKN1A/KIAA1324/LTA/FOXO1/SRC/MAP1LC3B2/ATF3/CHSY1/FNIP1/P2RX4/PIM1/P2RX1/CPEB4/CD68/KYNU/MAP1LC3B/NUAK2/SESN3/GABARAPL1/KLF10/SORL1/DDIT3/NFE2L2/BCL2/SIK1/PMAIP1/FOXO3/RARA/EIF2AK3/ADM/ZFP36/ZC3H12A/JUN/ATP2B1/ALPL/GLUL/ABCA1/NAMPT/CXCL10/ACSL1/ICAM1/IL1B/PTGS2	51
GO:0006469	GO:0006469	negative regulation of protein kinase activity	31/903	235/18670	3.87e-07	7.36e-06	5.16e-06	MIR20A/SH3BP5/DUSP4/PDCD4/LATS2/CDKN1A/DUSP16/PTPN1/CEACAM1/SH2B3/DUSP10/IGF1R/DUSP6/SOCS1/DUSP5/GNAQ/TNFAIP3/SORL1/SPRY1/PRKCD/ITPRIP/ADORA2A/LYN/DUSP8/IRAK3/RGS2/DUSP1/SOCS3/TRIB1/GADD45B/IL1B	31
GO:0045444	GO:0045444	fat cell differentiation	30/903	223/18670	3.88e-07	7.36e-06	5.16e-06	GRK5/CEBPB/PER2/ARL4A/NR1D1/FOXO1/ZFP36L1/DYSF/HES1/INSIG1/DUSP10/KLF5/STEAP4/SOCS1/METRNL/CCDC71L/LRG1/LAMB3/DDIT3/MIR21/RGS2/ZFP36/ZC3H12A/NR4A2/NR4A1/TNF/NR4A3/IL6/FFAR2/PTGS2	30
GO:0045624	GO:0045624	positive regulation of T-helper cell differentiation	9/903	22/18670	3.92e-07	7.4e-06	5.19e-06	IL23A/CD80/MIR21/IL4R/RARA/RIPK2/NFKBIZ/NFKBID/NLRP3	9
GO:1902106	GO:1902106	negative regulation of leukocyte differentiation	19/903	103/18670	4.39e-07	8.28e-06	5.8e-06	CTNNB1/LILRB1/LILRB4/CEACAM1/LILRB3/SOCS1/SMAD7/INHBA/LYN/MIR21/IL4R/BCL6/MYC/RARA/TLR4/ZC3H12A/TRIB1/NFKBID/CCL3	19
GO:0010951	GO:0010951	negative regulation of endopeptidase activity	32/903	250/18670	5.01e-07	9.41e-06	6.59e-06	APP/CST3/LAMP3/CSTA/SRC/DDX3X/CFLAR/FNIP1/SERPINB1/BIRC2/CARD16/CARD17/TIMP1/CD44/SLPI/SERPINB10/APLP2/FURIN/SERPINA1/SORL1/ADORA2A/HERPUD1/CR1/TNFSF14/SERPINB9/MMP9/BIRC3/VEGFA/PI3/PLAUR/THBS1/PTGS2	32
GO:0007254	GO:0007254	JNK cascade	29/903	214/18670	5.18e-07	9.69e-06	6.79e-06	APP/CYLD/RB1CC1/PDCD4/TAB2/MAP4K4/PTPN1/SPAG9/DUSP10/IGF1R/SLAMF1/PER1/MAP3K2/TRAF4/RASSF2/SDCBP/PTGER4/SIRPA/RIPK2/TLR4/EDN1/NCF1/CCR7/TRIB1/IL1RN/TNF/GADD45B/IRAK2/IL1B	29
GO:0046677	GO:0046677	response to antibiotic	38/903	327/18670	5.36e-07	9.99e-06	7e-06	PDE8A/RELA/SPHK1/CRK/FOSL1/FOXO1/ADAM9/SRC/KDM5B/CSF3/TP53INP1/SPI1/BIRC2/CCR4/TNFAIP3/RHOB/PRKCD/NFE2L2/PPP1R15B/MIR21/BCL2/FOXO3/AREG/RARA/AHR/SIRPA/RGS2/DUSP1/ZC3H12A/EDN1/PPIF/JUN/CCL7/ALPL/KDM6B/ICAM1/NR4A3/IL6	38
GO:0031348	GO:0031348	negative regulation of defense response	31/903	239/18670	5.63e-07	1.04e-05	7.29e-06	MIR222/SIGLEC10/MIR20A/CRK/NR1D2/PDCD4/LILRB1/NR1D1/CEACAM1/DUSP10/MEFV/METRNL/TNFAIP3/PRKCD/PTGER4/ADORA2A/MIR21/IL1R2/CR1/SERPINB9/IRAK3/RABGEF1/IL2RA/SIRPA/MIR221/ZC3H12A/SOCS3/NFKB1/FPR2/NLRP3/TNFAIP6	31
GO:0051346	GO:0051346	negative regulation of hydrolase activity	48/903	463/18670	5.63e-07	1.04e-05	7.29e-06	LGALS3/MASTL/APP/CST3/RHOH/LAMP3/CSTA/SRC/DDX3X/CFLAR/FNIP1/MGAT5/SERPINB1/PTX3/ELL/BIRC2/CARD16/PPP1R10/CPEB2/CARD17/TIMP1/NEIL1/CD44/SLPI/SERPINB10/APLP2/FURIN/SERPINA1/SORL1/SPRY1/ADORA2A/MIR21/HERPUD1/CR1/TNFSF14/SERPINB9/MMP9/RGS2/BIRC3/VEGFA/PPIF/IFIT1/PI3/PPP1R15A/TNF/PLAUR/THBS1/PTGS2	48
GO:0030278	GO:0030278	regulation of ossification	28/903	203/18670	5.64e-07	1.04e-05	7.29e-06	SUCO/ISG15/CTNNB1/DHRS3/RBPJ/IL6R/CEBPB/CHSY1/SMURF1/BCOR/ACVR2A/CSF1/IL6ST/RASSF2/SRGN/SKI/PTGER4/MIR21/BCL2/CCR1/PHOSPHO1/AREG/JUND/ATP2B1/HIF1A/TNF/IL6/CCL3	28
GO:1902624	GO:1902624	positive regulation of neutrophil migration	10/903	29/18670	5.76e-07	1.06e-05	7.43e-06	ADAM8/XCL1/DYSF/IL23A/CAMK1D/IL1R1/EDN1/CCR7/CXCR2/C5AR1	10
GO:0042088	GO:0042088	T-helper 1 type immune response	12/903	43/18670	5.82e-07	1.07e-05	7.48e-06	IL6R/XCL1/IL23A/CD80/RELB/SLC11A1/IL4R/BCL3/IL1R1/RIPK2/TLR4/IL1B	12
GO:0045071	GO:0045071	negative regulation of viral genome replication	14/903	59/18670	6.02e-07	1.1e-05	7.71e-06	MIR222/ISG15/CCL8/SLPI/MX1/OASL/TNIP1/APOBEC3A/MIR221/ZC3H12A/IFIT5/IFIT1/TNF/RSAD2	14
GO:0045766	GO:0045766	positive regulation of angiogenesis	28/903	204/18670	6.24e-07	1.14e-05	7.96e-06	JUP/F3/MIR20A/SPHK1/PLK2/ITGB8/CD40/ITGA5/AGO2/LRG1/RHOB/BTG1/NFE2L2/ITGAX/MIR21/CXCR4/CHI3L1/MIR29A/VEGFA/ADM/ZC3H12A/HIF1A/CXCR2/C5AR1/IL1A/THBS1/IL1B/PTGS2	28
GO:0008625	GO:0008625	extrinsic apoptotic signaling pathway via death domain receptors	17/903	86/18670	6.37e-07	1.16e-05	8.11e-06	LGALS3/MIR222/FAS/TNFRSF10B/DDX3X/ATF3/CFLAR/BID/TNFAIP3/ITPRIP/BCL2/PMAIP1/MIR221/SKIL/TNF/ICAM1/THBS1	17
GO:1901224	GO:1901224	positive regulation of NIK/NF-kappaB signaling	16/903	77/18670	6.69e-07	1.21e-05	8.47e-06	RELA/APP/SPHK1/PDCD4/TNFRSF10B/IL23A/TLR7/TRAF4/NFAT5/CHI3L1/TNFSF14/TLR4/EDN1/TLR2/TNF/IL1B	16
GO:0051224	GO:0051224	negative regulation of protein transport	27/903	193/18670	6.73e-07	1.21e-05	8.5e-06	MIR20A/LILRB1/MAP4K4/LRRC32/BANK1/INSIG1/EZR/TNFRSF21/SERPINB1/CARD16/CARD17/TNFAIP3/CD22/SRGN/PIM3/PTGER4/RGCC/LILRA5/IL1R2/KLF7/RABGEF1/ZC3H12A/MIR155/TNF/RSAD2/NLRP3/IL1B	27
GO:0006914	GO:0006914	autophagy	50/903	496/18670	7.58e-07	1.36e-05	9.51e-06	SESN1/ATG16L2/QSOX1/TICAM1/TECPR2/RAB5A/RB1CC1/WDR45B/BMF/LAMP3/MCL1/TAB2/USP36/ATP6V0B/MFN1/KIAA1324/FOXO1/CHMP2B/PLK2/SQSTM1/RAB3GAP1/SRC/MAP1LC3B2/RAB1A/ATP6V1D/SBF2/SMURF1/S100A9/TP53INP1/MEFV/TP53INP2/MAP1LC3B/VMP1/SESN3/CHMP4B/C9orf72/GABARAPL1/WDFY3/DDIT3/IRF8/BCL2/PIK3CA/PIM2/FOXO3/RIPK2/ZC3H12A/HIF1A/PLK3/DRAM1/NAMPT	50
GO:0061919	GO:0061919	process utilizing autophagic mechanism	50/903	496/18670	7.58e-07	1.36e-05	9.51e-06	SESN1/ATG16L2/QSOX1/TICAM1/TECPR2/RAB5A/RB1CC1/WDR45B/BMF/LAMP3/MCL1/TAB2/USP36/ATP6V0B/MFN1/KIAA1324/FOXO1/CHMP2B/PLK2/SQSTM1/RAB3GAP1/SRC/MAP1LC3B2/RAB1A/ATP6V1D/SBF2/SMURF1/S100A9/TP53INP1/MEFV/TP53INP2/MAP1LC3B/VMP1/SESN3/CHMP4B/C9orf72/GABARAPL1/WDFY3/DDIT3/IRF8/BCL2/PIK3CA/PIM2/FOXO3/RIPK2/ZC3H12A/HIF1A/PLK3/DRAM1/NAMPT	50
GO:0014002	GO:0014002	astrocyte development	12/903	44/18670	7.66e-07	1.36e-05	9.55e-06	APP/VIM/NR1D1/MIR142/ADORA2A/IFNGR1/TLR4/FPR2/C5AR1/TNF/IL6/IL1B	12
GO:0071622	GO:0071622	regulation of granulocyte chemotaxis	12/903	44/18670	7.66e-07	1.36e-05	9.55e-06	BST1/XCL1/DYSF/IL23A/CAMK1D/CSF1/MPP1/EDN1/CCR7/CXCR2/C5AR1/THBS1	12
GO:0006968	GO:0006968	cellular defense response	13/903	52/18670	7.97e-07	1.41e-05	9.87e-06	RELA/CLEC5A/LY96/BCL10/FOSL1/TYROBP/MNDA/LILRB2/ADORA2A/NCF2/NCF1/CXCR2/C5AR1	13
GO:0032653	GO:0032653	regulation of interleukin-10 production	13/903	52/18670	7.97e-07	1.41e-05	9.87e-06	LILRB1/TYROBP/XCL1/IL23A/FCER1G/TNFRSF21/IRF4/CLEC7A/LILRA5/BCL3/TLR4/TLR2/CD83	13
GO:0061082	GO:0061082	myeloid leukocyte cytokine production	10/903	30/18670	8.27e-07	1.45e-05	1.02e-05	BCL10/TICAM1/LILRB1/FCER1G/BCL6/DDX21/IRAK3/TLR4/SEMA7A/NR4A3	10
GO:0090022	GO:0090022	regulation of neutrophil chemotaxis	10/903	30/18670	8.27e-07	1.45e-05	1.02e-05	BST1/XCL1/DYSF/IL23A/CAMK1D/MPP1/EDN1/CCR7/CXCR2/C5AR1	10
GO:0045730	GO:0045730	respiratory burst	11/903	37/18670	8.56e-07	1.5e-05	1.05e-05	DUSP10/CAMK1D/HCK/NCF4/CLEC7A/SLC11A1/NCF2/CD55/NCF1/NCF1C/NCF1B	11
GO:0002700	GO:0002700	regulation of production of molecular mediator of immune response	22/903	139/18670	8.8e-07	1.53e-05	1.08e-05	BCL10/TICAM1/LILRB1/XCL1/CD40/FCER1G/SMAD7/CD22/IL4R/BCL6/DDX21/IRAK3/IL1R1/TLR4/SEMA7A/TNF/RSAD2/NLRP3/NR4A3/IL6/IL1B/FFAR2	22
GO:0050864	GO:0050864	regulation of B cell activation	26/903	184/18670	8.88e-07	1.54e-05	1.08e-05	CD19/TICAM1/NFAM1/CYLD/BST1/TYROBP/CDKN1A/ZFP36L1/TNFRSF13C/CD40/BANK1/TNFRSF21/MNDA/TNFAIP3/CD22/INHBA/LYN/BCL6/BCL2/AHR/GPR183/TLR4/IRS2/SAMSN1/PELI1/IL6	26
GO:0050792	GO:0050792	regulation of viral process	28/903	208/18670	9.29e-07	1.61e-05	1.13e-05	CCNT1/MIR222/ISG15/LAMP3/CHMP2B/DDX3X/PKN2/CCL8/PTX3/CHMP4B/SLPI/CHD1/CXCR4/BCL2/MX1/OASL/TNIP1/ZFP36/APOBEC3A/MIR221/ZC3H12A/JUN/IFIT5/IFIT1/TNF/CCL4/RSAD2/CCL3	28
GO:1904950	GO:1904950	negative regulation of establishment of protein localization	27/903	197/18670	1.01e-06	1.75e-05	1.23e-05	MIR20A/LILRB1/MAP4K4/LRRC32/BANK1/INSIG1/EZR/TNFRSF21/SERPINB1/CARD16/CARD17/TNFAIP3/CD22/SRGN/PIM3/PTGER4/RGCC/LILRA5/IL1R2/KLF7/RABGEF1/ZC3H12A/MIR155/TNF/RSAD2/NLRP3/IL1B	27
GO:0032868	GO:0032868	response to insulin	33/903	272/18670	1.14e-06	1.96e-05	1.37e-05	RELA/ADIPOR1/MYO1C/NDEL1/ATP6V0B/FOXO1/SLC25A33/ZFP36L1/SRC/PTPN1/ATP6V1D/CFLAR/CEACAM1/RAB8B/IGF1R/SOCS1/CRY1/RAB31/CPEB2/SESN3/PTPRE/SORL1/PRKCD/LYN/PIK3CA/FOXO3/ADM/SOCS3/ATP2B1/TLR2/IRS2/ICAM1/IL1B	33
GO:0002675	GO:0002675	positive regulation of acute inflammatory response	10/903	31/18670	1.17e-06	2e-05	1.4e-05	ADAM8/FCER1G/IL6ST/CCR7/TNF/OSM/IL6/IL1B/FFAR2/PTGS2	10
GO:0032663	GO:0032663	regulation of interleukin-2 production	13/903	54/18670	1.27e-06	2.18e-05	1.53e-05	XCL1/EZR/CD80/PRNP/IRF4/TNFAIP3/CLEC7A/PDE4B/ZFP36/RIPK2/CD83/IL1A/IL1B	13
GO:0070498	GO:0070498	interleukin-1-mediated signaling pathway	18/903	100/18670	1.28e-06	2.18e-05	1.53e-05	RELA/OTUD4/TAB2/SQSTM1/PELI2/IL1R2/IRAK3/MAP3K8/IL1R1/RIPK2/NFKB1/NFKBIA/IL1RN/PELI1/IL1A/IRAK2/IL6/IL1B	18
GO:1900015	GO:1900015	regulation of cytokine production involved in inflammatory response	12/903	46/18670	1.29e-06	2.2e-05	1.54e-05	MIR222/TICAM1/PDCD4/MEFV/PER1/CLEC7A/MIR21/IL1R2/SIRPA/MIR221/TLR4/ZC3H12A	12
GO:0051897	GO:0051897	positive regulation of protein kinase B signaling	25/903	176/18670	1.3e-06	2.2e-05	1.54e-05	CD19/MIR222/F3/RICTOR/PIK3R5/ADAM8/SRC/IGF1R/P2RX4/CSF3/CD80/MIR21/ICOS/CHI3L1/PIK3CA/AREG/MIR29A/MIR221/CCR7/IRS2/EREG/TNF/OSM/THBS1/CCL3	25
GO:0003159	GO:0003159	morphogenesis of an endothelium	8/903	19/18670	1.36e-06	2.29e-05	1.6e-05	CTNNB1/RBPJ/FOXP1/RHOB/ITGAX/MIR21/CXCR4/CXCL10	8
GO:0061081	GO:0061081	positive regulation of myeloid leukocyte cytokine production involved in immune response	8/903	19/18670	1.36e-06	2.29e-05	1.6e-05	BCL10/TICAM1/LILRB1/FCER1G/DDX21/TLR4/SEMA7A/NR4A3	8
GO:0061154	GO:0061154	endothelial tube morphogenesis	8/903	19/18670	1.36e-06	2.29e-05	1.6e-05	CTNNB1/RBPJ/FOXP1/RHOB/ITGAX/MIR21/CXCR4/CXCL10	8
GO:0072677	GO:0072677	eosinophil migration	9/903	25/18670	1.41e-06	2.36e-05	1.65e-05	LGALS3/ADAM8/CCL8/PTGER4/CCL7/CCL4/CCL4L1/CCL2/CCL3	9
GO:0010466	GO:0010466	negative regulation of peptidase activity	32/903	262/18670	1.42e-06	2.38e-05	1.66e-05	APP/CST3/LAMP3/CSTA/SRC/DDX3X/CFLAR/FNIP1/SERPINB1/BIRC2/CARD16/CARD17/TIMP1/CD44/SLPI/SERPINB10/APLP2/FURIN/SERPINA1/SORL1/ADORA2A/HERPUD1/CR1/TNFSF14/SERPINB9/MMP9/BIRC3/VEGFA/PI3/PLAUR/THBS1/PTGS2	32
GO:0072676	GO:0072676	lymphocyte migration	19/903	111/18670	1.45e-06	2.41e-05	1.69e-05	APP/CRK/ADAM8/XCL1/OXSR1/CCL8/TNFSF14/GPR183/CCL7/CCR7/CCL20/CXCL16/CXCL10/CCL4/ICAM1/CCL4L1/CCL2/CCL3/CCL3L3	19
GO:0045639	GO:0045639	positive regulation of myeloid cell differentiation	17/903	91/18670	1.47e-06	2.43e-05	1.7e-05	MIR222/ISG15/TYROBP/ZFP36L1/IL23A/CSF3/ACVR2A/CSF1/KLF10/INHBA/CCR1/FOXO3/MIR221/JUN/HIF1A/TRIB1/TNF	17
GO:0019079	GO:0019079	viral genome replication	20/903	122/18670	1.56e-06	2.58e-05	1.81e-05	ATG16L2/MIR222/ISG15/RAB5A/DDX3X/PKN2/CCL8/SLPI/BCL2/MX1/OASL/TNIP1/APOBEC3A/MIR221/ZC3H12A/IFIT5/IFIT1/TNF/RSAD2/CCL2	20
GO:0034599	GO:0034599	cellular response to oxidative stress	35/903	302/18670	1.59e-06	2.62e-05	1.84e-05	PDE8A/RELA/CTNNB1/SPHK1/CRK/MCL1/FOXO1/SRC/CFLAR/ADNP2/TP53INP1/CPEB2/TNFAIP3/RHOB/NCF4/PRKCD/NFE2L2/MIR21/NCF2/BCL2/FOXO3/MMP9/SIRPA/TLR4/ZC3H12A/NR4A2/PPIF/NCF1/JUN/HIF1A/KDM6B/TNF/SOD2/NR4A3/IL6	35
GO:0046638	GO:0046638	positive regulation of alpha-beta T cell differentiation	12/903	47/18670	1.66e-06	2.73e-05	1.91e-05	IL23A/PNP/CD80/SOCS1/MIR21/IL4R/RARA/RIPK2/NFKBIZ/NFKBID/NLRP3/CD83	12
GO:2000379	GO:2000379	positive regulation of reactive oxygen species metabolic process	18/903	102/18670	1.72e-06	2.8e-05	1.97e-05	TICAM1/TYROBP/CDKN1A/P2RX4/PTX3/CLEC7A/PRKCD/NFE2L2/FOXO3/TLR4/ZC3H12A/EDN1/FPR2/TNF/ICAM1/THBS1/IL1B/PTGS2	18
GO:0006801	GO:0006801	superoxide metabolic process	15/903	73/18670	1.73e-06	2.8e-05	1.97e-05	BST1/TYROBP/NCF4/CLEC7A/PRKCD/NFE2L2/MIR21/NCF2/EDN1/NCF1/NCF1C/NCF1B/FPR2/TNF/SOD2	15
GO:0032945	GO:0032945	negative regulation of mononuclear cell proliferation	15/903	73/18670	1.73e-06	2.8e-05	1.97e-05	LILRB1/CEBPB/TYROBP/XCL1/LST1/LRRC32/TNFRSF21/CD80/PRNP/MNDA/LILRB2/LYN/SDC4/IL2RA/PELI1	15
GO:0050672	GO:0050672	negative regulation of lymphocyte proliferation	15/903	73/18670	1.73e-06	2.8e-05	1.97e-05	LILRB1/CEBPB/TYROBP/XCL1/LST1/LRRC32/TNFRSF21/CD80/PRNP/MNDA/LILRB2/LYN/SDC4/IL2RA/PELI1	15
GO:1903034	GO:1903034	regulation of response to wounding	25/903	179/18670	1.78e-06	2.89e-05	2.02e-05	MIR222/SIGLEC10/F3/CRK/NDEL1/CDKN1A/CEACAM1/SH2B3/FCER1G/DUSP10/THBD/TNFAIP3/CLEC7A/PRKCD/NFE2L2/LYN/MIR21/CXCR4/PLEK/MIR221/TLR4/EDN1/PLAUR/PLAU/THBS1	25
GO:0001503	GO:0001503	ossification	42/903	398/18670	1.81e-06	2.92e-05	2.05e-05	SUCO/CLEC5A/ISG15/CTNNB1/DHRS3/RBPJ/IL6R/CEBPB/SNX10/GTPBP4/CHSY1/HNRNPC/SMURF1/SBDS/BCOR/TP53INP2/ACVR2A/JUNB/CSF1/IL6ST/RASSF2/MN1/KLF10/SRGN/SKI/PTGER4/MIR21/DDX21/BCL2/CCR1/PHOSPHO1/AREG/JUND/EIF2AK3/ATP2B1/ALPL/HIF1A/SEMA7A/TNF/IL6/CCL3/PTGS2	42
GO:0032869	GO:0032869	cellular response to insulin stimulus	28/903	216/18670	1.99e-06	3.2e-05	2.24e-05	RELA/ADIPOR1/MYO1C/NDEL1/ATP6V0B/FOXO1/SLC25A33/ZFP36L1/SRC/PTPN1/ATP6V1D/CFLAR/CEACAM1/RAB8B/IGF1R/SOCS1/RAB31/CPEB2/SESN3/PTPRE/SORL1/PRKCD/PIK3CA/FOXO3/SOCS3/ATP2B1/IRS2/IL1B	28
GO:0045088	GO:0045088	regulation of innate immune response	35/903	305/18670	2e-06	3.21e-05	2.25e-05	RELA/AP1G1/BCL10/CRK/ADAM8/LILRB1/TAB2/LILRA2/SRC/PTPN1/CEACAM1/FCER1G/DUSP10/SOCS1/RELB/BIRC2/MNDA/TNFAIP3/HCK/PRKCD/LYN/MIR21/IFNGR1/CR1/SERPINB9/IRAK3/CLEC4D/BIRC3/IFNGR2/SOCS3/EREG/NFKB1/FPR2/CLEC4E/FFAR2	35
GO:0072539	GO:0072539	T-helper 17 cell differentiation	9/903	26/18670	2.06e-06	3.3e-05	2.31e-05	IL23A/SMAD7/IRF4/MIR21/ZC3H12A/NFKBIZ/NFKBID/NLRP3/IL6	9
GO:0051924	GO:0051924	regulation of calcium ion transport	31/903	254/18670	2.1e-06	3.35e-05	2.34e-05	CD19/LGALS3/CTNNB1/SESTD1/LILRB1/FFAR1/XCL1/LILRA2/DYSF/P2RX4/TSPAN13/CHD7/P2RX1/PRNP/BEST1/LILRB2/ADORA2A/LYN/MIR21/PDE4B/LILRA5/CXCR4/BCL2/CCR1/ATP2B1/CXCL10/CCL4/ICAM1/CCL2/CCL3/PTGS2	31
GO:0002762	GO:0002762	negative regulation of myeloid leukocyte differentiation	12/903	48/18670	2.12e-06	3.35e-05	2.34e-05	CTNNB1/LILRB1/LILRB4/CEACAM1/LILRB3/INHBA/LYN/MYC/RARA/TLR4/TRIB1/CCL3	12
GO:0032648	GO:0032648	regulation of interferon-beta production	12/903	48/18670	2.12e-06	3.35e-05	2.34e-05	FLOT1/TICAM1/LILRB1/DDX3X/TLR7/RELB/REL/SIRPA/RIPK2/IFIH1/TLR4/TLR2	12
GO:0050728	GO:0050728	negative regulation of inflammatory response	24/903	169/18670	2.12e-06	3.35e-05	2.34e-05	MIR222/SIGLEC10/MIR20A/NR1D2/PDCD4/NR1D1/DUSP10/MEFV/METRNL/TNFAIP3/PRKCD/PTGER4/ADORA2A/IL1R2/RABGEF1/IL2RA/SIRPA/MIR221/ZC3H12A/SOCS3/NFKB1/FPR2/NLRP3/TNFAIP6	24
GO:0002827	GO:0002827	positive regulation of T-helper 1 type immune response	8/903	20/18670	2.17e-06	3.43e-05	2.4e-05	IL6R/XCL1/IL23A/CD80/SLC11A1/IL1R1/RIPK2/IL1B	8
GO:2001237	GO:2001237	negative regulation of extrinsic apoptotic signaling pathway	18/903	104/18670	2.31e-06	3.62e-05	2.54e-05	LGALS3/RELA/MIR222/FAS/RB1CC1/MCL1/SRC/TNFRSF10B/CFLAR/TNFAIP3/ITPRIP/BCL2/MIR221/TNF/ICAM1/IL1A/THBS1/IL1B	18
GO:0002262	GO:0002262	myeloid cell homeostasis	22/903	147/18670	2.31e-06	3.62e-05	2.54e-05	MIR222/ISG15/ZFP36L1/KMT2E/SH2B3/FCER1G/AMPD3/SPI1/JMJD6/ACVR2A/INHBA/LYN/PDE4B/BCL6/FOXO3/VEGFA/ZFP36/MIR221/HIF1A/CXCR2/HCAR2/IL6	22
GO:0071375	GO:0071375	cellular response to peptide hormone stimulus	36/903	321/18670	2.45e-06	3.83e-05	2.69e-05	RELA/ADIPOR1/MYO1C/CRK/NDEL1/ATP6V0B/FOXO1/SLC25A33/ZFP36L1/SRC/PTPN1/ATP6V1D/CFLAR/CEACAM1/RAB8B/IGF1R/SOCS1/RAB31/CPEB2/SESN3/PTPRE/SORL1/PRKCD/NFE2L2/LYN/PIK3CA/FOXO3/NR4A2/EDN1/SOCS3/NR4A1/ATP2B1/IRS2/NFKB1/NR4A3/IL1B	36
GO:0051896	GO:0051896	regulation of protein kinase B signaling	30/903	244/18670	2.63e-06	4.09e-05	2.87e-05	CD19/MIR222/F3/MIR20A/RICTOR/PIK3R5/ADAM8/SRC/BANK1/SH2B3/IGF1R/P2RX4/CSF3/CD80/SESN3/DDIT3/MIR21/ICOS/CHI3L1/PIK3CA/AREG/MIR29A/MIR221/CCR7/IRS2/EREG/TNF/OSM/THBS1/CCL3	30
GO:0030890	GO:0030890	positive regulation of B cell proliferation	11/903	41/18670	2.65e-06	4.11e-05	2.88e-05	TICAM1/BST1/CDKN1A/TNFRSF13C/CD40/BCL6/BCL2/GPR183/TLR4/IRS2/PELI1	11
GO:0002534	GO:0002534	cytokine production involved in inflammatory response	12/903	49/18670	2.68e-06	4.15e-05	2.91e-05	MIR222/TICAM1/PDCD4/MEFV/PER1/CLEC7A/MIR21/IL1R2/SIRPA/MIR221/TLR4/ZC3H12A	12
GO:0002702	GO:0002702	positive regulation of production of molecular mediator of immune response	17/903	95/18670	2.73e-06	4.2e-05	2.94e-05	BCL10/TICAM1/LILRB1/XCL1/CD40/FCER1G/IL4R/DDX21/IL1R1/TLR4/SEMA7A/RSAD2/NLRP3/NR4A3/IL6/IL1B/FFAR2	17
GO:0045069	GO:0045069	regulation of viral genome replication	17/903	95/18670	2.73e-06	4.2e-05	2.94e-05	MIR222/ISG15/DDX3X/PKN2/CCL8/SLPI/BCL2/MX1/OASL/TNIP1/APOBEC3A/MIR221/ZC3H12A/IFIT5/IFIT1/TNF/RSAD2	17
GO:0045410	GO:0045410	positive regulation of interleukin-6 biosynthetic process	7/903	15/18670	2.77e-06	4.25e-05	2.98e-05	APP/TYROBP/PTAFR/CLEC7A/EREG/TNF/IL1B	7
GO:0034248	GO:0034248	regulation of cellular amide metabolic process	47/903	476/18670	2.88e-06	4.41e-05	3.09e-05	MIR222/APP/MIR20A/SPHK1/VIM/PER2/SAMD8/QKI/SECISBP2L/ZC3H12D/ZFP36L1/MKNK2/ETF1/DDX3X/YBX3/BANK1/AGO2/CPEB4/EIF5/KBTBD8/PTAFR/PRNP/SOX4/CPEB2/PER1/EIF1B/SORL1/BTG2/PRKCD/NFE2L2/PPP1R15B/MIR21/ABCG1/IFNGR1/BCL3/FOXO3/MIR29A/RARA/EIF2AK3/RGS2/ZFP36/MIR221/ZC3H12A/PPP1R15A/TNF/IL6/THBS1	47
GO:0002825	GO:0002825	regulation of T-helper 1 type immune response	9/903	27/18670	2.96e-06	4.53e-05	3.17e-05	IL6R/XCL1/IL23A/CD80/SLC11A1/IL4R/IL1R1/RIPK2/IL1B	9
GO:1902041	GO:1902041	regulation of extrinsic apoptotic signaling pathway via death domain receptors	13/903	58/18670	3.03e-06	4.61e-05	3.23e-05	LGALS3/MIR222/FAS/TNFRSF10B/ATF3/CFLAR/TNFAIP3/ITPRIP/PMAIP1/MIR221/SKIL/ICAM1/THBS1	13
GO:0001659	GO:0001659	temperature homeostasis	24/903	173/18670	3.22e-06	4.89e-05	3.43e-05	ADIPOR1/RBPJ/TFE3/PLCL1/CEBPB/PER2/NR1D1/FOXO1/IGF1R/IRF4/DDIT3/ARRDC3/IL4R/CXCR4/TLE3/VEGFA/TLR4/KDM6B/TNF/ACSL1/IL1A/G0S2/IL1B/PTGS2	24
GO:0050777	GO:0050777	negative regulation of immune response	22/903	150/18670	3.25e-06	4.92e-05	3.45e-05	LGALS3/C4BPA/CRK/LILRB1/XCL1/CEACAM1/DUSP10/SMAD7/TNFAIP3/LYN/MIR21/IL4R/BCL6/CD55/CR1/SERPINB9/IRAK3/RABGEF1/IL2RA/ZC3H12A/SAMSN1/TNF	22
GO:0046328	GO:0046328	regulation of JNK cascade	25/903	185/18670	3.28e-06	4.94e-05	3.47e-05	APP/CYLD/RB1CC1/PDCD4/MAP4K4/PTPN1/SPAG9/DUSP10/IGF1R/SLAMF1/PER1/MAP3K2/TRAF4/RASSF2/SDCBP/SIRPA/RIPK2/TLR4/EDN1/NCF1/CCR7/IL1RN/TNF/GADD45B/IL1B	25
GO:0030728	GO:0030728	ovulation	8/903	21/18670	3.36e-06	5.05e-05	3.54e-05	INHBA/IL4R/FOXO3/NRIP1/RGS2/EREG/TNFAIP6/PTGS2	8
GO:0014009	GO:0014009	glial cell proliferation	12/903	50/18670	3.37e-06	5.05e-05	3.54e-05	MIR222/LTA/HES1/SOX4/CSF1/SKI/LYN/AREG/MIR221/TNF/IL6/IL1B	12
GO:0032608	GO:0032608	interferon-beta production	12/903	50/18670	3.37e-06	5.05e-05	3.54e-05	FLOT1/TICAM1/LILRB1/DDX3X/TLR7/RELB/REL/SIRPA/RIPK2/IFIH1/TLR4/TLR2	12
GO:1901342	GO:1901342	regulation of vasculature development	43/903	422/18670	3.41e-06	5.09e-05	3.57e-05	JUP/MIR222/F3/MIR20A/CTNNB1/SPHK1/IL6R/PDCD4/PLK2/ITGB8/CD40/ITGA5/CFLAR/CEACAM1/AGO2/LRG1/TNFAIP3/RHOB/PROK2/BTG1/NFE2L2/RGCC/ITGAX/MIR21/CXCR4/CHI3L1/MIR29A/RAPGEF2/VEGFA/ADM/MIR221/ZC3H12A/HIF1A/CXCR2/GLUL/C5AR1/CXCL10/SOD2/IL1A/IL6/THBS1/IL1B/PTGS2	43
GO:0043903	GO:0043903	regulation of interspecies interactions between organisms	28/903	222/18670	3.42e-06	5.09e-05	3.57e-05	CCNT1/MIR222/ISG15/LAMP3/CHMP2B/DDX3X/PKN2/CCL8/PTX3/CHMP4B/SLPI/CHD1/CXCR4/BCL2/MX1/OASL/TNIP1/ZFP36/APOBEC3A/MIR221/ZC3H12A/JUN/IFIT5/IFIT1/TNF/CCL4/RSAD2/CCL3	28
GO:0042149	GO:0042149	cellular response to glucose starvation	11/903	42/18670	3.43e-06	5.09e-05	3.57e-05	SESN1/UPP1/CPEB4/NUAK2/SESN3/NFE2L2/BCL2/SIK1/PMAIP1/EIF2AK3/ZC3H12A	11
GO:0019915	GO:0019915	lipid storage	14/903	68/18670	3.72e-06	5.51e-05	3.86e-05	DYSF/CRY1/ABCG1/NRIP1/EHD1/DGAT2/ZC3H12A/NFKB1/ABCA1/NFKBIA/TNF/IL6/IL1B/FFAR2	14
GO:0070423	GO:0070423	nucleotide-binding oligomerization domain containing signaling pathway	10/903	35/18670	4.05e-06	5.98e-05	4.19e-05	RELA/CYLD/TAB2/BIRC2/TNFAIP3/BIRC3/RIPK2/TLR4/NFKBIA/IRAK2	10
GO:0050766	GO:0050766	positive regulation of phagocytosis	14/903	69/18670	4.46e-06	6.57e-05	4.61e-05	MIR20A/FCER1G/STAP1/CAMK1D/RAB31/PTX3/SIRPB1/CLEC7A/SLC11A1/SIRPA/FPR2/TNF/CCL2/IL1B	14
GO:0032695	GO:0032695	negative regulation of interleukin-12 production	7/903	16/18670	4.71e-06	6.89e-05	4.83e-05	LILRB1/MEFV/SLAMF1/LILRA5/IRAK3/NFKB1/THBS1	7
GO:0050711	GO:0050711	negative regulation of interleukin-1 secretion	7/903	16/18670	4.71e-06	6.89e-05	4.83e-05	SERPINB1/CARD16/CARD17/TNFAIP3/IL1R2/ZC3H12A/NLRP3	7
GO:0032494	GO:0032494	response to peptidoglycan	6/903	11/18670	4.72e-06	6.89e-05	4.83e-05	RELA/IRAK3/RIPK2/C5AR1/NLRP3/IL6	6
GO:0002698	GO:0002698	negative regulation of immune effector process	19/903	120/18670	4.8e-06	6.99e-05	4.9e-05	LGALS3/C4BPA/CRK/LILRB1/XCL1/CEACAM1/DUSP10/SMAD7/CD22/IL4R/BCL6/CD55/CR1/SERPINB9/IRAK3/RABGEF1/IL2RA/ZC3H12A/TNF	19
GO:0045861	GO:0045861	negative regulation of proteolysis	38/903	358/18670	4.87e-06	7.07e-05	4.95e-05	APP/CST3/LAMP3/CSTA/SRC/DDX3X/CFLAR/FNIP1/TRIM39/SERPINB1/PRNP/BIRC2/CARD16/CARD17/TIMP1/CD44/SLPI/SERPINB10/APLP2/FURIN/SERPINA1/SDCBP/SORL1/N4BP1/ADORA2A/IL1R2/HERPUD1/CR1/TNFSF14/SERPINB9/MMP9/BIRC3/RYBP/VEGFA/PI3/PLAUR/THBS1/PTGS2	38
GO:0010632	GO:0010632	regulation of epithelial cell migration	33/903	291/18670	5.03e-06	7.29e-05	5.11e-05	JUP/MIR222/ADIPOR1/MIR20A/NRP2/IQSEC1/LGMN/ADAM9/MAP4K4/PLK2/SRC/CD40/CEACAM1/DUSP10/P2RX4/FOXP1/RHOB/NFE2L2/RGCC/MIR21/MAP2K3/MIR29A/MMP9/DOCK5/VEGFA/MIR221/ZC3H12A/EDN1/JUN/HIF1A/GLUL/THBS1/PTGS2	33
GO:0032731	GO:0032731	positive regulation of interleukin-1 beta production	12/903	52/18670	5.24e-06	7.57e-05	5.31e-05	APP/TYROBP/LILRA2/MNDA/CLEC7A/LILRA5/RIPK2/ORM2/TLR4/ORM1/NLRP3/CCL3	12
GO:0032733	GO:0032733	positive regulation of interleukin-10 production	10/903	36/18670	5.37e-06	7.71e-05	5.41e-05	XCL1/IL23A/FCER1G/IRF4/CLEC7A/LILRA5/BCL3/TLR4/TLR2/CD83	10
GO:0035872	GO:0035872	nucleotide-binding domain, leucine rich repeat containing receptor signaling pathway	10/903	36/18670	5.37e-06	7.71e-05	5.41e-05	RELA/CYLD/TAB2/BIRC2/TNFAIP3/BIRC3/RIPK2/TLR4/NFKBIA/IRAK2	10
GO:0003158	GO:0003158	endothelium development	20/903	132/18670	5.44e-06	7.79e-05	5.46e-05	CTNNB1/RBPJ/RAP2C/CEACAM1/EZR/MYADM/FOXP1/RHOB/BTG1/ITGAX/MIR21/CXCR4/ZEB1/RAPGEF2/VEGFA/CXCL10/KDM6B/TNF/ICAM1/IL1B	20
GO:0010575	GO:0010575	positive regulation of vascular endothelial growth factor production	9/903	29/18670	5.8e-06	8.25e-05	5.78e-05	SULF2/IL6ST/EIF2AK3/HIF1A/C5AR1/IL1A/IL6/IL1B/PTGS2	9
GO:0042226	GO:0042226	interleukin-6 biosynthetic process	9/903	29/18670	5.8e-06	8.25e-05	5.78e-05	BCL10/APP/CEBPB/TYROBP/PTAFR/CLEC7A/EREG/TNF/IL1B	9
GO:0072538	GO:0072538	T-helper 17 type immune response	9/903	29/18670	5.8e-06	8.25e-05	5.78e-05	IL23A/SMAD7/IRF4/MIR21/ZC3H12A/NFKBIZ/NFKBID/NLRP3/IL6	9
GO:0031396	GO:0031396	regulation of protein ubiquitination	26/903	204/18670	6.25e-06	8.87e-05	6.22e-05	ISG15/BCL10/MASTL/TICAM1/SPHK1/RASSF5/WDR48/PER2/GTPBP4/ARRDC4/DYSF/RAB1A/SMAD7/CRY1/SOX4/BIRC2/TNFAIP3/N4BP1/ARRDC3/UBE2D1/TBC1D7/HERPUD1/BIRC3/RIPK2/IVNS1ABP/PELI1	26
GO:0043112	GO:0043112	receptor metabolic process	25/903	192/18670	6.41e-06	9.06e-05	6.35e-05	FLOT1/RAB5A/MYLIP/SEC24A/LILRB1/NR1D1/LGMN/PTPN1/NUMB/CEACAM1/SMURF1/EZR/FCER1G/RAB31/FURIN/SDCBP/SORL1/CXCR1/VEGFA/ADM/EDN1/ECE1/HIF1A/CXCR2/TNF	25
GO:0034614	GO:0034614	cellular response to reactive oxygen species	23/903	168/18670	6.43e-06	9.06e-05	6.35e-05	PDE8A/RELA/SPHK1/CRK/FOXO1/SRC/CFLAR/TNFAIP3/RHOB/PRKCD/NFE2L2/MIR21/FOXO3/MMP9/SIRPA/PPIF/NCF1/JUN/KDM6B/TNF/SOD2/NR4A3/IL6	23
GO:0048661	GO:0048661	positive regulation of smooth muscle cell proliferation	17/903	101/18670	6.48e-06	9.11e-05	6.39e-05	MIR222/MIR20A/IL6R/FOXP1/PTAFR/MIR21/MMP9/MIR221/EDN1/JUN/EREG/NAMPT/TNF/NR4A3/IL6/THBS1/PTGS2	17
GO:0071901	GO:0071901	negative regulation of protein serine/threonine kinase activity	21/903	145/18670	6.61e-06	9.28e-05	6.51e-05	MIR20A/DUSP4/PDCD4/LATS2/CDKN1A/DUSP16/PTPN1/SH2B3/DUSP10/DUSP6/DUSP5/TNFAIP3/SORL1/SPRY1/PRKCD/LYN/DUSP8/IRAK3/RGS2/DUSP1/IL1B	21
GO:2000403	GO:2000403	positive regulation of lymphocyte migration	10/903	37/18670	7.04e-06	9.85e-05	6.91e-05	APP/ADAM8/XCL1/OXSR1/TNFSF14/CCL7/CCL20/CXCL10/CCL4/CCL3	10
GO:0048660	GO:0048660	regulation of smooth muscle cell proliferation	23/903	169/18670	7.11e-06	9.92e-05	6.95e-05	MIR222/MIR20A/CTNNB1/IL6R/PDCD4/CDKN1A/FOXP1/PTAFR/TNFAIP3/MIR21/MMP9/MIR221/EDN1/JUN/EREG/TRIB1/NAMPT/TNF/SOD2/NR4A3/IL6/THBS1/PTGS2	23
GO:0050678	GO:0050678	regulation of epithelial cell proliferation	39/903	378/18670	7.21e-06	0.000100351	7.03e-05	MIR222/KLF9/F3/CTNNB1/RICTOR/MTSS1/NRP2/WDR48/VDR/NR1D1/ZFP36L1/DYSF/HES1/CFLAR/CEACAM1/KDM5B/DUSP10/B4GALT1/LRG1/SULF2/TNFAIP3/RGCC/MIR21/EGR3/MYC/AREG/MIR29A/VEGFA/ZFP36/JUN/NR4A1/HIF1A/EREG/GLUL/C5AR1/TNF/NR4A3/CCL2/THBS1	39
GO:1903975	GO:1903975	regulation of glial cell migration	7/903	17/18670	7.68e-06	0.000106617	7.47e-05	MIR222/P2RX4/STAP1/CSF1/GPR183/MIR221/CCL3	7
GO:1903322	GO:1903322	positive regulation of protein modification by small protein conjugation or removal	20/903	135/18670	7.7e-06	0.000106688	7.48e-05	BCL10/MASTL/TICAM1/SPHK1/RASSF5/WDR48/ARRDC4/RAB1A/SMAD7/CRY1/TANK/BIRC2/ARRDC3/UBE2D1/TBC1D7/TNIP1/BIRC3/RIPK2/ZC3H12A/PELI1	20
GO:0050869	GO:0050869	negative regulation of B cell activation	9/903	30/18670	7.94e-06	0.000109666	7.69e-05	TYROBP/BANK1/TNFRSF21/MNDA/TNFAIP3/INHBA/LYN/BCL6/SAMSN1	9
GO:0010631	GO:0010631	epithelial cell migration	37/903	352/18670	8.08e-06	0.000111354	7.81e-05	JUP/MIR222/ADIPOR1/MIR20A/NRP2/IQSEC1/LGMN/ADAM9/MAP4K4/PLK2/SRC/CD40/PKN2/CEACAM1/DUSP10/P2RX4/FOXP1/RHOB/NFE2L2/RGCC/MIR21/MAP2K3/PIK3CA/EGR3/MIR29A/MMP9/DOCK5/VEGFA/MIR221/ZC3H12A/EDN1/JUN/NR4A1/HIF1A/GLUL/THBS1/PTGS2	37
GO:0071236	GO:0071236	cellular response to antibiotic	21/903	147/18670	8.23e-06	0.000113062	7.93e-05	PDE8A/RELA/SPHK1/FOXO1/SRC/TP53INP1/SPI1/TNFAIP3/RHOB/PRKCD/NFE2L2/MIR21/FOXO3/AHR/SIRPA/ZC3H12A/PPIF/CCL7/KDM6B/NR4A3/IL6	21
GO:0002705	GO:0002705	positive regulation of leukocyte mediated immunity	20/903	136/18670	8.63e-06	0.000118283	8.29e-05	AP1G1/TICAM1/TYROBP/XCL1/LTA/CD40/IL23A/FCER1G/STAP1/FCER2/PTAFR/IL4R/DDX21/IL1R1/GAB2/TNF/RSAD2/NLRP3/IL6/IL1B	20
GO:0048659	GO:0048659	smooth muscle cell proliferation	23/903	171/18670	8.66e-06	0.000118456	8.3e-05	MIR222/MIR20A/CTNNB1/IL6R/PDCD4/CDKN1A/FOXP1/PTAFR/TNFAIP3/MIR21/MMP9/MIR221/EDN1/JUN/EREG/TRIB1/NAMPT/TNF/SOD2/NR4A3/IL6/THBS1/PTGS2	23
GO:0002673	GO:0002673	regulation of acute inflammatory response	11/903	46/18670	8.96e-06	0.000121889	8.54e-05	ADAM8/FCER1G/IL6ST/CCR7/TNF/NLRP3/OSM/IL6/IL1B/FFAR2/PTGS2	11
GO:0071675	GO:0071675	regulation of mononuclear cell migration	11/903	46/18670	8.96e-06	0.000121889	8.54e-05	LGALS3/LGMN/CSF1/LYN/CCR1/DUSP1/FPR2/C5AR1/CXCL10/TNF/THBS1	11
GO:0000045	GO:0000045	autophagosome assembly	16/903	93/18670	9.02e-06	0.000122071	8.56e-05	ATG16L2/RAB5A/RB1CC1/WDR45B/KIAA1324/RAB3GAP1/MAP1LC3B2/RAB1A/SMURF1/TP53INP1/TP53INP2/MAP1LC3B/VMP1/CHMP4B/C9orf72/GABARAPL1	16
GO:0062207	GO:0062207	regulation of pattern recognition receptor signaling pathway	16/903	93/18670	9.02e-06	0.000122071	8.56e-05	OTUD4/LY96/FLOT1/TICAM1/LILRA2/NR1D1/IRF4/BIRC2/TNFAIP3/LYN/IRAK3/BIRC3/TLR4/TLR2/PELI1/RSAD2	16
GO:0019216	GO:0019216	regulation of lipid metabolic process	41/903	410/18670	9.07e-06	0.000122489	8.59e-05	CD19/IDI1/ADIPOR1/SC5D/SPHK1/PIK3R5/NR1D2/VDR/LPCAT1/SAMD8/MID1IP1/NR1D1/SRC/RGL1/CEACAM1/INSIG1/TNFRSF21/ASAH1/LACTB/SOCS1/PIK3IP1/SORL1/PRKCD/LYN/ABCG1/SIK1/ADM/DGAT2/SOCS3/CCR7/IRS2/NFKB1/FPR2/ABCA1/TNF/ACSL1/G0S2/NR4A3/HCAR2/IL1B/PTGS2	41
GO:0061041	GO:0061041	regulation of wound healing	21/903	148/18670	9.16e-06	0.00012335	8.65e-05	F3/CRK/CDKN1A/CEACAM1/SH2B3/FCER1G/DUSP10/THBD/TNFAIP3/CLEC7A/PRKCD/NFE2L2/LYN/CXCR4/PLEK/MIR221/TLR4/EDN1/PLAUR/PLAU/THBS1	21
GO:0090132	GO:0090132	epithelium migration	37/903	355/18670	9.79e-06	0.000131598	9.22e-05	JUP/MIR222/ADIPOR1/MIR20A/NRP2/IQSEC1/LGMN/ADAM9/MAP4K4/PLK2/SRC/CD40/PKN2/CEACAM1/DUSP10/P2RX4/FOXP1/RHOB/NFE2L2/RGCC/MIR21/MAP2K3/PIK3CA/EGR3/MIR29A/MMP9/DOCK5/VEGFA/MIR221/ZC3H12A/EDN1/JUN/NR4A1/HIF1A/GLUL/THBS1/PTGS2	37
GO:0002706	GO:0002706	regulation of lymphocyte mediated immunity	21/903	149/18670	1.02e-05	0.000136148	9.54e-05	C4BPA/AP1G1/CRK/LILRB1/XCL1/LTA/CD40/CEACAM1/IL23A/FCER1G/FCER2/SMAD7/BCL6/CR1/SERPINB9/IL1R1/TNF/RSAD2/NLRP3/IL6/IL1B	21
GO:1903900	GO:1903900	regulation of viral life cycle	21/903	149/18670	1.02e-05	0.000136148	9.54e-05	MIR222/ISG15/LAMP3/CHMP2B/DDX3X/PKN2/CCL8/PTX3/CHMP4B/SLPI/BCL2/MX1/OASL/TNIP1/APOBEC3A/MIR221/ZC3H12A/IFIT5/IFIT1/TNF/RSAD2	21
GO:0070373	GO:0070373	negative regulation of ERK1 and ERK2 cascade	14/903	74/18670	1.05e-05	0.000139981	9.81e-05	DUSP4/ATF3/PTPN1/EZR/DUSP10/DUSP6/SPRY1/LYN/MIR21/TNIP1/SIRPA/DUSP1/MIR221/TLR4	14
GO:0070304	GO:0070304	positive regulation of stress-activated protein kinase signaling cascade	23/903	173/18670	1.05e-05	0.000139981	9.81e-05	APP/SPHK1/RB1CC1/RELL1/PTPN1/SPAG9/SLAMF1/MAP3K2/TRAF4/RASSF2/SDCBP/LYN/VEGFA/RIPK2/TLR4/ZC3H12A/EDN1/NCF1/CCR7/IL1RN/TNF/GADD45B/IL1B	23
GO:0001783	GO:0001783	B cell apoptotic process	8/903	24/18670	1.07e-05	0.000141383	9.91e-05	TRAF3IP2/BCL10/TNFRSF21/FNIP1/FOXP1/LYN/BCL6/IRS2	8
GO:0090023	GO:0090023	positive regulation of neutrophil chemotaxis	8/903	24/18670	1.07e-05	0.000141383	9.91e-05	XCL1/DYSF/IL23A/CAMK1D/EDN1/CCR7/CXCR2/C5AR1	8
GO:0045646	GO:0045646	regulation of erythrocyte differentiation	11/903	47/18670	1.12e-05	0.000147757	0.000103574	MIR222/ISG15/ZFP36L1/SPI1/ACVR2A/INHBA/LYN/FOXO3/ZFP36/MIR221/HIF1A	11
GO:0021782	GO:0021782	glial cell development	18/903	116/18670	1.13e-05	0.000149029	0.000104465	APP/VIM/PRDM8/NR1D1/MIR142/SOX4/SKI/ADORA2A/LYN/IFNGR1/B4GALT5/TLR4/TLR2/FPR2/C5AR1/TNF/IL6/IL1B	18
GO:0072678	GO:0072678	T cell migration	13/903	65/18670	1.15e-05	0.000151257	0.000106027	APP/CRK/ADAM8/XCL1/OXSR1/TNFSF14/GPR183/CCL20/CXCL16/CXCL10/ICAM1/CCL2/CCL3	13
GO:0031295	GO:0031295	T cell costimulation	12/903	56/18670	1.19e-05	0.000155578	0.000109056	SRC/TNFRSF13C/BTLA/CD80/YES1/ICOSLG/LYN/ICOS/PIK3CA/TNFSF14/MAP3K8/CCR7	12
GO:0042102	GO:0042102	positive regulation of T cell proliferation	16/903	95/18670	1.19e-05	0.000156108	0.000109428	IL6R/XCL1/TNFRSF13C/HES1/IL23A/PNP/CD80/ICOSLG/IL6ST/LILRB2/MIR21/CD55/IL2RA/RIPK2/IL6/IL1B	16
GO:0006607	GO:0006607	NLS-bearing protein import into nucleus	7/903	18/18670	1.2e-05	0.000156685	0.000109832	RGPD1/RGPD3/RGPD4/RANBP2/RGPD6/RGPD5/RGPD8	7
GO:2000319	GO:2000319	regulation of T-helper 17 cell differentiation	7/903	18/18670	1.2e-05	0.000156685	0.000109832	IL23A/SMAD7/MIR21/ZC3H12A/NFKBIZ/NFKBID/NLRP3	7
GO:1903901	GO:1903901	negative regulation of viral life cycle	15/903	85/18670	1.24e-05	0.000161401	0.000113137	MIR222/ISG15/CCL8/PTX3/SLPI/MX1/OASL/TNIP1/APOBEC3A/MIR221/ZC3H12A/IFIT5/IFIT1/TNF/RSAD2	15
GO:1905037	GO:1905037	autophagosome organization	16/903	96/18670	1.37e-05	0.000177323	0.000124299	ATG16L2/RAB5A/RB1CC1/WDR45B/KIAA1324/RAB3GAP1/MAP1LC3B2/RAB1A/SMURF1/TP53INP1/TP53INP2/MAP1LC3B/VMP1/CHMP4B/C9orf72/GABARAPL1	16
GO:0090130	GO:0090130	tissue migration	37/903	361/18670	1.43e-05	0.000184281	0.000129176	JUP/MIR222/ADIPOR1/MIR20A/NRP2/IQSEC1/LGMN/ADAM9/MAP4K4/PLK2/SRC/CD40/PKN2/CEACAM1/DUSP10/P2RX4/FOXP1/RHOB/NFE2L2/RGCC/MIR21/MAP2K3/PIK3CA/EGR3/MIR29A/MMP9/DOCK5/VEGFA/MIR221/ZC3H12A/EDN1/JUN/NR4A1/HIF1A/GLUL/THBS1/PTGS2	37
GO:0031294	GO:0031294	lymphocyte costimulation	12/903	57/18670	1.44e-05	0.000185323	0.000129907	SRC/TNFRSF13C/BTLA/CD80/YES1/ICOSLG/LYN/ICOS/PIK3CA/TNFSF14/MAP3K8/CCR7	12
GO:0050673	GO:0050673	epithelial cell proliferation	42/903	434/18670	1.57e-05	0.00020215	0.000141702	MIR222/KLF9/F3/CTNNB1/RICTOR/MTSS1/NRP2/WDR48/VDR/CEBPB/NR1D1/ZFP36L1/DYSF/HES1/CFLAR/CEACAM1/KDM5B/DUSP10/B4GALT1/SERPINB1/ACVR2A/LRG1/SULF2/TNFAIP3/RGCC/MIR21/EGR3/MYC/AREG/MIR29A/VEGFA/ZFP36/JUN/NR4A1/HIF1A/EREG/GLUL/C5AR1/TNF/NR4A3/CCL2/THBS1	42
GO:0050713	GO:0050713	negative regulation of interleukin-1 beta secretion	6/903	13/18670	1.61e-05	0.000206789	0.000144953	SERPINB1/CARD16/CARD17/TNFAIP3/ZC3H12A/NLRP3	6
GO:0007596	GO:0007596	blood coagulation	35/903	336/18670	1.71e-05	0.000219116	0.000153594	GNG2/GNA12/CYP4F2/F3/RAB5A/PIK3R5/SRC/CD40/CEACAM1/MAFF/SH2B3/FCER1G/GNA13/P2RX4/RCOR1/THBD/P2RX1/GNAQ/GNA15/SERPINA1/JMJD1C/PRKCD/NFE2L2/ADORA2A/LYN/PIK3CA/LCP2/EHD1/PLEK/TLR4/EDN1/PLAUR/IL6/PLAU/THBS1	35
GO:0010508	GO:0010508	positive regulation of autophagy	18/903	120/18670	1.82e-05	0.000232682	0.000163104	SESN1/TICAM1/KIAA1324/FOXO1/PLK2/RAB3GAP1/SMURF1/TP53INP1/MEFV/TP53INP2/SESN3/C9orf72/PIM2/FOXO3/RIPK2/ZC3H12A/HIF1A/PLK3	18
GO:0060252	GO:0060252	positive regulation of glial cell proliferation	7/903	19/18670	1.83e-05	0.000232682	0.000163104	MIR222/LTA/LYN/MIR221/TNF/IL6/IL1B	7
GO:2001235	GO:2001235	positive regulation of apoptotic signaling pathway	23/903	179/18670	1.85e-05	0.000234735	0.000164543	BCL10/FAS/CYLD/PLAGL2/BMF/MCL1/ATF3/S100A9/TRIM39/TP53BP2/BID/DDIT3/PRKCD/ADORA2A/INHBA/BCL2/PMAIP1/MMP9/SKIL/PPIF/G0S2/PLAUR/THBS1	23
GO:0034122	GO:0034122	negative regulation of toll-like receptor signaling pathway	10/903	41/18670	1.9e-05	0.000240348	0.000168478	OTUD4/LY96/TICAM1/LILRA2/NR1D1/IRF4/TNFAIP3/LYN/IRAK3/TLR4	10
GO:0150077	GO:0150077	regulation of neuroinflammatory response	10/903	41/18670	1.9e-05	0.000240348	0.000168478	SPHK1/NR1D1/STAP1/MIR142/MMP9/TNF/IL6/IL1B/CCL3/PTGS2	10
GO:0070301	GO:0070301	cellular response to hydrogen peroxide	16/903	99/18670	2.04e-05	0.000257499	0.0001805	PDE8A/RELA/SPHK1/FOXO1/SRC/TNFAIP3/RHOB/PRKCD/NFE2L2/MIR21/FOXO3/SIRPA/PPIF/KDM6B/NR4A3/IL6	16
GO:0071624	GO:0071624	positive regulation of granulocyte chemotaxis	8/903	26/18670	2.08e-05	0.000261456	0.000183273	XCL1/DYSF/IL23A/CAMK1D/EDN1/CCR7/CXCR2/C5AR1	8
GO:0032732	GO:0032732	positive regulation of interleukin-1 production	12/903	59/18670	2.08e-05	0.000261456	0.000183273	APP/TYROBP/LILRA2/MNDA/CLEC7A/LILRA5/RIPK2/ORM2/TLR4/ORM1/NLRP3/CCL3	12
GO:0043406	GO:0043406	positive regulation of MAP kinase activity	29/903	258/18670	2.19e-05	0.000274476	0.0001924	MAPKAPK2/CRK/PIK3R5/ADAM8/TAB2/ADAM9/SRC/CD40/PTPN1/SPAG9/DUSP6/DUSP5/S100A12/MAP3K2/PROK2/CXCR4/MAP2K3/MAP3K8/VEGFA/RIPK2/TLR4/EDN1/FPR1/C5AR1/TNF/GADD45B/IRAK2/THBS1/IL1B	29
GO:0097306	GO:0097306	cellular response to alcohol	15/903	89/18670	2.2e-05	0.000275365	0.000193023	JUP/GNG2/PTGER2/KLF9/CTNNB1/GRAMD1A/TP53INP1/SPI1/PTGER4/INHBA/FOXO3/AHR/CCL7/ATP2B1/ABCA1	15
GO:0070227	GO:0070227	lymphocyte apoptotic process	13/903	69/18670	2.27e-05	0.000282516	0.000198036	LGALS3/TRAF3IP2/BCL10/ADAM8/TNFRSF21/FNIP1/FOXP1/LYN/BCL6/IL2RA/HIF1A/IRS2/NFKBID	13
GO:0045765	GO:0045765	regulation of angiogenesis	38/903	383/18670	2.28e-05	0.000283783	0.000198924	JUP/MIR222/F3/MIR20A/CTNNB1/SPHK1/PLK2/ITGB8/CD40/ITGA5/CEACAM1/AGO2/LRG1/TNFAIP3/RHOB/PROK2/BTG1/NFE2L2/RGCC/ITGAX/MIR21/CXCR4/CHI3L1/MIR29A/VEGFA/ADM/MIR221/ZC3H12A/HIF1A/CXCR2/GLUL/C5AR1/CXCL10/IL1A/IL6/THBS1/IL1B/PTGS2	38
GO:0030193	GO:0030193	regulation of blood coagulation	14/903	79/18670	2.29e-05	0.000284457	0.000199397	F3/CEACAM1/SH2B3/FCER1G/THBD/PRKCD/NFE2L2/LYN/PLEK/TLR4/EDN1/PLAUR/PLAU/THBS1	14
GO:0007599	GO:0007599	hemostasis	35/903	341/18670	2.34e-05	0.000290193	0.000203417	GNG2/GNA12/CYP4F2/F3/RAB5A/PIK3R5/SRC/CD40/CEACAM1/MAFF/SH2B3/FCER1G/GNA13/P2RX4/RCOR1/THBD/P2RX1/GNAQ/GNA15/SERPINA1/JMJD1C/PRKCD/NFE2L2/ADORA2A/LYN/PIK3CA/LCP2/EHD1/PLEK/TLR4/EDN1/PLAUR/IL6/PLAU/THBS1	35
GO:0010574	GO:0010574	regulation of vascular endothelial growth factor production	9/903	34/18670	2.44e-05	0.000302041	0.000211723	SULF2/IL6ST/EIF2AK3/HIF1A/C5AR1/IL1A/IL6/IL1B/PTGS2	9
GO:0010506	GO:0010506	regulation of autophagy	34/903	328/18670	2.49e-05	0.000306555	0.000214887	SESN1/QSOX1/TICAM1/RAB5A/RB1CC1/BMF/LAMP3/MCL1/TAB2/USP36/ATP6V0B/KIAA1324/FOXO1/PLK2/RAB3GAP1/ATP6V1D/SMURF1/TP53INP1/MEFV/TP53INP2/SESN3/CHMP4B/C9orf72/DDIT3/BCL2/PIK3CA/PIM2/FOXO3/RIPK2/ZC3H12A/HIF1A/PLK3/DRAM1/NAMPT	34
GO:0050817	GO:0050817	coagulation	35/903	342/18670	2.49e-05	0.000306555	0.000214887	GNG2/GNA12/CYP4F2/F3/RAB5A/PIK3R5/SRC/CD40/CEACAM1/MAFF/SH2B3/FCER1G/GNA13/P2RX4/RCOR1/THBD/P2RX1/GNAQ/GNA15/SERPINA1/JMJD1C/PRKCD/NFE2L2/ADORA2A/LYN/PIK3CA/LCP2/EHD1/PLEK/TLR4/EDN1/PLAUR/IL6/PLAU/THBS1	35
GO:0097237	GO:0097237	cellular response to toxic substance	28/903	247/18670	2.59e-05	0.000317374	0.000222471	SESN1/PDE8A/RELA/SPHK1/ABTB2/FOXO1/SRC/S100A9/TP53INP1/SPI1/TNFAIP3/RHOB/PRKCD/NFE2L2/MIR21/FOXO3/ALOX5AP/SIRPA/ZC3H12A/PPIF/CCL7/NFKB1/KDM6B/TNF/SOD2/NR4A3/IL6/PTGS2	28
GO:1903426	GO:1903426	regulation of reactive oxygen species biosynthetic process	16/903	101/18670	2.64e-05	0.000322938	0.000226371	TICAM1/SLC25A33/CFLAR/P2RX4/PTX3/CLEC7A/MIR21/FOXO3/SIRPA/TLR4/ZC3H12A/EDN1/TNF/ICAM1/IL1B/PTGS2	16
GO:1900046	GO:1900046	regulation of hemostasis	14/903	80/18670	2.66e-05	0.000324427	0.000227415	F3/CEACAM1/SH2B3/FCER1G/THBD/PRKCD/NFE2L2/LYN/PLEK/TLR4/EDN1/PLAUR/PLAU/THBS1	14
GO:0050851	GO:0050851	antigen receptor-mediated signaling pathway	33/903	316/18670	2.81e-05	0.000342306	0.000239947	CD19/LGALS3/RELA/BCL10/NFAM1/CYLD/TAB2/BLK/LILRB4/CEACAM1/EZR/TNFRSF21/STAP1/FOXP1/THEMIS2/PRNP/MNDA/ICOSLG/CD22/PAX5/MS4A1/LYN/PDE4B/BCL2/PIK3CA/LCP2/CD79A/RIPK2/ZC3H12A/CCR7/NFKB1/NFKBIZ/NFKBID	33
GO:1901623	GO:1901623	regulation of lymphocyte chemotaxis	8/903	27/18670	2.83e-05	0.000344481	0.000241472	XCL1/OXSR1/TNFSF14/CCL7/CXCL10/CCL4/CCL2/CCL3	8
GO:0045638	GO:0045638	negative regulation of myeloid cell differentiation	15/903	91/18670	2.89e-05	0.00035098	0.000246028	CTNNB1/LILRB1/LILRB4/ZFP36L1/CEACAM1/LILRB3/INHBA/LYN/MYC/RARA/ZFP36/TLR4/TRIB1/NFKBIA/CCL3	15
GO:0034113	GO:0034113	heterotypic cell-cell adhesion	12/903	61/18670	2.96e-05	0.00035883	0.00025153	JUP/FLOT1/ITGA5/MYADM/CD44/LILRB2/ITGAX/SIRPA/MIR221/IL1RN/TNF/IL1B	12
GO:0045429	GO:0045429	positive regulation of nitric oxide biosynthetic process	10/903	43/18670	2.98e-05	0.00035958	0.000252056	TICAM1/P2RX4/PTX3/CLEC7A/TLR4/EDN1/TNF/ICAM1/IL1B/PTGS2	10
GO:0032874	GO:0032874	positive regulation of stress-activated MAPK cascade	22/903	172/18670	2.99e-05	0.000360827	0.00025293	APP/SPHK1/RB1CC1/RELL1/PTPN1/SPAG9/SLAMF1/MAP3K2/TRAF4/RASSF2/SDCBP/VEGFA/RIPK2/TLR4/ZC3H12A/EDN1/NCF1/CCR7/IL1RN/TNF/GADD45B/IL1B	22
GO:0048708	GO:0048708	astrocyte differentiation	14/903	81/18670	3.07e-05	0.000369144	0.00025876	APP/VIM/NR1D1/HES1/MIR142/IL6ST/ADORA2A/IFNGR1/TLR4/FPR2/C5AR1/TNF/IL6/IL1B	14
GO:0032735	GO:0032735	positive regulation of interleukin-12 production	9/903	35/18670	3.15e-05	0.000376312	0.000263785	RELA/CD40/IL23A/CLEC7A/IRF8/RIPK2/TLR4/TLR2/CCR7	9
GO:0034142	GO:0034142	toll-like receptor 4 signaling pathway	9/903	35/18670	3.15e-05	0.000376312	0.000263785	LY96/LILRA2/NR1D1/TNFAIP3/LYN/RIPK2/TLR4/NFKBIA/PELI1	9
GO:0060251	GO:0060251	regulation of glial cell proliferation	9/903	35/18670	3.15e-05	0.000376312	0.000263785	MIR222/LTA/HES1/SKI/LYN/MIR221/TNF/IL6/IL1B	9
GO:1904894	GO:1904894	positive regulation of receptor signaling pathway via STAT	15/903	92/18670	3.3e-05	0.000393791	0.000276037	ADIPOR1/IL6R/CD40/HES1/IL23A/MGAT5/SOCS1/CRLF2/IL6ST/LYN/MIR221/SOCS3/TNF/OSM/IL6	15
GO:0070997	GO:0070997	neuron death	35/903	348/18670	3.58e-05	0.000426331	0.000298846	APP/CTNNB1/ADAM8/MCL1/CEBPB/TYROBP/LGMN/TNFRSF21/CSF3/CPEB4/PRNP/CSF1/TP53BP2/BID/CHMP4B/DDIT4/SORL1/BTG2/DDIT3/ADORA2A/BCL2/PIK3CA/FOXO3/REL/TLR4/NR4A2/JUN/HIF1A/C5AR1/NAMPT/TNF/SOD2/NR4A3/CCL2/CCL3	35
GO:0071902	GO:0071902	positive regulation of protein serine/threonine kinase activity	34/903	334/18670	3.61e-05	0.000428546	0.000300399	CCNT1/MAPKAPK2/CRK/PIK3R5/ADAM8/TAB2/ADAM9/SRC/CD40/DDX3X/PTPN1/SPAG9/DUSP6/DUSP5/S100A12/MAP3K2/PROK2/RGCC/CXCR4/MAP2K3/MAP3K8/RAPGEF2/VEGFA/RIPK2/TLR4/EDN1/FPR1/C5AR1/TNF/GADD45B/ACSL1/IRAK2/THBS1/IL1B	34
GO:1904407	GO:1904407	positive regulation of nitric oxide metabolic process	10/903	44/18670	3.69e-05	0.000436534	0.000305999	TICAM1/P2RX4/PTX3/CLEC7A/TLR4/EDN1/TNF/ICAM1/IL1B/PTGS2	10
GO:0043331	GO:0043331	response to dsRNA	11/903	53/18670	3.75e-05	0.000443635	0.000310976	FLOT1/TICAM1/DDX21/PMAIP1/IRAK3/RIPK2/IFIH1/NFKB1/NFKBIA/IFIT1/PELI1	11
GO:0045408	GO:0045408	regulation of interleukin-6 biosynthetic process	8/903	28/18670	3.8e-05	0.0004468	0.000313195	APP/CEBPB/TYROBP/PTAFR/CLEC7A/EREG/TNF/IL1B	8
GO:1904994	GO:1904994	regulation of leukocyte adhesion to vascular endothelial cell	8/903	28/18670	3.8e-05	0.0004468	0.000313195	RELA/MIR222/PTAFR/NFAT5/MIR21/MIR221/TNF/ICAM1	8
GO:0033002	GO:0033002	muscle cell proliferation	27/903	239/18670	3.81e-05	0.000446876	0.000313248	MIR222/MIR20A/CTNNB1/RBPJ/IL6R/PDCD4/CDKN1A/CFLAR/PIM1/JARID2/FOXP1/PTAFR/TNFAIP3/MIR21/MMP9/MIR221/EDN1/JUN/EREG/TRIB1/NAMPT/TNF/SOD2/NR4A3/IL6/THBS1/PTGS2	27
GO:0035743	GO:0035743	CD4-positive, alpha-beta T cell cytokine production	7/903	21/18670	3.87e-05	0.000450554	0.000315826	XCL1/CD55/IL1R1/RSAD2/NLRP3/IL6/IL1B	7
GO:0048245	GO:0048245	eosinophil chemotaxis	7/903	21/18670	3.87e-05	0.000450554	0.000315826	LGALS3/CCL8/CCL7/CCL4/CCL4L1/CCL2/CCL3	7
GO:1900016	GO:1900016	negative regulation of cytokine production involved in inflammatory response	7/903	21/18670	3.87e-05	0.000450554	0.000315826	MIR222/PDCD4/MEFV/IL1R2/SIRPA/MIR221/ZC3H12A	7
GO:2000316	GO:2000316	regulation of T-helper 17 type immune response	7/903	21/18670	3.87e-05	0.000450554	0.000315826	IL23A/SMAD7/MIR21/ZC3H12A/NFKBIZ/NFKBID/NLRP3	7
GO:0010573	GO:0010573	vascular endothelial growth factor production	9/903	36/18670	4.02e-05	0.00046691	0.000327291	SULF2/IL6ST/EIF2AK3/HIF1A/C5AR1/IL1A/IL6/IL1B/PTGS2	9
GO:0006970	GO:0006970	response to osmotic stress	14/903	83/18670	4.07e-05	0.000471614	0.000330588	ZFP36L1/DYSF/DDX3X/YBX3/OXSR1/RELB/SLC12A6/ICOSLG/NFAT5/TSC22D2/PLK3/TNF/AQP9/PTGS2	14
GO:0009895	GO:0009895	negative regulation of catabolic process	32/903	308/18670	4.08e-05	0.000472301	0.00033107	RELA/QSOX1/CST3/MAPKAPK2/BMF/LAMP3/MCL1/TAB2/USP36/DYSF/HNRNPC/YBX3/TRIM39/TIMP1/CHMP4B/DDIT4/FURIN/SDCBP/SORL1/N4BP1/SLC11A1/MIR21/BCL2/PIK3CA/IRAK3/AZIN1/RYBP/ZFP36/NAMPT/TNF/HCAR2/IL1B	32
GO:0033135	GO:0033135	regulation of peptidyl-serine phosphorylation	19/903	139/18670	4.09e-05	0.000472444	0.000331171	APP/RICTOR/PLCL1/FNIP2/BRAF/FNIP1/CSF3/SMAD7/CD44/DDIT4/RASSF2/BCL2/PIK3CA/VEGFA/RIPK2/TNF/OSM/IL6/PTGS2	19
GO:2000401	GO:2000401	regulation of lymphocyte migration	12/903	63/18670	4.15e-05	0.000478157	0.000335175	APP/CRK/ADAM8/XCL1/OXSR1/TNFSF14/CCL7/CCL20/CXCL10/CCL4/CCL2/CCL3	12
GO:0016236	GO:0016236	macroautophagy	31/903	295/18670	4.32e-05	0.000495758	0.000347513	SESN1/ATG16L2/QSOX1/RAB5A/RB1CC1/WDR45B/USP36/ATP6V0B/MFN1/KIAA1324/CHMP2B/SQSTM1/RAB3GAP1/SRC/MAP1LC3B2/RAB1A/ATP6V1D/SMURF1/TP53INP1/TP53INP2/MAP1LC3B/VMP1/SESN3/CHMP4B/C9orf72/GABARAPL1/WDFY3/PIK3CA/PIM2/RIPK2/HIF1A	31
GO:0051044	GO:0051044	positive regulation of membrane protein ectodomain proteolysis	6/903	15/18670	4.32e-05	0.000495758	0.000347513	ADAM8/ADAM9/FURIN/SNX9/TNF/IL1B	6
GO:0010595	GO:0010595	positive regulation of endothelial cell migration	18/903	128/18670	4.42e-05	0.000506138	0.000354789	NRP2/LGMN/PLK2/CD40/P2RX4/FOXP1/RHOB/NFE2L2/MIR21/MAP2K3/MIR29A/VEGFA/MIR221/ZC3H12A/EDN1/HIF1A/THBS1/PTGS2	18
GO:0019932	GO:0019932	second-messenger-mediated signaling	41/903	439/18670	4.49e-05	0.000512577	0.000359303	GNG2/PTGER2/UBE2B/PDE4A/SPHK1/BST1/CXCR5/GNA13/P2RX4/INPP5A/PRNP/GNAQ/CCR4/CD22/NFAT5/ARRDC3/PTGER4/ADORA2A/CXCR1/CXCR4/CCR1/AHR/EIF2AK3/RAPGEF2/RGS2/VEGFA/ADM/PLEK/EDN1/CCR7/FPR1/CCL20/CXCR2/FPR2/ABCA1/CCRL2/CXCL10/TNF/CCL4/THBS1/CCL3	41
GO:0002820	GO:0002820	negative regulation of adaptive immune response	10/903	45/18670	4.54e-05	0.00051671	0.0003622	C4BPA/LILRB1/XCL1/CEACAM1/SMAD7/IL4R/BCL6/CR1/ZC3H12A/SAMSN1	10
GO:0050818	GO:0050818	regulation of coagulation	14/903	84/18670	4.67e-05	0.000530842	0.000372106	F3/CEACAM1/SH2B3/FCER1G/THBD/PRKCD/NFE2L2/LYN/PLEK/TLR4/EDN1/PLAUR/PLAU/THBS1	14
GO:1900076	GO:1900076	regulation of cellular response to insulin stimulus	13/903	74/18670	4.91e-05	0.000556427	0.00039004	RELA/ADIPOR1/MYO1C/SRC/PTPN1/SOCS1/SESN3/PTPRE/SORL1/PRKCD/SOCS3/ATP2B1/IL1B	13
GO:0030168	GO:0030168	platelet activation	20/903	153/18670	4.97e-05	0.000562664	0.000394412	GNG2/GNA12/PIK3R5/SRC/CD40/CEACAM1/SH2B3/FCER1G/GNA13/THBD/P2RX1/GNAQ/GNA15/PRKCD/LYN/PIK3CA/LCP2/PLEK/TLR4/IL6	20
GO:0008286	GO:0008286	insulin receptor signaling pathway	19/903	141/18670	5e-05	0.000564072	0.000395399	RELA/ADIPOR1/NDEL1/ATP6V0B/FOXO1/SRC/PTPN1/ATP6V1D/IGF1R/SOCS1/SESN3/PTPRE/SORL1/PRKCD/PIK3CA/FOXO3/SOCS3/IRS2/IL1B	19
GO:0050855	GO:0050855	regulation of B cell receptor signaling pathway	8/903	29/18670	5.02e-05	0.000564072	0.000395399	CD19/NFAM1/BLK/STAP1/FOXP1/CD22/PAX5/LYN	8
GO:0060142	GO:0060142	regulation of syncytium formation by plasma membrane fusion	8/903	29/18670	5.02e-05	0.000564072	0.000395399	FLOT1/TYROBP/ADAM9/CFLAR/IL4R/TNFSF14/EHD1/CXCL10	8
GO:0048871	GO:0048871	multicellular organismal homeostasis	44/903	486/18670	5.03e-05	0.000564072	0.000395399	CYP4F2/ADIPOR1/CTNNB1/RBPJ/TFE3/NR1D2/ADAM8/PLCL1/CEBPB/LPCAT1/PER2/SNX10/NR1D1/FOXO1/SRC/IGF1R/P2RX4/AMPD3/TP53INP2/METRNL/IRF4/CSF1/CHMP4B/TNFAIP3/DDIT3/UGCG/SLC11A1/ARRDC3/IL4R/CXCR4/BCL2/PIK3CA/TLE3/VEGFA/TLR4/KDM6B/TNF/ACSL1/IL1A/G0S2/NR4A3/IL6/IL1B/PTGS2	44
GO:1990845	GO:1990845	adaptive thermogenesis	20/903	154/18670	5.46e-05	0.000611429	0.000428595	ADIPOR1/RBPJ/TFE3/PLCL1/CEBPB/PER2/NR1D1/IGF1R/IRF4/SORL1/DDIT3/ARRDC3/IL4R/CXCR4/TLE3/VEGFA/TLR4/KDM6B/ACSL1/G0S2	20
GO:0002437	GO:0002437	inflammatory response to antigenic stimulus	10/903	46/18670	5.55e-05	0.000617533	0.000432874	RBPJ/LTA/FCER1G/CD68/IL2RA/CCR7/CXCR2/KDM6B/TNF/ICAM1	10
GO:0006984	GO:0006984	ER-nucleus signaling pathway	10/903	46/18670	5.55e-05	0.000617533	0.000432874	ATF3/PTPN1/INSIG1/DDIT3/NFE2L2/PPP1R15B/HERPUD1/EIF2AK3/PPP1R15A/CCL2	10
GO:0032480	GO:0032480	negative regulation of type I interferon production	10/903	46/18670	5.55e-05	0.000617533	0.000432874	ISG15/CYLD/LILRB1/RELB/TNFAIP3/MIR21/REL/HERC5/SIRPA/IFIH1	10
GO:0010001	GO:0010001	glial cell differentiation	25/903	218/18670	5.69e-05	0.000632319	0.000443239	RELA/APP/CTNNB1/VIM/PRDM8/NR1D1/HES1/TNFRSF21/DUSP10/MIR142/SOX4/IL6ST/SKI/ADORA2A/LYN/CXCR4/IFNGR1/B4GALT5/TLR4/TLR2/FPR2/C5AR1/TNF/IL6/IL1B	25
GO:0006959	GO:0006959	humoral immune response	35/903	356/18670	5.72e-05	0.000633843	0.000444307	CD19/C4BPA/TRAF3IP2/CFP/CR1L/BST1/RBPJ/TFE3/LTA/TNFRSF21/S100A9/FCER2/S100A12/SLPI/PAX5/MS4A1/SLC11A1/RGCC/BCL2/BCL3/CD55/CR1/GPR183/CXCL1/CCR7/CXCL2/C5AR1/CXCL10/PI3/TNF/CD83/TREM1/CCL2/IL6/IL1B	35
GO:0050769	GO:0050769	positive regulation of neurogenesis	43/903	474/18670	5.82e-05	0.00064426	0.000451608	RELA/CUX1/MIR222/CTNNB1/NDEL1/LTA/CSNK1D/HES1/SPAG9/NUMB/CFLAR/PLXNC1/SMURF1/TCF4/P2RX4/S100A9/MMD/MIR142/CAMK1D/CSF1/IL6ST/MAPK6/NFE2L2/LYN/BCL6/CXCR4/BCL2/MME/ZEB1/RARA/RAB21/RAPGEF2/RGS2/VEGFA/MIR221/SKIL/TLR2/HIF1A/SEMA7A/TNF/IL6/IL1B/CCL3	43
GO:0106106	GO:0106106	cold-induced thermogenesis	19/903	143/18670	6.08e-05	0.000669702	0.000469443	ADIPOR1/RBPJ/TFE3/PLCL1/CEBPB/PER2/NR1D1/IGF1R/IRF4/DDIT3/ARRDC3/IL4R/CXCR4/TLE3/VEGFA/TLR4/KDM6B/ACSL1/G0S2	19
GO:0120161	GO:0120161	regulation of cold-induced thermogenesis	19/903	143/18670	6.08e-05	0.000669702	0.000469443	ADIPOR1/RBPJ/TFE3/PLCL1/CEBPB/PER2/NR1D1/IGF1R/IRF4/DDIT3/ARRDC3/IL4R/CXCR4/TLE3/VEGFA/TLR4/KDM6B/ACSL1/G0S2	19
GO:0070542	GO:0070542	response to fatty acid	14/903	86/18670	6.11e-05	0.00067133	0.000470584	GNG2/PTGER2/FFAR1/SRC/PTAFR/PTGER4/DGAT2/ZC3H12A/EDN1/TLR2/CCR7/ACSL1/FFAR2/PTGS2	14
GO:1901654	GO:1901654	response to ketone	23/903	193/18670	6.15e-05	0.000674785	0.000473006	GNG2/RELA/PTGER2/KLF9/WBP2/FOSL1/CDKN1A/FOXO1/SRC/CFLAR/PTAFR/DDIT4/PTGER4/FOXO3/AHR/DUSP1/EDN1/ATP2B1/TLR2/CCR7/FOSB/ICAM1/THBS1	23
GO:0002707	GO:0002707	negative regulation of lymphocyte mediated immunity	9/903	38/18670	6.38e-05	0.000698906	0.000489914	C4BPA/CRK/LILRB1/XCL1/CEACAM1/SMAD7/BCL6/CR1/SERPINB9	9
GO:0032728	GO:0032728	positive regulation of interferon-beta production	8/903	30/18670	6.56e-05	0.00071569	0.000501679	FLOT1/TICAM1/DDX3X/TLR7/RIPK2/IFIH1/TLR4/TLR2	8
GO:0032743	GO:0032743	positive regulation of interleukin-2 production	8/903	30/18670	6.56e-05	0.00071569	0.000501679	CD80/IRF4/CLEC7A/PDE4B/RIPK2/CD83/IL1A/IL1B	8
GO:0051098	GO:0051098	regulation of binding	36/903	373/18670	6.6e-05	0.000718867	0.000503907	LGALS3/FLOT1/DOT1L/APP/TICAM1/CTNNB1/CRK/CYLD/PLCL1/PER2/GTPBP4/PLK2/SRC/HES1/CSF3/IRF4/CARD16/SLPI/TRAF4/C9orf72/SORL1/SKI/DDIT3/PRKCD/BCL2/BCL3/PIM2/MMP9/RARA/RAPGEF2/RIPK2/JUN/NFKBIA/IFIT1/PLAUR/IFIT2	36
GO:0002830	GO:0002830	positive regulation of type 2 immune response	6/903	16/18670	6.64e-05	0.000720915	0.000505342	XCL1/IL4R/RARA/RSAD2/NLRP3/IL6	6
GO:0045428	GO:0045428	regulation of nitric oxide biosynthetic process	12/903	66/18670	6.71e-05	0.000727002	0.000509609	TICAM1/P2RX4/PTX3/CLEC7A/SIRPA/TLR4/ZC3H12A/EDN1/TNF/ICAM1/IL1B/PTGS2	12
GO:0006953	GO:0006953	acute-phase response	10/903	47/18670	6.74e-05	0.000728423	0.000510605	IL6R/CEBPB/SERPINA1/ORM2/ORM1/TNF/IL1A/IL6/IL1B/PTGS2	10
GO:0001667	GO:0001667	ameboidal-type cell migration	42/903	462/18670	6.75e-05	0.000728423	0.000510605	JUP/GNA12/MIR222/ADIPOR1/MIR20A/NRP2/IQSEC1/LGMN/ADAM9/MAP4K4/PLK2/SRC/CD40/PKN2/CEACAM1/DUSP10/AGO2/P2RX4/FOXP1/TIMP1/RHOB/NFE2L2/RGCC/MIR21/MAP2K3/PIK3CA/EGR3/SDC4/MIR29A/MMP9/DOCK5/VEGFA/MIR221/ZC3H12A/EDN1/JUN/NR4A1/HIF1A/GLUL/SEMA7A/THBS1/PTGS2	42
GO:0072503	GO:0072503	cellular divalent inorganic cation homeostasis	44/903	493/18670	7.02e-05	0.000756378	0.000530201	CD19/PTGER2/APP/SLC39A8/VDR/XCL1/CD40/CCL8/CXCR5/GNA13/P2RX4/S100A9/CHD7/GRINA/P2RX1/PRNP/CCR4/GNA15/ATP13A3/PROK2/DDIT3/MS4A1/SLC11A1/PTGER4/LYN/CXCR1/CXCR4/BCL2/HERPUD1/CD55/CCR1/SWAP70/ADM/EDN1/CCL7/ATP2B1/CCR7/FPR1/CXCR2/FPR2/CCRL2/C5AR1/CXCL10/CCL3	44
GO:0051043	GO:0051043	regulation of membrane protein ectodomain proteolysis	7/903	23/18670	7.5e-05	0.000806365	0.00056524	ADAM8/ADAM9/TIMP1/FURIN/SNX9/TNF/IL1B	7
GO:1903428	GO:1903428	positive regulation of reactive oxygen species biosynthetic process	11/903	57/18670	7.62e-05	0.00081747	0.000573025	TICAM1/P2RX4/PTX3/CLEC7A/FOXO3/TLR4/EDN1/TNF/ICAM1/IL1B/PTGS2	11
GO:1904035	GO:1904035	regulation of epithelial cell apoptotic process	14/903	88/18670	7.91e-05	0.000847412	0.000594013	PDCD4/ZFP36L1/CD40/CFLAR/TNFAIP3/NFE2L2/RGCC/FOXO3/ZFP36/TNF/ICAM1/CCL2/IL6/THBS1	14
GO:0032692	GO:0032692	negative regulation of interleukin-1 production	9/903	39/18670	7.94e-05	0.000847524	0.000594091	CEACAM1/MEFV/SERPINB1/CARD16/CARD17/TNFAIP3/IL1R2/ZC3H12A/NLRP3	9
GO:0050856	GO:0050856	regulation of T cell receptor signaling pathway	9/903	39/18670	7.94e-05	0.000847524	0.000594091	LGALS3/RELA/BCL10/CYLD/LILRB4/CEACAM1/EZR/PRNP/CCR7	9
GO:0034101	GO:0034101	erythrocyte homeostasis	17/903	122/18670	8.03e-05	0.000855053	0.000599369	MIR222/ISG15/ZFP36L1/KMT2E/SH2B3/AMPD3/SPI1/JMJD6/ACVR2A/INHBA/LYN/BCL6/FOXO3/VEGFA/ZFP36/MIR221/HIF1A	17
GO:0010952	GO:0010952	positive regulation of peptidase activity	23/903	197/18670	8.45e-05	0.000897891	0.000629397	F3/BCL10/APP/FAS/LGMN/TNFRSF10B/DDX3X/CFLAR/S100A9/P2RX1/MEFV/TANK/BID/CLEC7A/LYN/MIR21/PMAIP1/CR1/MYC/EIF2AK3/RIPK2/TNF/NLRP3	23
GO:0010543	GO:0010543	regulation of platelet activation	8/903	31/18670	8.47e-05	0.00089854	0.000629852	CEACAM1/SH2B3/FCER1G/THBD/PRKCD/LYN/PLEK/TLR4	8
GO:0030522	GO:0030522	intracellular receptor signaling pathway	29/903	278/18670	8.59e-05	0.000909021	0.000637199	RELA/CTNNB1/PMEPA1/WBP2/DHRS3/CYLD/NR1D2/VDR/TAB2/NR1D1/SRC/PIM1/FOXP1/CRY1/BIRC2/PER1/TNFAIP3/RARA/AHR/NRIP1/BIRC3/RIPK2/IFIH1/TLR4/NR4A2/NR4A1/NFKBIA/NR4A3/IRAK2	29
GO:0019229	GO:0019229	regulation of vasoconstriction	11/903	58/18670	8.99e-05	0.000950099	0.000665993	PER2/P2RX1/PTAFR/MIR21/DOCK5/ADM/EDN1/ATP2B1/ECE1/ICAM1/PTGS2	11
GO:0002923	GO:0002923	regulation of humoral immune response mediated by circulating immunoglobulin	5/903	11/18670	9.47e-05	0.000991469	0.000694993	C4BPA/LTA/FCER2/CR1/TNF	5
GO:0035747	GO:0035747	natural killer cell chemotaxis	5/903	11/18670	9.47e-05	0.000991469	0.000694993	XCL1/CCL7/CCL4/CCL2/CCL3	5
GO:1903977	GO:1903977	positive regulation of glial cell migration	5/903	11/18670	9.47e-05	0.000991469	0.000694993	MIR222/P2RX4/CSF1/MIR221/CCL3	5
GO:2000318	GO:2000318	positive regulation of T-helper 17 type immune response	5/903	11/18670	9.47e-05	0.000991469	0.000694993	IL23A/MIR21/NFKBIZ/NFKBID/NLRP3	5
GO:0006417	GO:0006417	regulation of translation	39/903	424/18670	9.48e-05	0.000991469	0.000694993	MIR222/APP/MIR20A/VIM/PER2/QKI/SECISBP2L/ZC3H12D/ZFP36L1/MKNK2/ETF1/DDX3X/YBX3/BANK1/AGO2/CPEB4/EIF5/KBTBD8/PTAFR/SOX4/CPEB2/PER1/EIF1B/BTG2/PPP1R15B/MIR21/BCL3/FOXO3/MIR29A/RARA/EIF2AK3/RGS2/ZFP36/MIR221/ZC3H12A/PPP1R15A/TNF/IL6/THBS1	39
GO:0060562	GO:0060562	epithelial tube morphogenesis	32/903	322/18670	9.57e-05	0.000999693	0.000700758	BCL10/CTNNB1/MTSS1/VASP/RBPJ/VDR/SRC/HES1/GNA13/KDM5B/FOXP1/SOX4/CSF1/RHOB/GZF1/SKI/SPRY1/ITGAX/MIR21/CXCR4/BCL2/MYC/SDC4/AREG/RARA/VEGFA/ADM/EDN1/HIF1A/CXCR2/CXCL10/TNF	32
GO:0002704	GO:0002704	negative regulation of leukocyte mediated immunity	10/903	49/18670	9.8e-05	0.00101687	0.000712797	C4BPA/CRK/LILRB1/XCL1/CEACAM1/SMAD7/BCL6/CR1/SERPINB9/RABGEF1	10
GO:0008347	GO:0008347	glial cell migration	10/903	49/18670	9.8e-05	0.00101687	0.000712797	MIR222/CTNNB1/MBOAT7/P2RX4/STAP1/CSF1/GPR183/MIR221/CCL2/CCL3	10
GO:0002369	GO:0002369	T cell cytokine production	9/903	40/18670	9.81e-05	0.00101687	0.000712797	XCL1/SMAD7/SLC11A1/CD55/IL1R1/RSAD2/NLRP3/IL6/IL1B	9
GO:0002823	GO:0002823	negative regulation of adaptive immune response based on somatic recombination of immune receptors built from immunoglobulin superfamily domains	9/903	40/18670	9.81e-05	0.00101687	0.000712797	C4BPA/LILRB1/XCL1/CEACAM1/SMAD7/IL4R/BCL6/CR1/ZC3H12A	9
GO:1904996	GO:1904996	positive regulation of leukocyte adhesion to vascular endothelial cell	6/903	17/18670	9.84e-05	0.00101737	0.000713149	RELA/PTAFR/NFAT5/MIR21/TNF/ICAM1	6
GO:0071260	GO:0071260	cellular response to mechanical stimulus	13/903	79/18670	9.9e-05	0.00101965	0.000714751	BCL10/FAS/CD40/TNFRSF10B/TLR7/MAP3K2/PTGER4/TNFSF14/TLR4/NFKB1/KCNJ2/IL1B/PTGS2	13
GO:0051402	GO:0051402	neuron apoptotic process	26/903	239/18670	9.9e-05	0.00101965	0.000714751	APP/CTNNB1/ADAM8/MCL1/CEBPB/TYROBP/LGMN/TNFRSF21/CPEB4/PRNP/BID/BTG2/DDIT3/ADORA2A/BCL2/PIK3CA/FOXO3/NR4A2/JUN/HIF1A/C5AR1/TNF/SOD2/NR4A3/CCL2/CCL3	26
GO:0042832	GO:0042832	defense response to protozoan	7/903	24/18670	0.000101456	0.00104321	0.000731264	CD40/IRF4/CLEC7A/SLC11A1/IRF8/IL4R/BCL3	7
GO:0055074	GO:0055074	calcium ion homeostasis	42/903	471/18670	0.000103847	0.00106576	0.000747073	CD19/PTGER2/APP/VDR/XCL1/SNX10/CD40/CCL8/CXCR5/GNA13/P2RX4/CHD7/GRINA/P2RX1/PRNP/CCR4/GNA15/ATP13A3/PROK2/DDIT3/MS4A1/PTGER4/LYN/CXCR1/CXCR4/BCL2/HERPUD1/CD55/CCR1/SWAP70/ADM/EDN1/CCL7/ATP2B1/CCR7/FPR1/CXCR2/FPR2/CCRL2/C5AR1/CXCL10/CCL3	42
GO:0042130	GO:0042130	negative regulation of T cell proliferation	11/903	59/18670	0.00010577	0.00108344	0.000759461	LILRB1/CEBPB/XCL1/LRRC32/TNFRSF21/CD80/PRNP/LILRB2/SDC4/IL2RA/PELI1	11
GO:0045589	GO:0045589	regulation of regulatory T cell differentiation	8/903	32/18670	0.000108203	0.00110626	0.000775457	LILRB4/DUSP10/SOCS1/LILRB2/MIR21/BCL6/CR1/IL2RA	8
GO:0044262	GO:0044262	cellular carbohydrate metabolic process	29/903	282/18670	0.000110542	0.00112803	0.000790716	PPP1R3B/ADIPOR1/RB1CC1/PER2/NR1D1/FOXO1/SRC/DYSF/CSGALNACT2/BRAF/STK40/B4GALT1/INPP5A/PYGL/CRY1/PTAFR/DDIT4/IL6ST/RANBP2/SIK1/PMAIP1/GK/B4GALT5/PLEK/DGAT2/B3GNT5/MGAM/IRS2/PFKFB3	29
GO:0003018	GO:0003018	vascular process in circulatory system	21/903	175/18670	0.000114506	0.00116627	0.000817523	PER2/SRC/CEACAM1/MFSD2A/P2RX1/PTAFR/YES1/ADORA2A/MIR21/RGS2/DOCK5/VEGFA/ADM/EDN1/ATP2B1/ECE1/CXCR2/ICAM1/SOD2/IL6/PTGS2	21
GO:0006874	GO:0006874	cellular calcium ion homeostasis	41/903	458/18670	0.000114935	0.00116843	0.00081904	CD19/PTGER2/APP/VDR/XCL1/CD40/CCL8/CXCR5/GNA13/P2RX4/CHD7/GRINA/P2RX1/PRNP/CCR4/GNA15/ATP13A3/PROK2/DDIT3/MS4A1/PTGER4/LYN/CXCR1/CXCR4/BCL2/HERPUD1/CD55/CCR1/SWAP70/ADM/EDN1/CCL7/ATP2B1/CCR7/FPR1/CXCR2/FPR2/CCRL2/C5AR1/CXCL10/CCL3	41
GO:0032873	GO:0032873	negative regulation of stress-activated MAPK cascade	10/903	50/18670	0.000117308	0.00118807	0.000832808	MIR20A/CYLD/PDCD4/FOXO1/EZR/DUSP10/PER1/MYC/SIRPA/DUSP1	10
GO:0070303	GO:0070303	negative regulation of stress-activated protein kinase signaling cascade	10/903	50/18670	0.000117308	0.00118807	0.000832808	MIR20A/CYLD/PDCD4/FOXO1/EZR/DUSP10/PER1/MYC/SIRPA/DUSP1	10
GO:0030218	GO:0030218	erythrocyte differentiation	16/903	114/18670	0.00011829	0.00119353	0.000836633	MIR222/ISG15/ZFP36L1/KMT2E/SH2B3/SPI1/JMJD6/ACVR2A/INHBA/LYN/BCL6/FOXO3/VEGFA/ZFP36/MIR221/HIF1A	16
GO:0045446	GO:0045446	endothelial cell differentiation	16/903	114/18670	0.00011829	0.00119353	0.000836633	CTNNB1/RBPJ/RAP2C/CEACAM1/EZR/MYADM/BTG1/MIR21/CXCR4/ZEB1/RAPGEF2/VEGFA/KDM6B/TNF/ICAM1/IL1B	16
GO:0061028	GO:0061028	establishment of endothelial barrier	9/903	41/18670	0.000120396	0.00121251	0.000849936	CTNNB1/RAP2C/EZR/MYADM/RAPGEF2/VEGFA/TNF/ICAM1/IL1B	9
GO:0007229	GO:0007229	integrin-mediated signaling pathway	15/903	103/18670	0.000125533	0.00126188	0.000884546	ISG15/NEDD9/BST1/TYROBP/ADAM9/ITGB8/SRC/ITGA5/CEACAM1/FCER1G/TIMP1/HCK/ITGAX/PLEK/SEMA7A	15
GO:1901214	GO:1901214	regulation of neuron death	31/903	313/18670	0.000130171	0.00130607	0.000915523	CTNNB1/ADAM8/MCL1/CEBPB/TYROBP/LGMN/CSF3/CPEB4/PRNP/CSF1/TP53BP2/CHMP4B/DDIT4/SORL1/BTG2/DDIT3/ADORA2A/BCL2/PIK3CA/FOXO3/REL/TLR4/NR4A2/JUN/HIF1A/C5AR1/TNF/SOD2/NR4A3/CCL2/CCL3	31
GO:0018105	GO:0018105	peptidyl-serine phosphorylation	30/903	299/18670	0.000132	0.00132197	0.000926662	MASTL/APP/MAPKAPK2/RICTOR/LATS2/PLCL1/CSNK1D/PLK2/MKNK2/SRC/FNIP2/PKN2/BRAF/FNIP1/CSF3/SMAD7/CD44/DDIT4/RASSF2/PRKCD/BCL2/PIK3CA/EIF2AK3/VEGFA/RIPK2/SGK1/TNF/OSM/IL6/PTGS2	30
GO:0001562	GO:0001562	response to protozoan	7/903	25/18670	0.000135061	0.00134512	0.000942891	CD40/IRF4/CLEC7A/SLC11A1/IRF8/IL4R/BCL3	7
GO:0002507	GO:0002507	tolerance induction	7/903	25/18670	0.000135061	0.00134512	0.000942891	CCR4/TNFAIP3/LILRB2/LYN/ICOS/IRAK3/IL2RA	7
GO:0031664	GO:0031664	regulation of lipopolysaccharide-mediated signaling pathway	7/903	25/18670	0.000135061	0.00134512	0.000942891	LY96/LILRA2/LY86/CARD16/TNFAIP3/CD55/TRIB1	7
GO:0002888	GO:0002888	positive regulation of myeloid leukocyte mediated immunity	8/903	33/18670	0.000136821	0.00135513	0.000949909	TICAM1/TYROBP/FCER1G/STAP1/PTAFR/IL4R/DDX21/GAB2	8
GO:0050718	GO:0050718	positive regulation of interleukin-1 beta secretion	8/903	33/18670	0.000136821	0.00135513	0.000949909	LILRA2/LILRA5/RIPK2/ORM2/TLR4/ORM1/NLRP3/CCL3	8
GO:1901223	GO:1901223	negative regulation of NIK/NF-kappaB signaling	8/903	33/18670	0.000136821	0.00135513	0.000949909	RELA/ADIPOR1/CYLD/LITAF/RASSF2/MIR21/ZC3H12A/NLRP3	8
GO:0031334	GO:0031334	positive regulation of protein-containing complex assembly	26/903	244/18670	0.000138913	0.00137304	0.000962464	MYO1C/RICTOR/VASP/ASAP1/BMF/SRC/FNIP2/WHAMMP3/JMY/FNIP1/CSF3/BID/HCK/CLEC7A/WHAMM/MIRLET7I/PMAIP1/VEGFA/PLEK/TLR4/CDC42EP3/CCR7/ABCA1/SNX9/TNF/ICAM1	26
GO:0001101	GO:0001101	response to acid chemical	33/903	343/18670	0.000139139	0.00137304	0.000962464	SESN1/GNG2/BCL11A/RELA/PTGER2/PTGES/CEBPB/FFAR1/FOXO1/SRC/ADNP2/CPEB4/SOCS1/PTAFR/YES1/SESN3/PTGER4/LYN/ZEB1/RARA/DUSP1/VEGFA/DGAT2/ZC3H12A/EDN1/TLR2/CCR7/ABCA1/TNF/ACSL1/ICAM1/FFAR2/PTGS2	33
GO:0002440	GO:0002440	production of molecular mediator of immune response	29/903	286/18670	0.000141383	0.0013816	0.000968462	TRAF3IP2/BCL10/TICAM1/LILRB1/XCL1/CD40/FCER1G/GAPT/SMAD7/CD22/SLC11A1/NBN/IL4R/BCL6/DDX21/CD55/IRAK3/SWAP70/IL1R1/TLR4/TLR2/SEMA7A/TNF/RSAD2/NLRP3/NR4A3/IL6/IL1B/FFAR2	29
GO:0002902	GO:0002902	regulation of B cell apoptotic process	6/903	18/18670	0.000141544	0.0013816	0.000968462	BCL10/FNIP1/FOXP1/LYN/BCL6/IRS2	6
GO:0035994	GO:0035994	response to muscle stretch	6/903	18/18670	0.000141544	0.0013816	0.000968462	RELA/TTN/EDN1/JUN/NFKB1/NFKBIA	6
GO:0060546	GO:0060546	negative regulation of necroptotic process	6/903	18/18670	0.000141544	0.0013816	0.000968462	YBX3/CFLAR/BIRC2/BIRC3/MIR221/PELI1	6
GO:0062099	GO:0062099	negative regulation of programmed necrotic cell death	6/903	18/18670	0.000141544	0.0013816	0.000968462	YBX3/CFLAR/BIRC2/BIRC3/MIR221/PELI1	6
GO:0150078	GO:0150078	positive regulation of neuroinflammatory response	6/903	18/18670	0.000141544	0.0013816	0.000968462	STAP1/MIR142/TNF/IL6/IL1B/CCL3	6
GO:0046330	GO:0046330	positive regulation of JNK cascade	18/903	140/18670	0.000144203	0.001405	0.000984865	APP/RB1CC1/PTPN1/SPAG9/SLAMF1/MAP3K2/TRAF4/RASSF2/SDCBP/RIPK2/TLR4/EDN1/NCF1/CCR7/IL1RN/TNF/GADD45B/IL1B	18
GO:0032637	GO:0032637	interleukin-8 production	13/903	82/18670	0.000146351	0.00142079	0.000995938	BCL10/LILRA2/RAB1A/TLR7/CLEC7A/DDIT3/CHI3L1/BCL3/TLR4/TLR2/TNF/IL1B/FFAR2	13
GO:0046209	GO:0046209	nitric oxide metabolic process	13/903	82/18670	0.000146351	0.00142079	0.000995938	TICAM1/P2RX4/PTX3/CLEC7A/SIRPA/TLR4/ZC3H12A/EDN1/TLR2/TNF/ICAM1/IL1B/PTGS2	13
GO:0097028	GO:0097028	dendritic cell differentiation	9/903	42/18670	0.000146721	0.00142182	0.00099666	RBPJ/LILRB1/CEBPB/SPI1/RELB/IRF4/LILRB2/LYN/CCR7	9
GO:0045416	GO:0045416	positive regulation of interleukin-8 biosynthetic process	5/903	12/18670	0.000155921	0.00150556	0.00105536	BCL10/TLR7/CLEC7A/TLR4/TNF	5
GO:0090085	GO:0090085	regulation of protein deubiquitination	5/903	12/18670	0.000155921	0.00150556	0.00105536	OTUD4/WDR48/TANK/TNIP1/ZC3H12A	5
GO:0062013	GO:0062013	positive regulation of small molecule metabolic process	18/903	141/18670	0.000157989	0.0015228	0.00106744	APP/MID1IP1/NR1D1/FOXO1/SRC/PTAFR/ABCG1/PMAIP1/ADM/DGAT2/HIF1A/IRS2/NFKB1/PFKFB3/TNF/NR4A3/IL1B/PTGS2	18
GO:0071214	GO:0071214	cellular response to abiotic stimulus	32/903	331/18670	0.000159767	0.00153445	0.00107561	BCL10/FAS/BMF/CDKN1A/ZFP36L1/DYSF/CD40/TNFRSF10B/DDX3X/YBX3/OXSR1/TLR7/TP53INP1/CRY1/TANK/PTAFR/RELB/CARD16/SLC12A6/MAP3K2/RHOB/N4BP1/PTGER4/MME/MYC/TNFSF14/TLR4/NFKB1/KCNJ2/NAMPT/IL1B/PTGS2	32
GO:0104004	GO:0104004	cellular response to environmental stimulus	32/903	331/18670	0.000159767	0.00153445	0.00107561	BCL10/FAS/BMF/CDKN1A/ZFP36L1/DYSF/CD40/TNFRSF10B/DDX3X/YBX3/OXSR1/TLR7/TP53INP1/CRY1/TANK/PTAFR/RELB/CARD16/SLC12A6/MAP3K2/RHOB/N4BP1/PTGER4/MME/MYC/TNFSF14/TLR4/NFKB1/KCNJ2/NAMPT/IL1B/PTGS2	32
GO:0031398	GO:0031398	positive regulation of protein ubiquitination	16/903	117/18670	0.000161305	0.00154646	0.00108403	BCL10/MASTL/TICAM1/SPHK1/RASSF5/ARRDC4/RAB1A/SMAD7/CRY1/BIRC2/ARRDC3/UBE2D1/TBC1D7/BIRC3/RIPK2/PELI1	16
GO:0042509	GO:0042509	regulation of tyrosine phosphorylation of STAT protein	13/903	83/18670	0.000165972	0.00158535	0.00111129	IL6R/CD40/HES1/IL23A/SH2B3/SOCS1/IL6ST/LYN/MIR221/SOCS3/TNF/OSM/IL6	13
GO:0097305	GO:0097305	response to alcohol	25/903	233/18670	0.000166227	0.00158535	0.00111129	JUP/GNG2/PTGER2/KLF9/CTNNB1/FOSL1/GRAMD1A/CDKN1A/CSF3/TP53INP1/SPI1/BIRC2/PTGER4/INHBA/FOXO3/RARA/AHR/RGS2/CCL7/ATP2B1/CCR7/FOSB/ABCA1/ICAM1/CCL3	25
GO:0050679	GO:0050679	positive regulation of epithelial cell proliferation	23/903	206/18670	0.000166244	0.00158535	0.00111129	F3/CTNNB1/RICTOR/NRP2/WDR48/DYSF/CFLAR/KDM5B/B4GALT1/LRG1/TNFAIP3/MIR21/EGR3/MYC/AREG/MIR29A/VEGFA/JUN/NR4A1/HIF1A/GLUL/C5AR1/NR4A3	23
GO:0002260	GO:0002260	lymphocyte homeostasis	11/903	62/18670	0.000168293	0.00159923	0.00112102	BCL10/TNFRSF13C/GAPT/TNFAIP3/LYN/BCL2/PMAIP1/TNFSF14/IL2RA/SKIL/HIF1A	11
GO:0002753	GO:0002753	cytoplasmic pattern recognition receptor signaling pathway	11/903	62/18670	0.000168293	0.00159923	0.00112102	RELA/CYLD/TAB2/BIRC2/TNFAIP3/BIRC3/RIPK2/IFIH1/TLR4/NFKBIA/IRAK2	11
GO:0042533	GO:0042533	tumor necrosis factor biosynthetic process	8/903	34/18670	0.000171399	0.00162017	0.0011357	APP/MAPKAPK2/LILRB1/TYROBP/CLEC7A/BCL3/TLR4/THBS1	8
GO:0042534	GO:0042534	regulation of tumor necrosis factor biosynthetic process	8/903	34/18670	0.000171399	0.00162017	0.0011357	APP/MAPKAPK2/LILRB1/TYROBP/CLEC7A/BCL3/TLR4/THBS1	8
GO:0045066	GO:0045066	regulatory T cell differentiation	8/903	34/18670	0.000171399	0.00162017	0.0011357	LILRB4/DUSP10/SOCS1/LILRB2/MIR21/BCL6/CR1/IL2RA	8
GO:0034114	GO:0034114	regulation of heterotypic cell-cell adhesion	7/903	26/18670	0.000177154	0.0016658	0.00116768	FLOT1/MYADM/CD44/MIR221/IL1RN/TNF/IL1B	7
GO:0060544	GO:0060544	regulation of necroptotic process	7/903	26/18670	0.000177154	0.0016658	0.00116768	CYLD/YBX3/CFLAR/BIRC2/BIRC3/MIR221/PELI1	7
GO:0062098	GO:0062098	regulation of programmed necrotic cell death	7/903	26/18670	0.000177154	0.0016658	0.00116768	CYLD/YBX3/CFLAR/BIRC2/BIRC3/MIR221/PELI1	7
GO:1904646	GO:1904646	cellular response to amyloid-beta	9/903	43/18670	0.00017768	0.00166588	0.00116774	APP/LGMN/IGF1R/PRNP/FOXO3/TLR4/FPR2/NAMPT/ICAM1	9
GO:0071453	GO:0071453	cellular response to oxygen levels	25/903	234/18670	0.00017778	0.00166588	0.00116774	FAS/RBPJ/ADAM8/FOXO1/MALAT1/ZFP36L1/SRC/CFLAR/CPEB4/CARD16/CPEB2/NFE2L2/RGCC/MIR21/BCL2/PMAIP1/FOXO3/MYC/VEGFA/EDN1/HIF1A/PLK3/NAMPT/ICAM1/PTGS2	25
GO:0007204	GO:0007204	positive regulation of cytosolic calcium ion concentration	31/903	319/18670	0.000183289	0.00171451	0.00120183	CD19/PTGER2/XCL1/CXCR5/GNA13/P2RX4/CHD7/PRNP/CCR4/GNA15/PROK2/DDIT3/MS4A1/PTGER4/LYN/CXCR1/CXCR4/BCL2/CD55/CCR1/SWAP70/ADM/EDN1/CCR7/FPR1/CXCR2/FPR2/CCRL2/C5AR1/CXCL10/CCL3	31
GO:0044070	GO:0044070	regulation of anion transport	14/903	95/18670	0.000183792	0.00171624	0.00120304	CYP4F2/CEBPB/PER2/RAB3GAP1/P2RX4/PTAFR/PRNP/PRKCD/ADORA2A/RGS2/EDN1/IRS2/THBS1/IL1B	14
GO:0051147	GO:0051147	regulation of muscle cell differentiation	21/903	181/18670	0.00018464	0.00172118	0.0012065	MIR222/FLOT1/MORF4L2/CTNNB1/RBPJ/PDCD4/SPAG9/CFLAR/MIR21/IL4R/BCL2/SIK1/ZEB1/TNFSF14/EHD1/RGS2/MIR221/EDN1/EREG/CXCL10/SOD2	21
GO:0032715	GO:0032715	negative regulation of interleukin-6 production	10/903	53/18670	0.00019528	0.00181408	0.00127162	BANK1/SLAMF1/TNFAIP3/IRAK3/RABGEF1/SIRPA/TLR4/ZC3H12A/ORM1/TNF	10
GO:0070228	GO:0070228	regulation of lymphocyte apoptotic process	10/903	53/18670	0.00019528	0.00181408	0.00127162	LGALS3/BCL10/ADAM8/FNIP1/FOXP1/LYN/BCL6/HIF1A/IRS2/NFKBID	10
GO:0010959	GO:0010959	regulation of metal ion transport	36/903	394/18670	0.000197938	0.00182643	0.00128028	CD19/LGALS3/CTNNB1/KCNQ1/SESTD1/LILRB1/FFAR1/XCL1/LILRA2/DYSF/OXSR1/P2RX4/TSPAN13/CHD7/P2RX1/PRNP/PER1/BEST1/LILRB2/ADORA2A/LYN/MIR21/PDE4B/LILRA5/CXCR4/BCL2/SIK1/CCR1/ATP2B1/KCNJ2/CXCL10/CCL4/ICAM1/CCL2/CCL3/PTGS2	36
GO:0002726	GO:0002726	positive regulation of T cell cytokine production	6/903	19/18670	0.000198442	0.00182643	0.00128028	XCL1/IL1R1/RSAD2/NLRP3/IL6/IL1B	6
GO:0045076	GO:0045076	regulation of interleukin-2 biosynthetic process	6/903	19/18670	0.000198442	0.00182643	0.00128028	CD80/IRF4/CLEC7A/ZFP36/IL1A/IL1B	6
GO:0045414	GO:0045414	regulation of interleukin-8 biosynthetic process	6/903	19/18670	0.000198442	0.00182643	0.00128028	BCL10/TLR7/CLEC7A/BCL3/TLR4/TNF	6
GO:0071243	GO:0071243	cellular response to arsenic-containing substance	6/903	19/18670	0.000198442	0.00182643	0.00128028	MKNK2/DDX3X/ATF3/CPEB2/ZC3H12A/PPIF	6
GO:0044706	GO:0044706	multi-multicellular organism process	24/903	222/18670	0.000198643	0.00182643	0.00128028	FOSL1/VDR/ITGA5/MAFF/AGO2/THBD/B4GALT1/P2RX1/PTAFR/ACVR2A/JUNB/VMP1/TIMP1/MIR21/BCL2/MMP9/RARA/RGS2/ADM/EDN1/FOSB/NAMPT/IL1B/PTGS2	24
GO:0048010	GO:0048010	vascular endothelial growth factor receptor signaling pathway	14/903	96/18670	0.000205765	0.00188789	0.00132336	MAPKAPK2/CRK/ELMO2/NRP2/SRC/PTPN1/ITGA5/NCF4/NCF2/PIK3CA/VEGFA/NCF1/HIF1A/IL1B	14
GO:0071229	GO:0071229	cellular response to acid chemical	23/903	209/18670	0.000206028	0.00188789	0.00132336	SESN1/GNG2/BCL11A/PTGER2/CEBPB/SRC/ADNP2/CPEB4/SOCS1/PTAFR/YES1/SESN3/PTGER4/LYN/ZEB1/RARA/VEGFA/DGAT2/ZC3H12A/EDN1/ABCA1/TNF/FFAR2	23
GO:1903036	GO:1903036	positive regulation of response to wounding	12/903	74/18670	0.000209645	0.00191778	0.00134431	MIR222/F3/NDEL1/THBD/CLEC7A/NFE2L2/MIR21/CXCR4/PLEK/MIR221/TLR4/THBS1	12
GO:2001057	GO:2001057	reactive nitrogen species metabolic process	13/903	85/18670	0.000212069	0.00193665	0.00135754	TICAM1/P2RX4/PTX3/CLEC7A/SIRPA/TLR4/ZC3H12A/EDN1/TLR2/TNF/ICAM1/IL1B/PTGS2	13
GO:0042092	GO:0042092	type 2 immune response	8/903	35/18670	0.000212851	0.00194051	0.00136024	XCL1/IL4R/BCL6/BCL3/RARA/RSAD2/NLRP3/IL6	8
GO:0045598	GO:0045598	regulation of fat cell differentiation	17/903	132/18670	0.000213986	0.00194756	0.00136519	CEBPB/NR1D1/FOXO1/ZFP36L1/HES1/INSIG1/DUSP10/KLF5/METRNL/CCDC71L/DDIT3/MIR21/ZFP36/ZC3H12A/TNF/IL6/PTGS2	17
GO:0042176	GO:0042176	regulation of protein catabolic process	35/903	381/18670	0.000217919	0.00198002	0.00138794	C4BPA/GNA12/RELA/CST3/MYLIP/ADAM8/LAMP3/LPCAT1/FOXO1/CSNK1D/ADAM9/PLK2/DYSF/SMURF1/EZR/TRIM39/SMAD7/TIMP1/TNFAIP3/FURIN/SDCBP/SORL1/N4BP1/NFE2L2/HERPUD1/IRAK3/AZIN1/RYBP/TRIB1/PLK3/SNX9/RNF19B/RNF144B/TNF/IL1B	35
GO:0043523	GO:0043523	regulation of neuron apoptotic process	23/903	210/18670	0.000221043	0.00200502	0.00140546	CTNNB1/ADAM8/MCL1/CEBPB/TYROBP/LGMN/CPEB4/PRNP/BTG2/DDIT3/ADORA2A/BCL2/PIK3CA/FOXO3/NR4A2/JUN/HIF1A/C5AR1/TNF/SOD2/NR4A3/CCL2/CCL3	23
GO:0000188	GO:0000188	inactivation of MAPK activity	7/903	27/18670	0.000229244	0.00207392	0.00145376	DUSP4/DUSP16/DUSP10/DUSP6/DUSP5/DUSP8/DUSP1	7
GO:1904645	GO:1904645	response to amyloid-beta	10/903	54/18670	0.000229409	0.00207392	0.00145376	APP/LGMN/IGF1R/PRNP/FOXO3/MMP9/TLR4/FPR2/NAMPT/ICAM1	10
GO:0007260	GO:0007260	tyrosine phosphorylation of STAT protein	13/903	86/18670	0.000238962	0.00215666	0.00151176	IL6R/CD40/HES1/IL23A/SH2B3/SOCS1/IL6ST/LYN/MIR221/SOCS3/TNF/OSM/IL6	13
GO:0044793	GO:0044793	negative regulation by host of viral process	5/903	13/18670	0.000243298	0.00218118	0.00152895	MIR222/CCL8/PTX3/MIR221/ZC3H12A	5
GO:0045086	GO:0045086	positive regulation of interleukin-2 biosynthetic process	5/903	13/18670	0.000243298	0.00218118	0.00152895	CD80/IRF4/CLEC7A/IL1A/IL1B	5
GO:0070431	GO:0070431	nucleotide-binding oligomerization domain containing 2 signaling pathway	5/903	13/18670	0.000243298	0.00218118	0.00152895	RELA/TNFAIP3/RIPK2/TLR4/NFKBIA	5
GO:0090594	GO:0090594	inflammatory response to wounding	5/903	13/18670	0.000243298	0.00218118	0.00152895	SIGLEC10/TIMP1/MIR21/HIF1A/IL1A	5
GO:0046890	GO:0046890	regulation of lipid biosynthetic process	22/903	198/18670	0.000244794	0.00219095	0.0015358	IDI1/ADIPOR1/SC5D/SPHK1/VDR/LPCAT1/SAMD8/MID1IP1/NR1D1/CEACAM1/INSIG1/ASAH1/PRKCD/ABCG1/SIK1/ADM/DGAT2/NFKB1/FPR2/TNF/IL1B/PTGS2	22
GO:1904892	GO:1904892	regulation of receptor signaling pathway via STAT	18/903	146/18670	0.00024568	0.00219523	0.0015388	ADIPOR1/DOT1L/IL6R/CD40/HES1/IL23A/SH2B3/MGAT5/SOCS1/CRLF2/IL6ST/LYN/BCL3/MIR221/SOCS3/TNF/OSM/IL6	18
GO:1900271	GO:1900271	regulation of long-term synaptic potentiation	9/903	45/18670	0.000256022	0.00228386	0.00160092	NRGN/APP/TYROBP/LGMN/SQSTM1/PRNP/LILRB2/ADORA2A/MME	9
GO:0031341	GO:0031341	regulation of cell killing	14/903	98/18670	0.000256569	0.00228495	0.00160169	AP1G1/CRK/CR1L/LILRB1/TYROBP/XCL1/CEACAM1/IL23A/STAP1/FCER2/CLEC7A/CD55/SERPINB9/ICAM1	14
GO:0002755	GO:0002755	MyD88-dependent toll-like receptor signaling pathway	8/903	36/18670	0.000262177	0.00232337	0.00162862	LY96/TAB2/TLR7/IRAK3/TNIP1/TLR4/TLR2/IRAK2	8
GO:0071634	GO:0071634	regulation of transforming growth factor beta production	8/903	36/18670	0.000262177	0.00232337	0.00162862	TYROBP/XCL1/ITGB8/LRRC32/FURIN/HIF1A/THBS1/PTGS2	8
GO:0090322	GO:0090322	regulation of superoxide metabolic process	8/903	36/18670	0.000262177	0.00232337	0.00162862	BST1/TYROBP/CLEC7A/PRKCD/NFE2L2/MIR21/FPR2/TNF	8
GO:1903409	GO:1903409	reactive oxygen species biosynthetic process	16/903	122/18670	0.000263465	0.00233095	0.00163393	TICAM1/SLC25A33/CFLAR/P2RX4/PTX3/CLEC7A/MIR21/FOXO3/SIRPA/TLR4/ZC3H12A/EDN1/TNF/ICAM1/IL1B/PTGS2	16
GO:0043030	GO:0043030	regulation of macrophage activation	10/903	55/18670	0.000268399	0.00237071	0.0016618	SPHK1/NR1D1/STAP1/MIR142/IL4R/TLR4/ZC3H12A/IL6/THBS1/CCL3	10
GO:0042228	GO:0042228	interleukin-8 biosynthetic process	6/903	20/18670	0.000271945	0.00238251	0.00167007	BCL10/TLR7/CLEC7A/BCL3/TLR4/TNF	6
GO:0042535	GO:0042535	positive regulation of tumor necrosis factor biosynthetic process	6/903	20/18670	0.000271945	0.00238251	0.00167007	APP/MAPKAPK2/TYROBP/CLEC7A/TLR4/THBS1	6
GO:0051767	GO:0051767	nitric-oxide synthase biosynthetic process	6/903	20/18670	0.000271945	0.00238251	0.00167007	FCER2/TLR4/EDN1/TLR2/NAMPT/CCL2	6
GO:0051769	GO:0051769	regulation of nitric-oxide synthase biosynthetic process	6/903	20/18670	0.000271945	0.00238251	0.00167007	FCER2/TLR4/EDN1/TLR2/NAMPT/CCL2	6
GO:1903978	GO:1903978	regulation of microglial cell activation	6/903	20/18670	0.000271945	0.00238251	0.00167007	SPHK1/NR1D1/STAP1/MIR142/IL6/CCL3	6
GO:0045732	GO:0045732	positive regulation of protein catabolic process	23/903	214/18670	0.000291205	0.00254472	0.00178378	C4BPA/MYLIP/ADAM8/LPCAT1/FOXO1/CSNK1D/ADAM9/PLK2/SMURF1/EZR/SMAD7/TNFAIP3/FURIN/SORL1/NFE2L2/HERPUD1/TRIB1/PLK3/SNX9/RNF19B/RNF144B/TNF/IL1B	23
GO:0051480	GO:0051480	regulation of cytosolic calcium ion concentration	33/903	357/18670	0.000291406	0.00254472	0.00178378	CD19/PTGER2/XCL1/CXCR5/GNA13/P2RX4/CHD7/P2RX1/PRNP/CCR4/GNA15/PROK2/DDIT3/MS4A1/PTGER4/LYN/CXCR1/CXCR4/BCL2/CD55/CCR1/SWAP70/ADM/EDN1/ATP2B1/CCR7/FPR1/CXCR2/FPR2/CCRL2/C5AR1/CXCL10/CCL3	33
GO:1904019	GO:1904019	epithelial cell apoptotic process	15/903	111/18670	0.000291942	0.00254528	0.00178417	PDCD4/ZFP36L1/CD40/CFLAR/BID/TNFAIP3/NFE2L2/RGCC/FOXO3/ZFP36/TNF/ICAM1/CCL2/IL6/THBS1	15
GO:0010818	GO:0010818	T cell chemotaxis	7/903	28/18670	0.000292999	0.00254626	0.00178486	XCL1/OXSR1/TNFSF14/GPR183/CXCL16/CXCL10/CCL3	7
GO:2000108	GO:2000108	positive regulation of leukocyte apoptotic process	7/903	28/18670	0.000292999	0.00254626	0.00178486	ADAM8/FNIP1/LYN/RAPGEF2/NFKBID/NR4A3/HCAR2	7
GO:0046626	GO:0046626	regulation of insulin receptor signaling pathway	11/903	66/18670	0.000298222	0.00258748	0.00181375	RELA/ADIPOR1/SRC/PTPN1/SOCS1/SESN3/PTPRE/SORL1/PRKCD/SOCS3/IL1B	11
GO:0006809	GO:0006809	nitric oxide biosynthetic process	12/903	77/18670	0.000307434	0.00265883	0.00186377	TICAM1/P2RX4/PTX3/CLEC7A/SIRPA/TLR4/ZC3H12A/EDN1/TNF/ICAM1/IL1B/PTGS2	12
GO:0032481	GO:0032481	positive regulation of type I interferon production	12/903	77/18670	0.000307434	0.00265883	0.00186377	RELA/FLOT1/TICAM1/CTNNB1/DDX3X/TLR7/NFKB2/RIPK2/IFIH1/TLR4/TLR2/NFKB1	12
GO:0034405	GO:0034405	response to fluid shear stress	8/903	37/18670	0.000320469	0.0027627	0.00193658	MTSS1/ADAM9/SRC/P2RX4/SMAD7/NFE2L2/ABCA1/PTGS2	8
GO:0038083	GO:0038083	peptidyl-tyrosine autophosphorylation	8/903	37/18670	0.000320469	0.0027627	0.00193658	SLA/BLK/SRC/IGF1R/YES1/HCK/LYN/VEGFA	8
GO:0046427	GO:0046427	positive regulation of receptor signaling pathway via JAK-STAT	13/903	89/18670	0.000337817	0.0029076	0.00203815	ADIPOR1/IL6R/CD40/HES1/IL23A/SOCS1/IL6ST/LYN/MIR221/SOCS3/TNF/OSM/IL6	13
GO:0036294	GO:0036294	cellular response to decreased oxygen levels	23/903	217/18670	0.000356006	0.00305927	0.00214446	RBPJ/ADAM8/MALAT1/ZFP36L1/SRC/CFLAR/CPEB4/CARD16/CPEB2/NFE2L2/RGCC/MIR21/BCL2/PMAIP1/FOXO3/MYC/VEGFA/EDN1/HIF1A/PLK3/NAMPT/ICAM1/PTGS2	23
GO:2000107	GO:2000107	negative regulation of leukocyte apoptotic process	9/903	47/18670	0.000361023	0.00309744	0.00217122	BCL10/LILRB1/FCER1G/FOXP1/BCL6/CCR7/HIF1A/IRS2/CXCR2	9
GO:0002886	GO:0002886	regulation of myeloid leukocyte mediated immunity	10/903	57/18670	0.000363126	0.00309905	0.00217235	TICAM1/TYROBP/FCER1G/STAP1/PTAFR/LYN/IL4R/DDX21/RABGEF1/GAB2	10
GO:0045064	GO:0045064	T-helper 2 cell differentiation	5/903	14/18670	0.000363433	0.00309905	0.00217235	IL4R/BCL6/BCL3/RARA/NLRP3	5
GO:0045591	GO:0045591	positive regulation of regulatory T cell differentiation	5/903	14/18670	0.000363433	0.00309905	0.00217235	LILRB4/DUSP10/SOCS1/LILRB2/BCL6	5
GO:0140131	GO:0140131	positive regulation of lymphocyte chemotaxis	6/903	21/18670	0.000365237	0.00309905	0.00217235	XCL1/OXSR1/TNFSF14/CCL7/CCL4/CCL3	6
GO:1900273	GO:1900273	positive regulation of long-term synaptic potentiation	6/903	21/18670	0.000365237	0.00309905	0.00217235	NRGN/APP/LGMN/SQSTM1/ADORA2A/MME	6
GO:1901739	GO:1901739	regulation of myoblast fusion	6/903	21/18670	0.000365237	0.00309905	0.00217235	FLOT1/CFLAR/IL4R/TNFSF14/EHD1/CXCL10	6
GO:1904469	GO:1904469	positive regulation of tumor necrosis factor secretion	6/903	21/18670	0.000365237	0.00309905	0.00217235	LILRA2/LILRA5/IFNGR1/ORM2/IFIH1/ORM1	6
GO:0016577	GO:0016577	histone demethylation	7/903	29/18670	0.000370242	0.00313165	0.0021952	KDM4B/UBE2B/KDM5B/JARID2/JMJD6/JMJD1C/KDM6B	7
GO:0035666	GO:0035666	TRIF-dependent toll-like receptor signaling pathway	7/903	29/18670	0.000370242	0.00313165	0.0021952	LY96/TICAM1/TANK/BIRC2/UBE2D1/BIRC3/TLR4	7
GO:0010939	GO:0010939	regulation of necrotic cell death	8/903	38/18670	0.000388909	0.00326902	0.00229149	CYLD/YBX3/CFLAR/BIRC2/BIRC3/MIR221/PPIF/PELI1	8
GO:0046636	GO:0046636	negative regulation of alpha-beta T cell activation	8/903	38/18670	0.000388909	0.00326902	0.00229149	LILRB1/XCL1/SOCS1/SMAD7/ADORA2A/IL4R/BCL6/ZC3H12A	8
GO:0050716	GO:0050716	positive regulation of interleukin-1 secretion	8/903	38/18670	0.000388909	0.00326902	0.00229149	LILRA2/LILRA5/RIPK2/ORM2/TLR4/ORM1/NLRP3/CCL3	8
GO:0071604	GO:0071604	transforming growth factor beta production	8/903	38/18670	0.000388909	0.00326902	0.00229149	TYROBP/XCL1/ITGB8/LRRC32/FURIN/HIF1A/THBS1/PTGS2	8
GO:0010950	GO:0010950	positive regulation of endopeptidase activity	20/903	178/18670	0.000397867	0.00333911	0.00234062	F3/BCL10/FAS/LGMN/TNFRSF10B/DDX3X/S100A9/P2RX1/MEFV/BID/CLEC7A/LYN/MIR21/PMAIP1/CR1/MYC/EIF2AK3/RIPK2/TNF/NLRP3	20
GO:0000187	GO:0000187	activation of MAPK activity	18/903	152/18670	0.000404525	0.0033897	0.00237609	MAPKAPK2/TAB2/PTPN1/SPAG9/DUSP6/DUSP5/MAP3K2/PROK2/CXCR4/MAP2K3/RIPK2/TLR4/FPR1/C5AR1/TNF/IRAK2/THBS1/IL1B	18
GO:0070482	GO:0070482	response to oxygen levels	35/903	394/18670	0.000408954	0.0034215	0.00239838	FAS/RBPJ/ADAM8/CDKN1A/LTA/FOXO1/MALAT1/ZFP36L1/SRC/CFLAR/CPEB4/BIRC2/CARD16/CPEB2/DDIT4/NFE2L2/RGCC/MIR21/CXCR4/BCL2/PMAIP1/FOXO3/MYC/VEGFA/ADM/NR4A2/EDN1/TLR2/HIF1A/PLK3/NAMPT/ICAM1/PLAU/THBS1/PTGS2	35
GO:0071385	GO:0071385	cellular response to glucocorticoid stimulus	10/903	58/18670	0.000420041	0.00350881	0.00245958	KLF9/FOXO1/ZFP36L1/CFLAR/DDIT4/FOXO3/ZFP36/EDN1/ATP2B1/ICAM1	10
GO:0071383	GO:0071383	cellular response to steroid hormone stimulus	25/903	248/18670	0.000432868	0.00361036	0.00253077	KLF9/CTNNB1/PMEPA1/WBP2/NR1D2/VDR/NR1D1/FOXO1/ZFP36L1/SRC/CFLAR/FOXP1/CRY1/DDIT4/PER1/FOXO3/RARA/NRIP1/ZFP36/NR4A2/EDN1/NR4A1/ATP2B1/ICAM1/NR4A3	25
GO:0007568	GO:0007568	aging	30/903	321/18670	0.000449269	0.00374136	0.00262259	RELA/APP/PDCD4/CDKN1A/PLK2/ZMIZ1/LITAF/CD68/KYNU/PRNP/TIMP1/PAX5/PRKCD/NFE2L2/MIR21/BCL6/BCL2/MME/FOXO3/JUND/ADM/NFKB2/EDN1/JUN/ATP2B1/BCL2A1/NAMPT/ICAM1/SOD2/PTGS2	30
GO:0002576	GO:0002576	platelet degranulation	16/903	128/18670	0.000456112	0.00379249	0.00265843	QSOX1/APP/TTN/FCER1G/ACTN1/P2RX1/TIMP1/APLP2/SERPINA1/SRGN/LYN/VEGFA/PLEK/ORM2/ORM1/THBS1	16
GO:0001782	GO:0001782	B cell homeostasis	7/903	30/18670	0.000462954	0.00383753	0.00269	BCL10/TNFRSF13C/GAPT/TNFAIP3/LYN/BCL2/HIF1A	7
GO:0002828	GO:0002828	regulation of type 2 immune response	7/903	30/18670	0.000462954	0.00383753	0.00269	XCL1/IL4R/BCL6/RARA/RSAD2/NLRP3/IL6	7
GO:0043114	GO:0043114	regulation of vascular permeability	8/903	39/18670	0.000468773	0.00387384	0.00271546	SRC/CEACAM1/YES1/ADORA2A/VEGFA/ADM/CXCR2/IL6	8
GO:1902042	GO:1902042	negative regulation of extrinsic apoptotic signaling pathway via death domain receptors	8/903	39/18670	0.000468773	0.00387384	0.00271546	MIR222/FAS/TNFRSF10B/CFLAR/TNFAIP3/ITPRIP/MIR221/ICAM1	8
GO:0018209	GO:0018209	peptidyl-serine modification	30/903	322/18670	0.000473182	0.0039043	0.00273681	MASTL/APP/MAPKAPK2/RICTOR/LATS2/PLCL1/CSNK1D/PLK2/MKNK2/SRC/FNIP2/PKN2/BRAF/FNIP1/CSF3/SMAD7/CD44/DDIT4/RASSF2/PRKCD/BCL2/PIK3CA/EIF2AK3/VEGFA/RIPK2/SGK1/TNF/OSM/IL6/PTGS2	30
GO:0002449	GO:0002449	lymphocyte mediated immunity	32/903	352/18670	0.000478437	0.00394162	0.00276297	CD19/C4BPA/AP1G1/BCL10/CRK/LILRB1/XCL1/LTA/CD40/CEACAM1/IL23A/FCER1G/FCER2/GAPT/SMAD7/SLC11A1/PRKCD/NBN/IL4R/BCL6/BCL3/CD55/CR1/SERPINB9/SWAP70/IL1R1/TNF/RSAD2/ICAM1/NLRP3/IL6/IL1B	32
GO:0042094	GO:0042094	interleukin-2 biosynthetic process	6/903	22/18670	0.000481792	0.00395716	0.00277386	CD80/IRF4/CLEC7A/ZFP36/IL1A/IL1B	6
GO:0060547	GO:0060547	negative regulation of necrotic cell death	6/903	22/18670	0.000481792	0.00395716	0.00277386	YBX3/CFLAR/BIRC2/BIRC3/MIR221/PELI1	6
GO:0032890	GO:0032890	regulation of organic acid transport	10/903	59/18670	0.000484178	0.00395865	0.00277491	CYP4F2/PER2/RAB3GAP1/P2RX4/ADORA2A/RGS2/EDN1/IRS2/THBS1/IL1B	10
GO:0033619	GO:0033619	membrane protein proteolysis	10/903	59/18670	0.000484178	0.00395865	0.00277491	ADAM19/RELA/ADAM8/ADAM9/TIMP1/FURIN/NFKB1/SNX9/TNF/IL1B	10
GO:2000351	GO:2000351	regulation of endothelial cell apoptotic process	10/903	59/18670	0.000484178	0.00395865	0.00277491	PDCD4/CD40/TNFAIP3/NFE2L2/RGCC/FOXO3/TNF/ICAM1/CCL2/THBS1	10
GO:0048015	GO:0048015	phosphatidylinositol-mediated signaling	20/903	181/18670	0.000494433	0.00403638	0.00282939	MIR20A/PIK3R5/ZFP36L1/SRC/CEACAM1/EZR/IGF1R/CSF3/PIK3IP1/PTAFR/LYN/MIR21/PIK3CA/EDN1/NCF1/GAB2/IRS2/TNF/OSM/IER3	20
GO:0110110	GO:0110110	positive regulation of animal organ morphogenesis	12/903	81/18670	0.000495775	0.0040412	0.00283277	CTNNB1/RBPJ/VDR/CFLAR/PIM1/CSF1/TNFAIP3/BASP1/SPRY1/MYC/VEGFA/EDN1	12
GO:0032757	GO:0032757	positive regulation of interleukin-8 production	9/903	49/18670	0.000499201	0.00404465	0.00283519	BCL10/TLR7/CLEC7A/DDIT3/TLR4/TLR2/TNF/IL1B/FFAR2	9
GO:0043124	GO:0043124	negative regulation of I-kappaB kinase/NF-kappaB signaling	9/903	49/18670	0.000499201	0.00404465	0.00283519	RHOH/NR1D1/TANK/PER1/TNFAIP3/TNIP1/SIRPA/ZC3H12A/NFKBID	9
GO:1904707	GO:1904707	positive regulation of vascular smooth muscle cell proliferation	9/903	49/18670	0.000499201	0.00404465	0.00283519	MIR222/MIR20A/MIR21/MMP9/MIR221/EDN1/JUN/TNF/NR4A3	9
GO:2001238	GO:2001238	positive regulation of extrinsic apoptotic signaling pathway	9/903	49/18670	0.000499201	0.00404465	0.00283519	BCL10/CYLD/ATF3/BID/INHBA/PMAIP1/SKIL/G0S2/THBS1	9
GO:0070988	GO:0070988	demethylation	11/903	70/18670	0.000503951	0.00407701	0.00285787	APOBEC3B/KDM4B/OTUD4/UBE2B/TET2/KDM5B/JARID2/JMJD6/JMJD1C/APOBEC3A/KDM6B	11
GO:0002467	GO:0002467	germinal center formation	5/903	15/18670	0.000523527	0.00421639	0.00295557	TNFRSF13C/TNFAIP3/BCL6/BCL3/NFKB2	5
GO:0045073	GO:0045073	regulation of chemokine biosynthetic process	5/903	15/18670	0.000523527	0.00421639	0.00295557	APP/TICAM1/TNF/IL6/IL1B	5
GO:0051770	GO:0051770	positive regulation of nitric-oxide synthase biosynthetic process	5/903	15/18670	0.000523527	0.00421639	0.00295557	FCER2/TLR4/TLR2/NAMPT/CCL2	5
GO:0033138	GO:0033138	positive regulation of peptidyl-serine phosphorylation	14/903	105/18670	0.000527933	0.00424553	0.002976	APP/FNIP2/BRAF/FNIP1/CSF3/CD44/BCL2/PIK3CA/VEGFA/RIPK2/TNF/OSM/IL6/PTGS2	14
GO:0048511	GO:0048511	rhythmic process	28/903	295/18670	0.000537591	0.00431675	0.00302593	KLF9/NR1D2/PER2/NR1D1/CSNK1D/SRC/KDM5B/CRY1/RELB/GNAQ/PTX3/PER1/PROK2/BHLHE40/KLF10/ADORA2A/INHBA/SIK1/NFIL3/FOXO3/EGR3/JUND/AHR/NRIP1/NFKB2/JUN/EREG/NAMPT	28
GO:0007015	GO:0007015	actin filament organization	35/903	400/18670	0.000539181	0.00432308	0.00303036	CASS4/MYO1C/MIR20A/BIN3/RHOH/RICTOR/NEDD9/VASP/TTN/SRC/WHAMMP3/EZR/MYADM/JMY/ACTN1/CSF3/PLEKHG2/C9orf72/RHOB/HCK/PRKCD/PTGER4/WHAMM/RGCC/MIR21/BCL2/SDC4/CFL2/SWAP70/PLEK/CDC42EP3/CCR7/SNX9/MARCKS/ICAM1	35
GO:0060538	GO:0060538	skeletal muscle organ development	19/903	169/18670	0.000545876	0.00435832	0.00305506	FLOT1/BIN3/CTNNB1/NR1D2/ATF3/YBX3/CFLAR/SVIL/MAFF/KLF5/ZBTB18/GPCPD1/BASP1/SKI/BTG2/PAX5/BCL2/MSC/CFL2	19
GO:0097696	GO:0097696	receptor signaling pathway via STAT	19/903	169/18670	0.000545876	0.00435832	0.00305506	ADIPOR1/DOT1L/IL6R/CD40/HES1/IL23A/SH2B3/MGAT5/SOCS1/CRLF2/IL6ST/LYN/BCL3/MIR221/SOCS3/TNF/OSM/CCL2/IL6	19
GO:0042692	GO:0042692	muscle cell differentiation	34/903	385/18670	0.000546003	0.00435832	0.00305506	MIR222/FLOT1/MORF4L2/BIN3/CTNNB1/RBPJ/PDCD4/TTN/QKI/DYSF/HES1/SPAG9/CFLAR/KLF5/SKI/MIR21/IL4R/BCL2/SIK1/ZEB1/TNFSF14/RARA/CFL2/EHD1/RGS2/VEGFA/IFRD1/ADM/MIR221/EDN1/EREG/CXCL10/KDM6B/SOD2	34
GO:0030279	GO:0030279	negative regulation of ossification	12/903	82/18670	0.000555676	0.00442029	0.00309851	RBPJ/CHSY1/SMURF1/BCOR/SRGN/SKI/BCL2/CCR1/AREG/HIF1A/TNF/CCL3	12
GO:0045576	GO:0045576	mast cell activation	10/903	60/18670	0.000556229	0.00442029	0.00309851	RHOH/FCER1G/CRLF2/S100A12/LYN/IL4R/LCP2/RABGEF1/GAB2/NR4A3	10
GO:0051851	GO:0051851	modulation by host of symbiont process	10/903	60/18670	0.000556229	0.00442029	0.00309851	CCNT1/MIR222/CCL8/PTX3/CHD1/MIR221/ZC3H12A/JUN/CCL4/CCL3	10
GO:0071470	GO:0071470	cellular response to osmotic stress	8/903	40/18670	0.000561431	0.00445507	0.00312288	ZFP36L1/DYSF/DDX3X/YBX3/OXSR1/RELB/SLC12A6/PTGS2	8
GO:0042531	GO:0042531	positive regulation of tyrosine phosphorylation of STAT protein	11/903	71/18670	0.00057073	0.00450261	0.00315621	IL6R/CD40/HES1/IL23A/IL6ST/LYN/MIR221/SOCS3/TNF/OSM/IL6	11
GO:0070838	GO:0070838	divalent metal ion transport	40/903	479/18670	0.0005725	0.00450261	0.00315621	CD19/LGALS3/MMGT1/SLC39A8/CTNNB1/SESTD1/VDR/LILRB1/FFAR1/XCL1/LILRA2/DYSF/CCL8/P2RX4/TSPAN13/CHD7/P2RX1/PRNP/BEST1/DDIT3/LILRB2/MS4A1/SLC11A1/ADORA2A/LYN/MIR21/PDE4B/LILRA5/CXCR4/BCL2/CCR1/ATP2B1/CCR7/KCNJ2/CXCL10/CCL4/ICAM1/CCL2/CCL3/PTGS2	40
GO:0002724	GO:0002724	regulation of T cell cytokine production	7/903	31/18670	0.000573272	0.00450261	0.00315621	XCL1/SMAD7/IL1R1/RSAD2/NLRP3/IL6/IL1B	7
GO:0006482	GO:0006482	protein demethylation	7/903	31/18670	0.000573272	0.00450261	0.00315621	KDM4B/UBE2B/KDM5B/JARID2/JMJD6/JMJD1C/KDM6B	7
GO:0008214	GO:0008214	protein dealkylation	7/903	31/18670	0.000573272	0.00450261	0.00315621	KDM4B/UBE2B/KDM5B/JARID2/JMJD6/JMJD1C/KDM6B	7
GO:0045648	GO:0045648	positive regulation of erythrocyte differentiation	7/903	31/18670	0.000573272	0.00450261	0.00315621	MIR222/ISG15/ACVR2A/INHBA/FOXO3/MIR221/HIF1A	7
GO:2000406	GO:2000406	positive regulation of T cell migration	7/903	31/18670	0.000573272	0.00450261	0.00315621	APP/ADAM8/XCL1/OXSR1/TNFSF14/CCL20/CXCL10	7
GO:0042136	GO:0042136	neurotransmitter biosynthetic process	14/903	106/18670	0.000581757	0.00455932	0.00319596	HDC/TICAM1/UPB1/P2RX4/PTX3/CLEC7A/SIRPA/TLR4/ZC3H12A/EDN1/TNF/ICAM1/IL1B/PTGS2	14
GO:0070741	GO:0070741	response to interleukin-6	9/903	50/18670	0.000583031	0.00455932	0.00319596	RELA/IL6R/SPI1/IL6ST/CHI3L1/SOCS3/NFKB1/ICAM1/IL6	9
GO:1903793	GO:1903793	positive regulation of anion transport	9/903	50/18670	0.000583031	0.00455932	0.00319596	CYP4F2/CEBPB/RAB3GAP1/P2RX4/PTAFR/PRKCD/ADORA2A/EDN1/IL1B	9
GO:0043433	GO:0043433	negative regulation of DNA-binding transcription factor activity	19/903	170/18670	0.000587384	0.0045867	0.00321515	CYLD/XCL1/RLIM/PIM1/SMAD7/PRNP/TNFAIP3/BHLHE40/DDIT3/SIK1/IRAK3/ZC3H12A/NFKBIE/TRIB1/NFKBIA/NFKBID/PELI1/NLRP3/IRAK2	19
GO:0048017	GO:0048017	inositol lipid-mediated signaling	20/903	184/18670	0.00061072	0.00476203	0.00333805	MIR20A/PIK3R5/ZFP36L1/SRC/CEACAM1/EZR/IGF1R/CSF3/PIK3IP1/PTAFR/LYN/MIR21/PIK3CA/EDN1/NCF1/GAB2/IRS2/TNF/OSM/IER3	20
GO:0048145	GO:0048145	regulation of fibroblast proliferation	12/903	83/18670	0.000621541	0.0048394	0.00339229	CTNNB1/SPHK1/CDKN1A/LTA/ZMIZ1/TP53INP1/SKI/FTH1/MYC/FOSL2/JUN/EREG	12
GO:0045123	GO:0045123	cellular extravasation	10/903	61/18670	0.000636926	0.00493778	0.00346125	CRK/BST1/ADAM8/PTAFR/PTGER4/IL1R1/SIRPA/TNF/ICAM1/CCL2	10
GO:0071384	GO:0071384	cellular response to corticosteroid stimulus	10/903	61/18670	0.000636926	0.00493778	0.00346125	KLF9/FOXO1/ZFP36L1/CFLAR/DDIT4/FOXO3/ZFP36/EDN1/ATP2B1/ICAM1	10
GO:1905953	GO:1905953	negative regulation of lipid localization	10/903	61/18670	0.000636926	0.00493778	0.00346125	CYP4F2/CRY1/ABCG1/IRS2/NFKB1/ABCA1/NFKBIA/TNF/IL6/THBS1	10
GO:0002832	GO:0002832	negative regulation of response to biotic stimulus	13/903	95/18670	0.000642385	0.00497295	0.0034859	CRK/LILRB1/LILRA2/CEACAM1/DUSP10/CARD16/TNFAIP3/MIR21/CR1/SERPINB9/IRAK3/IL2RA/TRIB1	13
GO:0050873	GO:0050873	brown fat cell differentiation	8/903	41/18670	0.000668349	0.00516652	0.00362159	CEBPB/ARL4A/DUSP10/METRNL/LRG1/LAMB3/RGS2/PTGS2	8
GO:0002712	GO:0002712	regulation of B cell mediated immunity	9/903	51/18670	0.000678037	0.00521895	0.00365834	C4BPA/XCL1/LTA/CD40/FCER1G/FCER2/BCL6/CR1/TNF	9
GO:0002889	GO:0002889	regulation of immunoglobulin mediated immune response	9/903	51/18670	0.000678037	0.00521895	0.00365834	C4BPA/XCL1/LTA/CD40/FCER1G/FCER2/BCL6/CR1/TNF	9
GO:0097366	GO:0097366	response to bronchodilator	9/903	51/18670	0.000678037	0.00521895	0.00365834	CRK/FOXO1/CFLAR/RANBP2/ADORA2A/RGS2/NR4A2/CCR7/ICAM1	9
GO:0014910	GO:0014910	regulation of smooth muscle cell migration	12/903	84/18670	0.00069383	0.00532529	0.00373289	MIR20A/CRK/SRC/SORL1/NFE2L2/MIR21/BCL2/DOCK5/MIR221/TRIB1/NR4A3/PLAU	12
GO:0048144	GO:0048144	fibroblast proliferation	12/903	84/18670	0.00069383	0.00532529	0.00373289	CTNNB1/SPHK1/CDKN1A/LTA/ZMIZ1/TP53INP1/SKI/FTH1/MYC/FOSL2/JUN/EREG	12
GO:0046685	GO:0046685	response to arsenic-containing substance	7/903	32/18670	0.000703492	0.00536886	0.00376342	CDKN1A/MKNK2/DDX3X/ATF3/CPEB2/ZC3H12A/PPIF	7
GO:0051385	GO:0051385	response to mineralocorticoid	7/903	32/18670	0.000703492	0.00536886	0.00376342	FOSL1/CDKN1A/SRC/FOXO3/EDN1/ATP2B1/FOSB	7
GO:1900745	GO:1900745	positive regulation of p38MAPK cascade	7/903	32/18670	0.000703492	0.00536886	0.00376342	SPHK1/RELL1/VEGFA/ZC3H12A/NCF1/GADD45B/IL1B	7
GO:1904467	GO:1904467	regulation of tumor necrosis factor secretion	7/903	32/18670	0.000703492	0.00536886	0.00376342	LILRA2/LILRA5/IFNGR1/ORM2/IFIH1/ZC3H12A/ORM1	7
GO:0051235	GO:0051235	maintenance of location	29/903	315/18670	0.000706349	0.00538304	0.00377336	CD19/XCL1/DYSF/INSIG1/S100A9/CHD7/CRY1/SRGN/SORL1/DDIT3/LYN/FTH1/ABCG1/BCL3/NRIP1/EHD1/DGAT2/ZC3H12A/NFKBIE/CCR7/NFKB1/ABCA1/NFKBIA/CXCL10/TNF/IL6/IL1B/FFAR2/CCL3	29
GO:1990823	GO:1990823	response to leukemia inhibitory factor	13/903	96/18670	0.000710772	0.00540146	0.00378628	LAPTM5/NRP2/RNMT/SNX10/TWISTNB/KDM5B/KLF5/JARID2/SMAD7/MSC/PIGA/SOCS3/ICAM1	13
GO:1990830	GO:1990830	cellular response to leukemia inhibitory factor	13/903	96/18670	0.000710772	0.00540146	0.00378628	LAPTM5/NRP2/RNMT/SNX10/TWISTNB/KDM5B/KLF5/JARID2/SMAD7/MSC/PIGA/SOCS3/ICAM1	13
GO:0045685	GO:0045685	regulation of glial cell differentiation	11/903	73/18670	0.000726541	0.00549416	0.00385126	RELA/CTNNB1/NR1D1/HES1/TNFRSF21/DUSP10/MIR142/IL6ST/CXCR4/TLR2/IL6	11
GO:0050688	GO:0050688	regulation of defense response to virus	11/903	73/18670	0.000726541	0.00549416	0.00385126	TRAF3IP2/LILRB1/IL23A/BIRC2/TNFAIP3/HERC5/IL2RA/BIRC3/ZC3H12A/IFIT1/IL1B	11
GO:0032922	GO:0032922	circadian regulation of gene expression	10/903	62/18670	0.000727048	0.00549416	0.00385126	PER2/NR1D1/CSNK1D/CRY1/RELB/PER1/BHLHE40/AHR/NRIP1/NAMPT	10
GO:0070059	GO:0070059	intrinsic apoptotic signaling pathway in response to endoplasmic reticulum stress	10/903	62/18670	0.000727048	0.00549416	0.00385126	CEBPB/TNFRSF10B/PTPN1/GRINA/DDIT3/BCL2/HERPUD1/PMAIP1/EIF2AK3/PPP1R15A	10
GO:0001780	GO:0001780	neutrophil homeostasis	5/903	16/18670	0.000731328	0.00550334	0.00385769	SH2B3/PDE4B/CXCR2/HCAR2/IL6	5
GO:0042033	GO:0042033	chemokine biosynthetic process	5/903	16/18670	0.000731328	0.00550334	0.00385769	APP/TICAM1/TNF/IL6/IL1B	5
GO:0050755	GO:0050755	chemokine metabolic process	5/903	16/18670	0.000731328	0.00550334	0.00385769	APP/TICAM1/TNF/IL6/IL1B	5
GO:0007519	GO:0007519	skeletal muscle tissue development	18/903	160/18670	0.000749497	0.0056322	0.00394802	FLOT1/BIN3/CTNNB1/NR1D2/ATF3/YBX3/CFLAR/SVIL/MAFF/KLF5/ZBTB18/GPCPD1/SKI/BTG2/PAX5/BCL2/MSC/CFL2	18
GO:0010594	GO:0010594	regulation of endothelial cell migration	23/903	229/18670	0.000758722	0.00568664	0.00398618	JUP/MIR20A/NRP2/LGMN/PLK2/CD40/CEACAM1/P2RX4/FOXP1/RHOB/NFE2L2/RGCC/MIR21/MAP2K3/MIR29A/VEGFA/MIR221/ZC3H12A/EDN1/HIF1A/GLUL/THBS1/PTGS2	23
GO:0072511	GO:0072511	divalent inorganic cation transport	40/903	486/18670	0.000758853	0.00568664	0.00398618	CD19/LGALS3/MMGT1/SLC39A8/CTNNB1/SESTD1/VDR/LILRB1/FFAR1/XCL1/LILRA2/DYSF/CCL8/P2RX4/TSPAN13/CHD7/P2RX1/PRNP/BEST1/DDIT3/LILRB2/MS4A1/SLC11A1/ADORA2A/LYN/MIR21/PDE4B/LILRA5/CXCR4/BCL2/CCR1/ATP2B1/CCR7/KCNJ2/CXCL10/CCL4/ICAM1/CCL2/CCL3/PTGS2	40
GO:1904705	GO:1904705	regulation of vascular smooth muscle cell proliferation	12/903	85/18670	0.000773024	0.00577677	0.00404936	MIR222/MIR20A/PDCD4/CDKN1A/MIR21/MMP9/MIR221/EDN1/JUN/TNF/SOD2/NR4A3	12
GO:1990874	GO:1990874	vascular smooth muscle cell proliferation	12/903	85/18670	0.000773024	0.00577677	0.00404936	MIR222/MIR20A/PDCD4/CDKN1A/MIR21/MMP9/MIR221/EDN1/JUN/TNF/SOD2/NR4A3	12
GO:1902882	GO:1902882	regulation of response to oxidative stress	13/903	97/18670	0.000785183	0.00585951	0.00410736	SESN1/PDE8A/CTNNB1/MCL1/SESN3/NFE2L2/MIR21/FOXO3/TLR4/HIF1A/TNF/SOD2/NR4A3	13
GO:0006509	GO:0006509	membrane protein ectodomain proteolysis	8/903	42/18670	0.000791084	0.00588724	0.0041268	ADAM19/ADAM8/ADAM9/TIMP1/FURIN/SNX9/TNF/IL1B	8
GO:1901031	GO:1901031	regulation of response to reactive oxygen species	8/903	42/18670	0.000791084	0.00588724	0.0041268	SESN1/PDE8A/SESN3/NFE2L2/MIR21/FOXO3/TNF/NR4A3	8
GO:0002407	GO:0002407	dendritic cell chemotaxis	6/903	24/18670	0.000800013	0.00592097	0.00415044	CXCR1/CXCR4/CCR1/GPR183/CCR7/CXCR2	6
GO:0050857	GO:0050857	positive regulation of antigen receptor-mediated signaling pathway	6/903	24/18670	0.000800013	0.00592097	0.00415044	RELA/NFAM1/CYLD/STAP1/FOXP1/CCR7	6
GO:0071677	GO:0071677	positive regulation of mononuclear cell migration	6/903	24/18670	0.000800013	0.00592097	0.00415044	LGALS3/LGMN/CCR1/FPR2/CXCL10/TNF	6
GO:2000209	GO:2000209	regulation of anoikis	6/903	24/18670	0.000800013	0.00592097	0.00415044	MCL1/SRC/ITGA5/BCL2/PIK3CA/SIK1	6
GO:0050852	GO:0050852	T cell receptor signaling pathway	21/903	202/18670	0.000811741	0.00599953	0.00420551	LGALS3/RELA/BCL10/CYLD/TAB2/LILRB4/CEACAM1/EZR/TNFRSF21/THEMIS2/PRNP/ICOSLG/PDE4B/PIK3CA/LCP2/RIPK2/ZC3H12A/CCR7/NFKB1/NFKBIZ/NFKBID	21
GO:0014065	GO:0014065	phosphatidylinositol 3-kinase signaling	17/903	148/18670	0.000821577	0.00606391	0.00425064	MIR20A/PIK3R5/ZFP36L1/SRC/CEACAM1/IGF1R/CSF3/PIK3IP1/LYN/MIR21/PIK3CA/EDN1/NCF1/IRS2/TNF/OSM/IER3	17
GO:0043542	GO:0043542	endothelial cell migration	26/903	274/18670	0.000838476	0.00618018	0.00433214	JUP/MIR20A/NRP2/LGMN/PLK2/CD40/CEACAM1/P2RX4/FOXP1/RHOB/NFE2L2/RGCC/MIR21/MAP2K3/PIK3CA/EGR3/MIR29A/VEGFA/MIR221/ZC3H12A/EDN1/NR4A1/HIF1A/GLUL/THBS1/PTGS2	26
GO:0002756	GO:0002756	MyD88-independent toll-like receptor signaling pathway	7/903	33/18670	0.000856057	0.00627542	0.0043989	LY96/TICAM1/TANK/BIRC2/UBE2D1/BIRC3/TLR4	7
GO:0032633	GO:0032633	interleukin-4 production	7/903	33/18670	0.000856057	0.00627542	0.0043989	RBPJ/CEBPB/FCER1G/IRF4/RARA/NLRP3/CD83	7
GO:0032691	GO:0032691	negative regulation of interleukin-1 beta production	7/903	33/18670	0.000856057	0.00627542	0.0043989	MEFV/SERPINB1/CARD16/CARD17/TNFAIP3/ZC3H12A/NLRP3	7
GO:0036003	GO:0036003	positive regulation of transcription from RNA polymerase II promoter in response to stress	7/903	33/18670	0.000856057	0.00627542	0.0043989	RBPJ/CEBPB/ATF3/DDIT3/NFE2L2/VEGFA/HIF1A	7
GO:0043393	GO:0043393	regulation of protein binding	22/903	217/18670	0.000863885	0.0063242	0.00443309	LGALS3/FLOT1/APP/TICAM1/CRK/CYLD/PLCL1/PLK2/SRC/CSF3/CARD16/SLPI/TRAF4/SORL1/PRKCD/BCL2/PIM2/MMP9/RAPGEF2/RIPK2/IFIT1/IFIT2	22
GO:2001056	GO:2001056	positive regulation of cysteine-type endopeptidase activity	17/903	149/18670	0.000886619	0.00648182	0.00454358	F3/BCL10/FAS/LGMN/TNFRSF10B/DDX3X/S100A9/P2RX1/MEFV/BID/CLEC7A/PMAIP1/MYC/EIF2AK3/RIPK2/TNF/NLRP3	17
GO:0007292	GO:0007292	female gamete generation	16/903	136/18670	0.000892236	0.00651405	0.00456617	MASTL/CTNNB1/FOSL1/ZMIZ1/SRC/PTX3/INHBA/IL4R/BCL2/FOXO3/NRIP1/TAF4B/RGS2/EREG/TNFAIP6/PTGS2	16
GO:0001660	GO:0001660	fever generation	4/903	10/18670	0.000902999	0.00653068	0.00457783	TNF/IL1A/IL1B/PTGS2	4
GO:0070391	GO:0070391	response to lipoteichoic acid	4/903	10/18670	0.000902999	0.00653068	0.00457783	RELA/RIPK2/TLR4/TLR2	4
GO:0071223	GO:0071223	cellular response to lipoteichoic acid	4/903	10/18670	0.000902999	0.00653068	0.00457783	RELA/RIPK2/TLR4/TLR2	4
GO:0072610	GO:0072610	interleukin-12 secretion	4/903	10/18670	0.000902999	0.00653068	0.00457783	LILRB1/FOXP1/LILRA5/CCR7	4
GO:0097048	GO:0097048	dendritic cell apoptotic process	4/903	10/18670	0.000902999	0.00653068	0.00457783	LILRB1/LYN/RAPGEF2/CCR7	4
GO:1902033	GO:1902033	regulation of hematopoietic stem cell proliferation	4/903	10/18670	0.000902999	0.00653068	0.00457783	MIR222/ATXN1L/PIM1/MIR221	4
GO:2000668	GO:2000668	regulation of dendritic cell apoptotic process	4/903	10/18670	0.000902999	0.00653068	0.00457783	LILRB1/LYN/RAPGEF2/CCR7	4
GO:0019722	GO:0019722	calcium-mediated signaling	22/903	218/18670	0.00091817	0.0066315	0.0046485	SPHK1/BST1/CXCR5/P2RX4/PRNP/CCR4/CD22/NFAT5/CXCR1/CXCR4/CCR1/EIF2AK3/PLEK/EDN1/CCR7/CCL20/CXCR2/FPR2/CCRL2/TNF/CCL4/CCL3	22
GO:0007033	GO:0007033	vacuole organization	18/903	163/18670	0.000932188	0.00672373	0.00471316	ATG16L2/RAB5A/RB1CC1/WDR45B/RAB20/KIAA1324/RAB3GAP1/MAP1LC3B2/RAB1A/SMURF1/TP53INP1/TP53INP2/MAP1LC3B/VMP1/CHMP4B/C9orf72/GABARAPL1/ABCA1	18
GO:0014066	GO:0014066	regulation of phosphatidylinositol 3-kinase signaling	15/903	124/18670	0.000957622	0.00689795	0.00483528	MIR20A/PIK3R5/SRC/CEACAM1/IGF1R/CSF3/PIK3IP1/LYN/MIR21/PIK3CA/NCF1/IRS2/TNF/OSM/IER3	15
GO:0046425	GO:0046425	regulation of receptor signaling pathway via JAK-STAT	16/903	137/18670	0.00096595	0.00694865	0.00487082	ADIPOR1/DOT1L/IL6R/CD40/HES1/IL23A/SH2B3/SOCS1/IL6ST/LYN/BCL3/MIR221/SOCS3/TNF/OSM/IL6	16
GO:0031649	GO:0031649	heat generation	5/903	17/18670	0.000995058	0.00712001	0.00499094	ARRDC3/TNF/IL1A/IL1B/PTGS2	5
GO:0045072	GO:0045072	regulation of interferon-gamma biosynthetic process	5/903	17/18670	0.000995058	0.00712001	0.00499094	LILRB1/TNFRSF13C/TLR7/CLEC7A/INHBA	5
GO:2000136	GO:2000136	regulation of cell proliferation involved in heart morphogenesis	5/903	17/18670	0.000995058	0.00712001	0.00499094	MIR20A/CTNNB1/RBPJ/HES1/PIM1	5
GO:2000811	GO:2000811	negative regulation of anoikis	5/903	17/18670	0.000995058	0.00712001	0.00499094	MCL1/SRC/ITGA5/BCL2/PIK3CA	5
GO:0002719	GO:0002719	negative regulation of cytokine production involved in immune response	6/903	25/18670	0.00101	0.00718872	0.0050391	LILRB1/XCL1/SMAD7/BCL6/IRAK3/TNF	6
GO:0045672	GO:0045672	positive regulation of osteoclast differentiation	6/903	25/18670	0.00101	0.00718872	0.0050391	TYROBP/IL23A/CSF1/KLF10/CCR1/TNF	6
GO:0090025	GO:0090025	regulation of monocyte chemotaxis	6/903	25/18670	0.00101	0.00718872	0.0050391	LGMN/LYN/CCR1/DUSP1/FPR2/CXCL10	6
GO:2000353	GO:2000353	positive regulation of endothelial cell apoptotic process	6/903	25/18670	0.00101	0.00718872	0.0050391	PDCD4/CD40/RGCC/FOXO3/CCL2/THBS1	6
GO:0042310	GO:0042310	vasoconstriction	11/903	76/18670	0.00102527	0.00727823	0.00510184	PER2/P2RX1/PTAFR/MIR21/DOCK5/ADM/EDN1/ATP2B1/ECE1/ICAM1/PTGS2	11
GO:0061045	GO:0061045	negative regulation of wound healing	11/903	76/18670	0.00102527	0.00727823	0.00510184	CRK/CDKN1A/CEACAM1/SH2B3/DUSP10/THBD/PRKCD/EDN1/PLAUR/PLAU/THBS1	11
GO:0032660	GO:0032660	regulation of interleukin-17 production	7/903	34/18670	0.00103356	0.00731777	0.00512956	MIR20A/SPHK1/IL23A/PRNP/TLR4/OSM/IL6	7
GO:0043276	GO:0043276	anoikis	7/903	34/18670	0.00103356	0.00731777	0.00512956	BMF/MCL1/SRC/ITGA5/BCL2/PIK3CA/SIK1	7
GO:0002763	GO:0002763	positive regulation of myeloid leukocyte differentiation	9/903	54/18670	0.00104131	0.00736299	0.00516126	TYROBP/ZFP36L1/IL23A/CSF1/KLF10/CCR1/JUN/TRIB1/TNF	9
GO:0046879	GO:0046879	hormone secretion	28/903	308/18670	0.00105011	0.00741549	0.00519806	CDK16/PER2/FFAR1/BLK/NR1D1/MAP4K4/RAB1A/RAB8B/KDM5B/CHD7/CRY1/SOX4/PIM3/INHBA/LYN/KLF7/ADM/EDN1/HIF1A/IRS2/GLUL/IL1RN/TNF/OSM/HCAR2/IL6/IL1B/FFAR2	28
GO:0061097	GO:0061097	regulation of protein tyrosine kinase activity	12/903	88/18670	0.00105721	0.0074461	0.00521952	CASS4/APP/SH3BP5/NEDD9/RAP2C/SRC/PTPN1/STAP1/PRNP/LILRA5/NCF1/EREG	12
GO:1903321	GO:1903321	negative regulation of protein modification by small protein conjugation or removal	12/903	88/18670	0.00105721	0.0074461	0.00521952	RELA/ISG15/CTNNB1/PER2/GTPBP4/DYSF/SMAD7/CRY1/SOX4/TNFAIP3/N4BP1/IVNS1ABP	12
GO:0006940	GO:0006940	regulation of smooth muscle contraction	10/903	65/18670	0.00106238	0.00746296	0.00523133	SPHK1/P2RX1/PTAFR/PROK2/MIR21/RGS2/DOCK5/EDN1/ATP2B1/PTGS2	10
GO:0072577	GO:0072577	endothelial cell apoptotic process	10/903	65/18670	0.00106238	0.00746296	0.00523133	PDCD4/CD40/TNFAIP3/NFE2L2/RGCC/FOXO3/TNF/ICAM1/CCL2/THBS1	10
GO:0030225	GO:0030225	macrophage differentiation	8/903	44/18670	0.00109071	0.00762226	0.005343	APP/SPI1/CSF1/INHBA/MMP9/VEGFA/TLR2/TRIB1	8
GO:0045601	GO:0045601	regulation of endothelial cell differentiation	8/903	44/18670	0.00109071	0.00762226	0.005343	CTNNB1/CEACAM1/BTG1/MIR21/ZEB1/VEGFA/TNF/IL1B	8
GO:0061756	GO:0061756	leukocyte adhesion to vascular endothelial cell	8/903	44/18670	0.00109071	0.00762226	0.005343	RELA/MIR222/PTAFR/NFAT5/MIR21/MIR221/TNF/ICAM1	8
GO:2000404	GO:2000404	regulation of T cell migration	8/903	44/18670	0.00109071	0.00762226	0.005343	APP/CRK/ADAM8/XCL1/OXSR1/TNFSF14/CCL20/CXCL10	8
GO:0035821	GO:0035821	modulation of process of other organism	14/903	113/18670	0.00110519	0.00771116	0.00540531	CCNT1/MIR222/CCL8/S100A9/PTX3/SLPI/CHD1/SERPINB9/TNIP1/MIR221/ZC3H12A/JUN/CCL4/CCL3	14
GO:0007265	GO:0007265	Ras protein signal transduction	37/903	448/18670	0.0011063	0.00771116	0.00540531	GNA12/FLOT1/RAPGEF6/RHOH/CRK/RAB5A/RAP2C/RAB20/IQSEC1/SOS2/CDKN1A/RASGRP3/MAP4K4/PLK2/SQSTM1/RAB1A/RAB8B/GNA13/PLEKHG2/RASGRP4/RALGDS/RAB31/PLEKHG1/CSF1/RALGPS2/RHOB/SPRY1/LYN/BCL6/RAB30/RAB21/RABGEF1/RAPGEF2/JUN/CDC42EP3/IRS2/ABCA1	37
GO:0036293	GO:0036293	response to decreased oxygen levels	32/903	370/18670	0.00110958	0.00772256	0.00541331	RBPJ/ADAM8/LTA/MALAT1/ZFP36L1/SRC/CFLAR/CPEB4/BIRC2/CARD16/CPEB2/DDIT4/NFE2L2/RGCC/MIR21/CXCR4/BCL2/PMAIP1/FOXO3/MYC/VEGFA/ADM/NR4A2/EDN1/TLR2/HIF1A/PLK3/NAMPT/ICAM1/PLAU/THBS1/PTGS2	32
GO:0071456	GO:0071456	cellular response to hypoxia	21/903	207/18670	0.0011108	0.00772256	0.00541331	RBPJ/ADAM8/MALAT1/ZFP36L1/SRC/CFLAR/CARD16/CPEB2/NFE2L2/RGCC/MIR21/BCL2/PMAIP1/FOXO3/MYC/VEGFA/EDN1/HIF1A/PLK3/ICAM1/PTGS2	21
GO:0007623	GO:0007623	circadian rhythm	21/903	208/18670	0.00118079	0.00818803	0.00573959	KLF9/NR1D2/PER2/NR1D1/CSNK1D/CRY1/RELB/GNAQ/PER1/PROK2/BHLHE40/KLF10/ADORA2A/SIK1/NFIL3/EGR3/JUND/AHR/NRIP1/JUN/NAMPT	21
GO:1901215	GO:1901215	negative regulation of neuron death	21/903	208/18670	0.00118079	0.00818803	0.00573959	CTNNB1/ADAM8/CEBPB/LGMN/CSF3/CPEB4/CSF1/CHMP4B/SORL1/BTG2/ADORA2A/BCL2/PIK3CA/REL/NR4A2/JUN/HIF1A/C5AR1/SOD2/NR4A3/CCL2	21
GO:0006816	GO:0006816	calcium ion transport	36/903	434/18670	0.00118873	0.00822713	0.00576699	CD19/LGALS3/CTNNB1/SESTD1/VDR/LILRB1/FFAR1/XCL1/LILRA2/DYSF/CCL8/P2RX4/TSPAN13/CHD7/P2RX1/PRNP/BEST1/DDIT3/LILRB2/MS4A1/ADORA2A/LYN/MIR21/PDE4B/LILRA5/CXCR4/BCL2/CCR1/ATP2B1/CCR7/CXCL10/CCL4/ICAM1/CCL2/CCL3/PTGS2	36
GO:0001541	GO:0001541	ovarian follicle development	9/903	55/18670	0.00119254	0.00822713	0.00576699	CEBPB/SRC/PTX3/INHBA/BCL2/FOXO3/VEGFA/EREG/ICAM1	9
GO:0043551	GO:0043551	regulation of phosphatidylinositol 3-kinase activity	9/903	55/18670	0.00119254	0.00822713	0.00576699	CD19/PIK3R5/SRC/SOCS1/PIK3IP1/LYN/SOCS3/CCR7/FPR2	9
GO:0061098	GO:0061098	positive regulation of protein tyrosine kinase activity	9/903	55/18670	0.00119254	0.00822713	0.00576699	CASS4/NEDD9/SRC/PTPN1/STAP1/PRNP/LILRA5/NCF1/EREG	9
GO:0005976	GO:0005976	polysaccharide metabolic process	14/903	114/18670	0.00120513	0.00829278	0.00581301	PPP1R3B/RB1CC1/CHST7/PER2/NR1D1/CSGALNACT2/STK40/PYGL/IL6ST/B4GALT5/B3GNT5/MGAM/IRS2/NFKB1	14
GO:0030282	GO:0030282	bone mineralization	14/903	114/18670	0.00120513	0.00829278	0.00581301	ISG15/SNX10/SBDS/BCOR/ACVR2A/KLF10/SRGN/CCR1/PHOSPHO1/EIF2AK3/ATP2B1/HIF1A/CCL3/PTGS2	14
GO:0032970	GO:0032970	regulation of actin filament-based process	33/903	388/18670	0.00123839	0.00846995	0.00593721	JUP/MYO1C/MIR20A/RHOH/CRK/RICTOR/BST1/VASP/WHAMMP3/MYADM/JMY/STAP1/CSF3/PLEKHG2/C9orf72/RHOB/HCK/PRKCD/PTGER4/WHAMM/RGCC/MIR21/PDE4B/SDC4/CFL2/SWAP70/PLEK/EDN1/CDC42EP3/CCR7/KCNJ2/SNX9/ICAM1	33
GO:0002701	GO:0002701	negative regulation of production of molecular mediator of immune response	7/903	35/18670	0.00123874	0.00846995	0.00593721	LILRB1/XCL1/SMAD7/CD22/BCL6/IRAK3/TNF	7
GO:0032689	GO:0032689	negative regulation of interferon-gamma production	7/903	35/18670	0.00123874	0.00846995	0.00593721	LILRB1/XCL1/PRNP/INHBA/RARA/TLR4/ZC3H12A	7
GO:1902991	GO:1902991	regulation of amyloid precursor protein catabolic process	7/903	35/18670	0.00123874	0.00846995	0.00593721	APP/PRNP/SORL1/LYN/ABCG1/IFNGR1/TNF	7
GO:1990774	GO:1990774	tumor necrosis factor secretion	7/903	35/18670	0.00123874	0.00846995	0.00593721	LILRA2/LILRA5/IFNGR1/ORM2/IFIH1/ZC3H12A/ORM1	7
GO:0030194	GO:0030194	positive regulation of blood coagulation	6/903	26/18670	0.00125985	0.0085708	0.0060079	F3/THBD/NFE2L2/PLEK/TLR4/THBS1	6
GO:0032800	GO:0032800	receptor biosynthetic process	6/903	26/18670	0.00125985	0.0085708	0.0060079	SEC24A/NR1D1/FURIN/EDN1/HIF1A/TNF	6
GO:1900048	GO:1900048	positive regulation of hemostasis	6/903	26/18670	0.00125985	0.0085708	0.0060079	F3/THBD/NFE2L2/PLEK/TLR4/THBS1	6
GO:1903959	GO:1903959	regulation of anion transmembrane transport	6/903	26/18670	0.00125985	0.0085708	0.0060079	PER2/PTAFR/PRNP/RGS2/IRS2/THBS1	6
GO:0032570	GO:0032570	response to progesterone	8/903	45/18670	0.00127119	0.00863702	0.00605432	RELA/PTGER2/WBP2/FOSL1/SRC/TLR2/FOSB/THBS1	8
GO:1903035	GO:1903035	negative regulation of response to wounding	12/903	90/18670	0.00129112	0.00876139	0.0061415	SIGLEC10/CRK/CDKN1A/CEACAM1/SH2B3/DUSP10/THBD/PRKCD/EDN1/PLAUR/PLAU/THBS1	12
GO:0031330	GO:0031330	negative regulation of cellular catabolic process	24/903	253/18670	0.00130941	0.00887434	0.00622067	QSOX1/CST3/MAPKAPK2/BMF/LAMP3/MCL1/TAB2/USP36/HNRNPC/YBX3/TRIM39/TIMP1/CHMP4B/FURIN/SDCBP/SORL1/N4BP1/SLC11A1/MIR21/BCL2/PIK3CA/RYBP/ZFP36/NAMPT	24
GO:0032956	GO:0032956	regulation of actin cytoskeleton organization	30/903	343/18670	0.00131172	0.00887882	0.00622381	MYO1C/MIR20A/RHOH/CRK/RICTOR/BST1/VASP/WHAMMP3/MYADM/JMY/STAP1/CSF3/PLEKHG2/C9orf72/RHOB/HCK/PRKCD/PTGER4/WHAMM/RGCC/MIR21/SDC4/CFL2/SWAP70/PLEK/EDN1/CDC42EP3/CCR7/SNX9/ICAM1	30
GO:0042095	GO:0042095	interferon-gamma biosynthetic process	5/903	18/18670	0.00132333	0.00891264	0.00624752	LILRB1/TNFRSF13C/TLR7/CLEC7A/INHBA	5
GO:0061323	GO:0061323	cell proliferation involved in heart morphogenesis	5/903	18/18670	0.00132333	0.00891264	0.00624752	MIR20A/CTNNB1/RBPJ/HES1/PIM1	5
GO:0072574	GO:0072574	hepatocyte proliferation	5/903	18/18670	0.00132333	0.00891264	0.00624752	CEBPB/CFLAR/CEACAM1/SULF2/TNFAIP3	5
GO:0072575	GO:0072575	epithelial cell proliferation involved in liver morphogenesis	5/903	18/18670	0.00132333	0.00891264	0.00624752	CEBPB/CFLAR/CEACAM1/SULF2/TNFAIP3	5
GO:0002604	GO:0002604	regulation of dendritic cell antigen processing and presentation	4/903	11/18670	0.00136487	0.00910138	0.00637982	CD68/SLC11A1/CCR7/THBS1	4
GO:0003263	GO:0003263	cardioblast proliferation	4/903	11/18670	0.00136487	0.00910138	0.00637982	MIR20A/CTNNB1/HES1/PIM1	4
GO:0003264	GO:0003264	regulation of cardioblast proliferation	4/903	11/18670	0.00136487	0.00910138	0.00637982	MIR20A/CTNNB1/HES1/PIM1	4
GO:0036462	GO:0036462	TRAIL-activated apoptotic signaling pathway	4/903	11/18670	0.00136487	0.00910138	0.00637982	MIR222/TNFRSF10B/ATF3/MIR221	4
GO:0045628	GO:0045628	regulation of T-helper 2 cell differentiation	4/903	11/18670	0.00136487	0.00910138	0.00637982	IL4R/BCL6/RARA/NLRP3	4
GO:0046886	GO:0046886	positive regulation of hormone biosynthetic process	4/903	11/18670	0.00136487	0.00910138	0.00637982	ADM/HIF1A/TNF/IL1B	4
GO:0072608	GO:0072608	interleukin-10 secretion	4/903	11/18670	0.00136487	0.00910138	0.00637982	ISG15/LILRB1/TNFRSF21/LILRA5	4
GO:2000551	GO:2000551	regulation of T-helper 2 cell cytokine production	4/903	11/18670	0.00136487	0.00910138	0.00637982	XCL1/RSAD2/NLRP3/IL6	4
GO:0001649	GO:0001649	osteoblast differentiation	22/903	225/18670	0.00138731	0.00923957	0.00647669	SUCO/CLEC5A/CTNNB1/IL6R/CEBPB/GTPBP4/HNRNPC/TP53INP2/ACVR2A/JUNB/IL6ST/RASSF2/SKI/MIR21/DDX21/AREG/JUND/ALPL/SEMA7A/TNF/IL6/CCL3	22
GO:0038127	GO:0038127	ERBB signaling pathway	16/903	142/18670	0.00141675	0.00942404	0.00660599	APP/RBPJ/ARF4/LGMN/SRC/CEACAM1/RASSF2/SPRY1/MIR21/PIK3CA/REPS2/AREG/MMP9/NCF1/EREG/PLAUR	16
GO:0045913	GO:0045913	positive regulation of carbohydrate metabolic process	11/903	79/18670	0.00141876	0.00942575	0.00660719	APP/FOXO1/SRC/PTAFR/RANBP2/PMAIP1/DGAT2/HIF1A/IRS2/NFKB1/PFKFB3	11
GO:0014909	GO:0014909	smooth muscle cell migration	12/903	91/18670	0.00142321	0.00943207	0.00661163	MIR20A/CRK/SRC/SORL1/NFE2L2/MIR21/BCL2/DOCK5/MIR221/TRIB1/NR4A3/PLAU	12
GO:0060333	GO:0060333	interferon-gamma-mediated signaling pathway	12/903	91/18670	0.00142321	0.00943207	0.00661163	SOCS1/PTAFR/IRF4/CD44/HCK/PRKCD/IRF8/IFNGR1/OASL/IFNGR2/SOCS3/ICAM1	12
GO:0042742	GO:0042742	defense response to bacterium	29/903	330/18670	0.00145693	0.00964364	0.00675993	ISG15/CFP/RBPJ/IL6R/CEBPB/LTA/RAB1A/IL23A/FCER1G/S100A9/FOXP1/S100A12/SLPI/SLC11A1/PRKCD/IRF8/BCL3/CLEC4D/RIPK2/TLR4/TLR2/CCL20/FPR2/TNFSF8/C5AR1/TNF/CLEC4E/NLRP3/IL6	29
GO:0042554	GO:0042554	superoxide anion generation	7/903	36/18670	0.00147446	0.00968944	0.00679203	TYROBP/CLEC7A/PRKCD/NCF2/EDN1/NCF1/FPR2	7
GO:0046627	GO:0046627	negative regulation of insulin receptor signaling pathway	7/903	36/18670	0.00147446	0.00968944	0.00679203	RELA/PTPN1/SOCS1/PTPRE/PRKCD/SOCS3/IL1B	7
GO:0010883	GO:0010883	regulation of lipid storage	8/903	46/18670	0.00147464	0.00968944	0.00679203	ABCG1/EHD1/ZC3H12A/NFKB1/ABCA1/NFKBIA/TNF/IL6	8
GO:0043300	GO:0043300	regulation of leukocyte degranulation	8/903	46/18670	0.00147464	0.00968944	0.00679203	AP1G1/CEACAM1/FCER1G/PTAFR/LYN/IL4R/RABGEF1/GAB2	8
GO:0043330	GO:0043330	response to exogenous dsRNA	8/903	46/18670	0.00147464	0.00968944	0.00679203	FLOT1/TICAM1/DDX21/IRAK3/RIPK2/IFIH1/NFKBIA/IFIT1	8
GO:0071354	GO:0071354	cellular response to interleukin-6	8/903	46/18670	0.00147464	0.00968944	0.00679203	RELA/IL6R/SPI1/IL6ST/SOCS3/NFKB1/ICAM1/IL6	8
GO:1905952	GO:1905952	regulation of lipid localization	17/903	156/18670	0.00147688	0.00969235	0.00679407	CYP4F2/KDM5B/P2RX4/CRY1/PRKCD/ABCG1/EHD1/ZC3H12A/EDN1/IRS2/NFKB1/ABCA1/NFKBIA/TNF/IL6/THBS1/IL1B	17
GO:0014812	GO:0014812	muscle cell migration	13/903	104/18670	0.00151168	0.00990417	0.00694256	MIR20A/BIN3/CRK/SRC/SORL1/NFE2L2/MIR21/BCL2/DOCK5/MIR221/TRIB1/NR4A3/PLAU	13
GO:0035924	GO:0035924	cellular response to vascular endothelial growth factor stimulus	10/903	68/18670	0.00151467	0.00990417	0.00694256	RELA/MYO1C/MIR20A/MAPKAPK2/SPHK1/NRP2/MAP2K3/EGR3/VEGFA/NR4A1	10
GO:1903317	GO:1903317	regulation of protein maturation	10/903	68/18670	0.00151467	0.00990417	0.00694256	ADAM8/ASTL/SRC/PRNP/SOX4/BIRC2/CARD16/IL1R2/BIRC3/THBS1	10
GO:0031099	GO:0031099	regeneration	20/903	198/18670	0.00151939	0.00992301	0.00695576	MIR222/BIN3/NDEL1/CEBPB/CDKN1A/MAP4K4/DYSF/CPQ/CFLAR/DUSP10/KLF5/SULF2/BCL2/IFRD1/ADM/MIR221/JUN/C5AR1/NINJ1/NR4A3	20
GO:0043525	GO:0043525	positive regulation of neuron apoptotic process	9/903	57/18670	0.0015481	0.00999358	0.00700523	CTNNB1/MCL1/TYROBP/PRNP/DDIT3/FOXO3/JUN/TNF/CCL3	9
GO:0060760	GO:0060760	positive regulation of response to cytokine stimulus	9/903	57/18670	0.0015481	0.00999358	0.00700523	CSF1/CXCR4/IL1R1/RIPK2/IFIH1/TLR4/EDN1/TLR2/HIF1A	9
GO:0071398	GO:0071398	cellular response to fatty acid	9/903	57/18670	0.0015481	0.00999358	0.00700523	GNG2/PTGER2/SRC/PTAFR/PTGER4/DGAT2/ZC3H12A/EDN1/FFAR2	9
GO:0002758	GO:0002758	innate immune response-activating signal transduction	14/903	117/18670	0.00155145	0.00999358	0.00700523	RELA/BCL10/TAB2/LILRA2/SRC/FCER1G/RELB/HCK/PRKCD/LYN/CLEC4D/NFKB1/CLEC4E/FFAR2	14
GO:0009649	GO:0009649	entrainment of circadian clock	6/903	27/18670	0.00155431	0.00999358	0.00700523	PER2/CRY1/GNAQ/PER1/BHLHE40/SIK1	6
GO:0032673	GO:0032673	regulation of interleukin-4 production	6/903	27/18670	0.00155431	0.00999358	0.00700523	CEBPB/FCER1G/IRF4/RARA/NLRP3/CD83	6
GO:0036336	GO:0036336	dendritic cell migration	6/903	27/18670	0.00155431	0.00999358	0.00700523	CXCR1/CXCR4/CCR1/GPR183/CCR7/CXCR2	6
GO:0043032	GO:0043032	positive regulation of macrophage activation	6/903	27/18670	0.00155431	0.00999358	0.00700523	STAP1/MIR142/IL4R/TLR4/THBS1/CCL3	6
GO:0045671	GO:0045671	negative regulation of osteoclast differentiation	6/903	27/18670	0.00155431	0.00999358	0.00700523	CTNNB1/LILRB1/LILRB4/LILRB3/TLR4/CCL3	6
GO:0046885	GO:0046885	regulation of hormone biosynthetic process	6/903	27/18670	0.00155431	0.00999358	0.00700523	VDR/ADM/HIF1A/NFKB1/TNF/IL1B	6
GO:0050820	GO:0050820	positive regulation of coagulation	6/903	27/18670	0.00155431	0.00999358	0.00700523	F3/THBD/NFE2L2/PLEK/TLR4/THBS1	6
GO:0060143	GO:0060143	positive regulation of syncytium formation by plasma membrane fusion	6/903	27/18670	0.00155431	0.00999358	0.00700523	FLOT1/TYROBP/ADAM9/IL4R/TNFSF14/EHD1	6
GO:2000191	GO:2000191	regulation of fatty acid transport	6/903	27/18670	0.00155431	0.00999358	0.00700523	CYP4F2/P2RX4/EDN1/IRS2/THBS1/IL1B	6
GO:0045833	GO:0045833	negative regulation of lipid metabolic process	12/903	92/18670	0.00156627	0.0100584	0.0070507	SPHK1/LPCAT1/CEACAM1/INSIG1/PIK3IP1/SORL1/SIK1/DGAT2/NFKB1/TNF/HCAR2/IL1B	12
GO:0009914	GO:0009914	hormone transport	28/903	317/18670	0.00161704	0.0103722	0.0072706	CDK16/PER2/FFAR1/BLK/NR1D1/MAP4K4/RAB1A/RAB8B/KDM5B/CHD7/CRY1/SOX4/PIM3/INHBA/LYN/KLF7/ADM/EDN1/HIF1A/IRS2/GLUL/IL1RN/TNF/OSM/HCAR2/IL6/IL1B/FFAR2	28
GO:0002708	GO:0002708	positive regulation of lymphocyte mediated immunity	13/903	105/18670	0.00165069	0.0105754	0.00741306	AP1G1/XCL1/LTA/CD40/IL23A/FCER1G/FCER2/IL1R1/TNF/RSAD2/NLRP3/IL6/IL1B	13
GO:0030183	GO:0030183	B cell differentiation	15/903	131/18670	0.0016773	0.0107331	0.00752361	CD19/NFAM1/CYLD/RBPJ/ZFP36L1/FNIP1/MS4A1/INHBA/BCL6/BCL2/BCL3/KLF6/CD79A/IRF2BP2/GPR183	15
GO:0014911	GO:0014911	positive regulation of smooth muscle cell migration	8/903	47/18670	0.00170307	0.0108722	0.00762112	MIR20A/CRK/SRC/MIR21/BCL2/DOCK5/MIR221/NR4A3	8
GO:0120163	GO:0120163	negative regulation of cold-induced thermogenesis	8/903	47/18670	0.00170307	0.0108722	0.00762112	RBPJ/TFE3/PLCL1/NR1D1/DDIT3/ARRDC3/TLE3/TLR4	8
GO:0036473	GO:0036473	cell death in response to oxidative stress	12/903	93/18670	0.00172095	0.010935	0.00766512	PDE8A/CTNNB1/MCL1/PRKCD/NFE2L2/MIR21/BCL2/FOXO3/TLR4/HIF1A/SOD2/NR4A3	12
GO:1901655	GO:1901655	cellular response to ketone	12/903	93/18670	0.00172095	0.010935	0.00766512	GNG2/PTGER2/KLF9/FOXO1/SRC/CFLAR/DDIT4/PTGER4/FOXO3/AHR/ATP2B1/ICAM1	12
GO:0002544	GO:0002544	chronic inflammatory response	5/903	19/18670	0.00172508	0.010935	0.00766512	PTGES/LTA/TNFAIP3/TNF/THBS1	5
GO:0002922	GO:0002922	positive regulation of humoral immune response	5/903	19/18670	0.00172508	0.010935	0.00766512	LTA/FCER2/CCR7/TNF/IL1B	5
GO:0010888	GO:0010888	negative regulation of lipid storage	5/903	19/18670	0.00172508	0.010935	0.00766512	ABCG1/ABCA1/NFKBIA/TNF/IL6	5
GO:0072576	GO:0072576	liver morphogenesis	5/903	19/18670	0.00172508	0.010935	0.00766512	CEBPB/CFLAR/CEACAM1/SULF2/TNFAIP3	5
GO:0046006	GO:0046006	regulation of activated T cell proliferation	7/903	37/18670	0.00174373	0.0110402	0.00773886	IL6R/LRRC32/IL23A/PRNP/ICOSLG/MIR21/IL2RA	7
GO:0002456	GO:0002456	T cell mediated immunity	13/903	106/18670	0.00180011	0.0113838	0.00797972	LILRB1/XCL1/CEACAM1/IL23A/SMAD7/SLC11A1/CD55/IL1R1/RSAD2/ICAM1/NLRP3/IL6/IL1B	13
GO:0007259	GO:0007259	receptor signaling pathway via JAK-STAT	17/903	159/18670	0.00181645	0.0114737	0.00804273	ADIPOR1/DOT1L/IL6R/CD40/HES1/IL23A/SH2B3/SOCS1/IL6ST/LYN/BCL3/MIR221/SOCS3/TNF/OSM/CCL2/IL6	17
GO:0007173	GO:0007173	epidermal growth factor receptor signaling pathway	14/903	119/18670	0.00182554	0.011508	0.00806682	APP/ARF4/SRC/CEACAM1/RASSF2/SPRY1/MIR21/PIK3CA/REPS2/AREG/MMP9/NCF1/EREG/PLAUR	14
GO:0043254	GO:0043254	regulation of protein-containing complex assembly	35/903	429/18670	0.0018283	0.011508	0.00806682	MYO1C/PMEPA1/RICTOR/VASP/ASAP1/BMF/SRC/FNIP2/DDX3X/WHAMMP3/MYADM/JMY/FNIP1/CSF3/PLEKHG2/MEFV/BIRC2/BID/HCK/SORL1/CLEC7A/PRKCD/PTGER4/WHAMM/MIRLET7I/PMAIP1/VEGFA/PLEK/TLR4/CDC42EP3/CCR7/ABCA1/SNX9/TNF/ICAM1	35
GO:0062012	GO:0062012	regulation of small molecule metabolic process	35/903	429/18670	0.0018283	0.011508	0.00806682	PPTC7/PPP1R3B/IDI1/ADIPOR1/APP/SC5D/VDR/MID1IP1/NR1D1/FOXO1/SRC/CEACAM1/INSIG1/SLC2A6/CRY1/PTAFR/DDIT4/RANBP2/MIR21/ABCG1/SIK1/PMAIP1/AZIN1/CDA/ADM/PLEK/DGAT2/HIF1A/IRS2/NFKB1/PFKFB3/TNF/NR4A3/IL1B/PTGS2	35
GO:1901216	GO:1901216	positive regulation of neuron death	12/903	94/18670	0.00188797	0.0117972	0.00826954	CTNNB1/MCL1/TYROBP/PRNP/TP53BP2/DDIT4/DDIT3/FOXO3/TLR4/JUN/TNF/CCL3	12
GO:0045834	GO:0045834	positive regulation of lipid metabolic process	16/903	146/18670	0.00189446	0.0117972	0.00826954	CD19/MID1IP1/NR1D1/SRC/PRKCD/LYN/ABCG1/ADM/DGAT2/CCR7/IRS2/FPR2/TNF/NR4A3/IL1B/PTGS2	16
GO:0002709	GO:0002709	regulation of T cell mediated immunity	10/903	70/18670	0.00189487	0.0117972	0.00826954	LILRB1/XCL1/CEACAM1/IL23A/SMAD7/IL1R1/RSAD2/NLRP3/IL6/IL1B	10
GO:0032720	GO:0032720	negative regulation of tumor necrosis factor production	10/903	70/18670	0.00189487	0.0117972	0.00826954	LILRB1/SLAMF1/TNFAIP3/BCL3/IRAK3/RARA/SIRPA/TLR4/ZC3H12A/ORM1	10
GO:0001773	GO:0001773	myeloid dendritic cell activation	6/903	28/18670	0.0018983	0.0117972	0.00826954	RBPJ/SPI1/RELB/IRF4/SLAMF1/CLEC4D	6
GO:0002691	GO:0002691	regulation of cellular extravasation	6/903	28/18670	0.0018983	0.0117972	0.00826954	BST1/ADAM8/PTAFR/PTGER4/IL1R1/ICAM1	6
GO:0050858	GO:0050858	negative regulation of antigen receptor-mediated signaling pathway	6/903	28/18670	0.0018983	0.0117972	0.00826954	LGALS3/LILRB4/CEACAM1/EZR/PRNP/CD22	6
GO:0070076	GO:0070076	histone lysine demethylation	6/903	28/18670	0.0018983	0.0117972	0.00826954	KDM4B/UBE2B/KDM5B/JARID2/JMJD1C/KDM6B	6
GO:1902003	GO:1902003	regulation of amyloid-beta formation	6/903	28/18670	0.0018983	0.0117972	0.00826954	APP/PRNP/SORL1/ABCG1/IFNGR1/TNF	6
GO:1990776	GO:1990776	response to angiotensin	6/903	28/18670	0.0018983	0.0117972	0.00826954	RELA/SRC/PRKCD/NFE2L2/NFKB1/PTGS2	6
GO:0043270	GO:0043270	positive regulation of ion transport	25/903	275/18670	0.00189833	0.0117972	0.00826954	CD19/LGALS3/CYP4F2/KCNQ1/CEBPB/FFAR1/XCL1/LILRA2/RAB3GAP1/P2RX4/P2RX1/PTAFR/PRKCD/ADORA2A/MIR21/LILRA5/CCR1/EDN1/ATP2B1/KCNJ2/CXCL10/CCL4/CCL2/IL1B/CCL3	25
GO:1905954	GO:1905954	positive regulation of lipid localization	11/903	82/18670	0.00192822	0.0119692	0.00839006	CYP4F2/P2RX4/PRKCD/ABCG1/EHD1/ZC3H12A/EDN1/NFKB1/ABCA1/NFKBIA/IL1B	11
GO:0045933	GO:0045933	positive regulation of muscle contraction	8/903	48/18670	0.00195858	0.0120715	0.00846177	SPHK1/KCNQ1/PTAFR/PROK2/MIR21/RGS2/EDN1/PTGS2	8
GO:0072604	GO:0072604	interleukin-6 secretion	8/903	48/18670	0.00195858	0.0120715	0.00846177	LILRA2/BANK1/LILRA5/RABGEF1/IFIH1/ZC3H12A/TNF/IL1B	8
GO:0002468	GO:0002468	dendritic cell antigen processing and presentation	4/903	12/18670	0.00196934	0.0120715	0.00846177	CD68/SLC11A1/CCR7/THBS1	4
GO:0002863	GO:0002863	positive regulation of inflammatory response to antigenic stimulus	4/903	12/18670	0.00196934	0.0120715	0.00846177	LTA/FCER1G/CCR7/TNF	4
GO:0002903	GO:0002903	negative regulation of B cell apoptotic process	4/903	12/18670	0.00196934	0.0120715	0.00846177	BCL10/FOXP1/BCL6/IRS2	4
GO:0036005	GO:0036005	response to macrophage colony-stimulating factor	4/903	12/18670	0.00196934	0.0120715	0.00846177	STAP1/CSF1/TLR4/TLR2	4
GO:0036006	GO:0036006	cellular response to macrophage colony-stimulating factor stimulus	4/903	12/18670	0.00196934	0.0120715	0.00846177	STAP1/CSF1/TLR4/TLR2	4
GO:0042368	GO:0042368	vitamin D biosynthetic process	4/903	12/18670	0.00196934	0.0120715	0.00846177	VDR/NFKB1/TNF/IL1B	4
GO:0045080	GO:0045080	positive regulation of chemokine biosynthetic process	4/903	12/18670	0.00196934	0.0120715	0.00846177	APP/TICAM1/TNF/IL1B	4
GO:0051549	GO:0051549	positive regulation of keratinocyte migration	4/903	12/18670	0.00196934	0.0120715	0.00846177	IQSEC1/ADAM9/MAP4K4/MMP9	4
GO:0070486	GO:0070486	leukocyte aggregation	4/903	12/18670	0.00196934	0.0120715	0.00846177	S100A9/CD44/NR4A3/IL1B	4
GO:0001836	GO:0001836	release of cytochrome c from mitochondria	9/903	59/18670	0.0019841	0.0121205	0.00849617	BMF/BID/BCL2/PMAIP1/MMP9/PPIF/JUN/SOD2/PLAUR	9
GO:0001885	GO:0001885	endothelial cell development	9/903	59/18670	0.0019841	0.0121205	0.00849617	CTNNB1/RAP2C/EZR/MYADM/RAPGEF2/VEGFA/TNF/ICAM1/IL1B	9
GO:0045824	GO:0045824	negative regulation of innate immune response	9/903	59/18670	0.0019841	0.0121205	0.00849617	CRK/LILRB1/CEACAM1/DUSP10/TNFAIP3/MIR21/CR1/SERPINB9/IRAK3	9
GO:0110053	GO:0110053	regulation of actin filament organization	24/903	261/18670	0.00199038	0.0121451	0.00851341	MYO1C/MIR20A/RICTOR/VASP/WHAMMP3/MYADM/JMY/CSF3/PLEKHG2/C9orf72/HCK/PRKCD/PTGER4/WHAMM/RGCC/MIR21/SDC4/CFL2/SWAP70/PLEK/CDC42EP3/CCR7/SNX9/ICAM1	24
GO:0032620	GO:0032620	interleukin-17 production	7/903	38/18670	0.00204965	0.0124504	0.00872741	MIR20A/SPHK1/IL23A/PRNP/TLR4/OSM/IL6	7
GO:0048246	GO:0048246	macrophage chemotaxis	7/903	38/18670	0.00204965	0.0124504	0.00872741	LGALS3/STAP1/CSF1/C5AR1/CCL2/THBS1/CCL3	7
GO:1900077	GO:1900077	negative regulation of cellular response to insulin stimulus	7/903	38/18670	0.00204965	0.0124504	0.00872741	RELA/PTPN1/SOCS1/PTPRE/PRKCD/SOCS3/IL1B	7
GO:1904037	GO:1904037	positive regulation of epithelial cell apoptotic process	7/903	38/18670	0.00204965	0.0124504	0.00872741	PDCD4/CD40/RGCC/FOXO3/CCL2/IL6/THBS1	7
GO:0009314	GO:0009314	response to radiation	36/903	448/18670	0.00205309	0.0124573	0.00873221	RELA/UBE2B/APP/BMF/PER2/CDKN1A/AEN/TP53INP1/THBD/CRY1/TANK/JUNB/GNAQ/CARD16/CCR4/PER1/RHOB/BHLHE40/BEST1/N4BP1/BCL2/SIK1/MME/BCL3/MYC/JUND/DUSP1/JUN/CCL7/HIF1A/PLK3/NAMPT/NABP1/CXCL10/ICAM1/PTGS2	36
GO:0060337	GO:0060337	type I interferon signaling pathway	12/903	95/18670	0.00206806	0.0125199	0.00877611	ISG15/PTPN1/IRF4/MX2/IRF8/MIR21/MX1/OASL/IFIT1/IFIT3/RSAD2/IFIT2	12
GO:0071357	GO:0071357	cellular response to type I interferon	12/903	95/18670	0.00206806	0.0125199	0.00877611	ISG15/PTPN1/IRF4/MX2/IRF8/MIR21/MX1/OASL/IFIT1/IFIT3/RSAD2/IFIT2	12
GO:0002320	GO:0002320	lymphoid progenitor cell differentiation	5/903	20/18670	0.00220946	0.0131979	0.00925141	HES1/FNIP1/SPI1/SOX4/BCL2	5
GO:0002577	GO:0002577	regulation of antigen processing and presentation	5/903	20/18670	0.00220946	0.0131979	0.00925141	CD68/LILRB2/SLC11A1/CCR7/THBS1	5
GO:0032495	GO:0032495	response to muramyl dipeptide	5/903	20/18670	0.00220946	0.0131979	0.00925141	RELA/VIM/TNFAIP3/RIPK2/NFKBIA	5
GO:0032816	GO:0032816	positive regulation of natural killer cell activation	5/903	20/18670	0.00220946	0.0131979	0.00925141	AP1G1/TICAM1/IL6R/TYROBP/IL23A	5
GO:0033005	GO:0033005	positive regulation of mast cell activation	5/903	20/18670	0.00220946	0.0131979	0.00925141	FCER1G/CRLF2/IL4R/GAB2/NR4A3	5
GO:0034143	GO:0034143	regulation of toll-like receptor 4 signaling pathway	5/903	20/18670	0.00220946	0.0131979	0.00925141	LILRA2/NR1D1/TNFAIP3/LYN/PELI1	5
GO:0043369	GO:0043369	CD4-positive or CD8-positive, alpha-beta T cell lineage commitment	5/903	20/18670	0.00220946	0.0131979	0.00925141	CYLD/IL23A/IRF4/BCL2/IL6	5
GO:0045655	GO:0045655	regulation of monocyte differentiation	5/903	20/18670	0.00220946	0.0131979	0.00925141	ZFP36L1/FOXP1/CSF1/MYC/JUN	5
GO:0050860	GO:0050860	negative regulation of T cell receptor signaling pathway	5/903	20/18670	0.00220946	0.0131979	0.00925141	LGALS3/LILRB4/CEACAM1/EZR/PRNP	5
GO:0070262	GO:0070262	peptidyl-serine dephosphorylation	5/903	20/18670	0.00220946	0.0131979	0.00925141	PPTC7/PPP1R15B/SWAP70/DUSP1/PPP1R15A	5
GO:1902993	GO:1902993	positive regulation of amyloid precursor protein catabolic process	5/903	20/18670	0.00220946	0.0131979	0.00925141	APP/LYN/ABCG1/IFNGR1/TNF	5
GO:1905523	GO:1905523	positive regulation of macrophage migration	5/903	20/18670	0.00220946	0.0131979	0.00925141	P2RX4/CSF1/C5AR1/THBS1/CCL3	5
GO:0071560	GO:0071560	cellular response to transforming growth factor beta stimulus	23/903	249/18670	0.00230548	0.0137563	0.0096428	PMEPA1/CRK/USP15/XCL1/ADAM9/ZFP36L1/SRC/LRRC32/CFLAR/SMURF1/SMAD7/ACVR2A/LRG1/YES1/FURIN/SDCBP/SKI/MIR21/ZEB1/SKIL/EDN1/JUN/THBS1	23
GO:0097756	GO:0097756	negative regulation of blood vessel diameter	11/903	84/18670	0.00234393	0.0139703	0.00979278	PER2/P2RX1/PTAFR/MIR21/DOCK5/ADM/EDN1/ATP2B1/ECE1/ICAM1/PTGS2	11
GO:1903556	GO:1903556	negative regulation of tumor necrosis factor superfamily cytokine production	10/903	72/18670	0.00234859	0.0139825	0.00980139	LILRB1/SLAMF1/TNFAIP3/BCL3/IRAK3/RARA/SIRPA/TLR4/ZC3H12A/ORM1	10
GO:0031214	GO:0031214	biomineral tissue development	17/903	163/18670	0.00236922	0.0140588	0.00985481	ISG15/CEBPB/SNX10/FOXO1/SBDS/BCOR/ACVR2A/KLF10/SRGN/CCR1/PHOSPHO1/EIF2AK3/ATP2B1/ALPL/HIF1A/CCL3/PTGS2	17
GO:0045931	GO:0045931	positive regulation of mitotic cell cycle	17/903	163/18670	0.00236922	0.0140588	0.00985481	MIR222/APP/SPHK1/LGMN/DDX3X/HES1/PKN2/KMT2E/PPP1R10/DYNLT3/RGCC/MIR29A/MIR221/EDN1/EREG/IL1A/IL1B	17
GO:0110148	GO:0110148	biomineralization	17/903	163/18670	0.00236922	0.0140588	0.00985481	ISG15/CEBPB/SNX10/FOXO1/SBDS/BCOR/ACVR2A/KLF10/SRGN/CCR1/PHOSPHO1/EIF2AK3/ATP2B1/ALPL/HIF1A/CCL3/PTGS2	17
GO:0035886	GO:0035886	vascular smooth muscle cell differentiation	7/903	39/18670	0.00239547	0.0141833	0.00994209	PDCD4/HES1/MIR21/VEGFA/ADM/MIR221/SOD2	7
GO:0072529	GO:0072529	pyrimidine-containing compound catabolic process	7/903	39/18670	0.00239547	0.0141833	0.00994209	APOBEC3B/TET2/UPP1/UPB1/NEIL1/CDA/APOBEC3A	7
GO:0046777	GO:0046777	protein autophosphorylation	22/903	235/18670	0.00240429	0.0142199	0.00996775	SLA/MAPKAPK2/GRK5/BLK/RAP2C/MKNK2/SRC/OXSR1/IGF1R/PIM1/YES1/RASSF2/HCK/PIM3/NBN/LYN/SIK1/PIM2/IRAK3/EIF2AK3/VEGFA/JUN	22
GO:0008360	GO:0008360	regulation of cell shape	16/903	150/18670	0.00250003	0.0147699	0.0103533	GNA12/RHOH/CRK/LST1/PLXNC1/EZR/GNA13/RHOB/HCK/MIR21/VEGFA/CCL7/CDC42EP3/ICAM1/CCL2/CCL3	16
GO:0090303	GO:0090303	positive regulation of wound healing	9/903	61/18670	0.00251285	0.0148132	0.0103836	F3/THBD/CLEC7A/NFE2L2/CXCR4/PLEK/MIR221/TLR4/THBS1	9
GO:2001244	GO:2001244	positive regulation of intrinsic apoptotic signaling pathway	9/903	61/18670	0.00251285	0.0148132	0.0103836	PLAGL2/BMF/MCL1/S100A9/BID/DDIT3/BCL2/PMAIP1/SKIL	9
GO:0009409	GO:0009409	response to cold	8/903	50/18670	0.00255959	0.0150557	0.0105537	FOXO1/YBX3/METRNL/EIF2AK3/ADM/ATP2B1/NFKBIA/CXCL10	8
GO:0010718	GO:0010718	positive regulation of epithelial to mesenchymal transition	8/903	50/18670	0.00255959	0.0150557	0.0105537	MIR222/CTNNB1/SDCBP/RGCC/MIR21/MIR221/IL6/IL1B	8
GO:0014706	GO:0014706	striated muscle tissue development	32/903	390/18670	0.00256899	0.0150946	0.0105809	MIR222/FLOT1/BIN3/CTNNB1/RBPJ/NR1D2/TTN/ATF3/YBX3/CFLAR/SVIL/MAFF/KLF5/PIM1/JARID2/CHD7/ZBTB18/SMAD7/GPCPD1/SKI/BTG2/PAX5/BCL2/SIK1/MSC/RARA/CFL2/RGS2/VEGFA/IFRD1/EDN1/KDM6B	32
GO:0001666	GO:0001666	response to hypoxia	30/903	359/18670	0.00262777	0.0154231	0.0108112	RBPJ/ADAM8/LTA/MALAT1/ZFP36L1/SRC/CFLAR/BIRC2/CARD16/CPEB2/DDIT4/NFE2L2/RGCC/MIR21/CXCR4/BCL2/PMAIP1/FOXO3/MYC/VEGFA/ADM/NR4A2/EDN1/TLR2/HIF1A/PLK3/ICAM1/PLAU/THBS1/PTGS2	30
GO:0007050	GO:0007050	cell cycle arrest	22/903	237/18670	0.00266966	0.0156519	0.0109716	CDKN1A/HBP1/SLC25A33/PLK2/KMT2E/WHAMMP3/JMY/TP53INP1/PRNP/SOX4/BTG2/DDIT3/WHAMM/NBN/INHBA/RGCC/MYC/DUSP1/SKIL/PLK3/PPP1R15A/THBS1	22
GO:0008064	GO:0008064	regulation of actin polymerization or depolymerization	18/903	179/18670	0.0026797	0.0156767	0.0109889	MYO1C/RICTOR/VASP/WHAMMP3/MYADM/JMY/CSF3/PLEKHG2/HCK/PRKCD/WHAMM/CFL2/SWAP70/PLEK/CDC42EP3/CCR7/SNX9/ICAM1	18
GO:0048771	GO:0048771	tissue remodeling	18/903	179/18670	0.0026797	0.0156767	0.0109889	SUCO/MIR20A/CST3/CTNNB1/RBPJ/ADAM8/VDR/SNX10/SRC/CEACAM1/IL23A/CHD7/TIMP1/TNFAIP3/RASSF2/HIF1A/IL1A/IL6	18
GO:0031623	GO:0031623	receptor internalization	13/903	111/18670	0.00272452	0.0158881	0.0111371	FLOT1/RAB5A/LILRB1/NUMB/CEACAM1/EZR/FCER1G/RAB31/SDCBP/CXCR1/VEGFA/ADM/CXCR2	13
GO:0002430	GO:0002430	complement receptor mediated signaling pathway	4/903	13/18670	0.00273647	0.0158881	0.0111371	CR1/FPR1/FPR2/C5AR1	4
GO:0030656	GO:0030656	regulation of vitamin metabolic process	4/903	13/18670	0.00273647	0.0158881	0.0111371	VDR/NFKB1/TNF/IL1B	4
GO:0031650	GO:0031650	regulation of heat generation	4/903	13/18670	0.00273647	0.0158881	0.0111371	ARRDC3/TNF/IL1B/PTGS2	4
GO:0031665	GO:0031665	negative regulation of lipopolysaccharide-mediated signaling pathway	4/903	13/18670	0.00273647	0.0158881	0.0111371	LILRA2/CARD16/TNFAIP3/TRIB1	4
GO:0035745	GO:0035745	T-helper 2 cell cytokine production	4/903	13/18670	0.00273647	0.0158881	0.0111371	XCL1/RSAD2/NLRP3/IL6	4
GO:0046133	GO:0046133	pyrimidine ribonucleoside catabolic process	4/903	13/18670	0.00273647	0.0158881	0.0111371	APOBEC3B/UPP1/CDA/APOBEC3A	4
GO:0090200	GO:0090200	positive regulation of release of cytochrome c from mitochondria	6/903	30/18670	0.00275542	0.0159808	0.0112021	BMF/BID/PMAIP1/MMP9/PPIF/PLAUR	6
GO:0042036	GO:0042036	negative regulation of cytokine biosynthetic process	7/903	40/18670	0.00278451	0.0160532	0.0112529	LILRB1/TYROBP/INHBA/BCL3/ZFP36/NFKB1/IL6	7
GO:0071548	GO:0071548	response to dexamethasone	7/903	40/18670	0.00278451	0.0160532	0.0112529	FOXO1/CFLAR/PTAFR/DDIT4/FOXO3/EDN1/ICAM1	7
GO:0010893	GO:0010893	positive regulation of steroid biosynthetic process	5/903	21/18670	0.00278577	0.0160532	0.0112529	NR1D1/ABCG1/ADM/TNF/IL1B	5
GO:0030502	GO:0030502	negative regulation of bone mineralization	5/903	21/18670	0.00278577	0.0160532	0.0112529	BCOR/SRGN/CCR1/HIF1A/CCL3	5
GO:0043153	GO:0043153	entrainment of circadian clock by photoperiod	5/903	21/18670	0.00278577	0.0160532	0.0112529	PER2/CRY1/PER1/BHLHE40/SIK1	5
GO:0051412	GO:0051412	response to corticosterone	5/903	21/18670	0.00278577	0.0160532	0.0112529	FOSL1/CDKN1A/FOXO3/ATP2B1/FOSB	5
GO:0060291	GO:0060291	long-term synaptic potentiation	11/903	86/18670	0.0028294	0.0162872	0.0114169	NRGN/APP/TYROBP/LGMN/PLK2/SQSTM1/PRNP/LILRB2/ADORA2A/STX3/MME	11
GO:0030832	GO:0030832	regulation of actin filament length	18/903	180/18670	0.00284676	0.0163696	0.0114747	MYO1C/RICTOR/VASP/WHAMMP3/MYADM/JMY/CSF3/PLEKHG2/HCK/PRKCD/WHAMM/CFL2/SWAP70/PLEK/CDC42EP3/CCR7/SNX9/ICAM1	18
GO:0032418	GO:0032418	lysosome localization	10/903	74/18670	0.00288563	0.0165402	0.0115942	ARL8B/NDEL1/PLEKHM2/SPAG9/FCER1G/LYN/IL4R/RABGEF1/GAB2/NR4A3	10
GO:0032677	GO:0032677	regulation of interleukin-8 production	10/903	74/18670	0.00288563	0.0165402	0.0115942	BCL10/TLR7/CLEC7A/DDIT3/BCL3/TLR4/TLR2/TNF/IL1B/FFAR2	10
GO:0051145	GO:0051145	smooth muscle cell differentiation	10/903	74/18670	0.00288563	0.0165402	0.0115942	CTNNB1/PDCD4/HES1/MIR21/ZEB1/VEGFA/ADM/MIR221/EREG/SOD2	10
GO:0032007	GO:0032007	negative regulation of TOR signaling	8/903	51/18670	0.00290964	0.0166601	0.0116783	SESN1/FNIP2/FNIP1/SESN3/DDIT4/TBC1D7/SIK1/HIF1A	8
GO:0030838	GO:0030838	positive regulation of actin filament polymerization	12/903	99/18670	0.00293439	0.0167484	0.0117402	MYO1C/RICTOR/VASP/WHAMMP3/JMY/CSF3/HCK/WHAMM/CDC42EP3/CCR7/SNX9/ICAM1	12
GO:0034340	GO:0034340	response to type I interferon	12/903	99/18670	0.00293439	0.0167484	0.0117402	ISG15/PTPN1/IRF4/MX2/IRF8/MIR21/MX1/OASL/IFIT1/IFIT3/RSAD2/IFIT2	12
GO:0051817	GO:0051817	modulation of process of other organism involved in symbiotic interaction	12/903	99/18670	0.00293439	0.0167484	0.0117402	CCNT1/MIR222/CCL8/PTX3/CHD1/SERPINB9/TNIP1/MIR221/ZC3H12A/JUN/CCL4/CCL3	12
GO:0042133	GO:0042133	neurotransmitter metabolic process	16/903	153/18670	0.00305301	0.0174049	0.0122004	HDC/TICAM1/UPB1/P2RX4/PTX3/CHKA/CLEC7A/SIRPA/TLR4/ZC3H12A/EDN1/TLR2/TNF/ICAM1/IL1B/PTGS2	16
GO:0033209	GO:0033209	tumor necrosis factor-mediated signaling pathway	17/903	167/18670	0.00305588	0.0174049	0.0122004	RELA/SPHK1/CYLD/LTA/TNFRSF9/TNFRSF13C/CD40/BIRC2/CARD16/TNFAIP3/FOXO3/TNFSF14/TRAF1/BIRC3/NFKBIA/TNFSF8/TNF	17
GO:0014068	GO:0014068	positive regulation of phosphatidylinositol 3-kinase signaling	11/903	87/18670	0.00310081	0.0176422	0.0123667	PIK3R5/SRC/IGF1R/CSF3/LYN/MIR21/PIK3CA/NCF1/IRS2/TNF/OSM	11
GO:0071559	GO:0071559	response to transforming growth factor beta	23/903	255/18670	0.00311495	0.017704	0.01241	PMEPA1/CRK/USP15/XCL1/ADAM9/ZFP36L1/SRC/LRRC32/CFLAR/SMURF1/SMAD7/ACVR2A/LRG1/YES1/FURIN/SDCBP/SKI/MIR21/ZEB1/SKIL/EDN1/JUN/THBS1	23
GO:0001960	GO:0001960	negative regulation of cytokine-mediated signaling pathway	10/903	75/18670	0.00318863	0.0180846	0.0126768	OTUD4/SH2B3/STAP1/CARD16/MIR21/IL1R2/IRAK3/RABGEF1/IL1RN/IL6	10
GO:1903201	GO:1903201	regulation of oxidative stress-induced cell death	10/903	75/18670	0.00318863	0.0180846	0.0126768	PDE8A/CTNNB1/MCL1/NFE2L2/MIR21/FOXO3/TLR4/HIF1A/SOD2/NR4A3	10
GO:0050798	GO:0050798	activated T cell proliferation	7/903	41/18670	0.00322019	0.0182443	0.0127888	IL6R/LRRC32/IL23A/PRNP/ICOSLG/MIR21/IL2RA	7
GO:0050806	GO:0050806	positive regulation of synaptic transmission	17/903	168/18670	0.00325117	0.0184005	0.0128983	NRGN/FLOT1/APP/TYROBP/LGMN/PLK2/SQSTM1/RAB3GAP1/PRNP/LILRB2/ADORA2A/STX3/MME/GLUL/TNF/CCL2/PTGS2	17
GO:0034249	GO:0034249	negative regulation of cellular amide metabolic process	21/903	226/18670	0.00325635	0.0184105	0.0129053	MIR222/MIR20A/SPHK1/ZC3H12D/ZFP36L1/DDX3X/BANK1/AGO2/CPEB4/PRNP/CPEB2/SORL1/BTG2/MIR21/MIR29A/RARA/EIF2AK3/RGS2/ZFP36/MIR221/ZC3H12A	21
GO:0006691	GO:0006691	leukotriene metabolic process	6/903	31/18670	0.00327914	0.0185005	0.0129684	CYP4F2/MAPKAPK2/ALOX5/CYP4F3/ALOX5AP/TLR2	6
GO:0035767	GO:0035767	endothelial cell chemotaxis	6/903	31/18670	0.00327914	0.0185005	0.0129684	LGMN/P2RX4/EGR3/VEGFA/NR4A1/THBS1	6
GO:1900407	GO:1900407	regulation of cellular response to oxidative stress	11/903	88/18670	0.00339275	0.0191015	0.0133896	PDE8A/CTNNB1/MCL1/NFE2L2/MIR21/FOXO3/TLR4/HIF1A/TNF/SOD2/NR4A3	11
GO:1903725	GO:1903725	regulation of phospholipid metabolic process	11/903	88/18670	0.00339275	0.0191015	0.0133896	CD19/PIK3R5/LPCAT1/SRC/SOCS1/PIK3IP1/PRKCD/LYN/SOCS3/CCR7/FPR2	11
GO:0001837	GO:0001837	epithelial to mesenchymal transition	15/903	141/18670	0.00344512	0.0193177	0.0135412	MIR222/ADIPOR1/CTNNB1/RBPJ/PDCD4/KBTBD8/SMAD7/SDCBP/SPRY1/RGCC/MIR21/MIR221/HIF1A/IL6/IL1B	15
GO:0010869	GO:0010869	regulation of receptor biosynthetic process	5/903	22/18670	0.00346342	0.0193177	0.0135412	SEC24A/NR1D1/FURIN/EDN1/HIF1A	5
GO:0032656	GO:0032656	regulation of interleukin-13 production	5/903	22/18670	0.00346342	0.0193177	0.0135412	TNFRSF21/IRF4/LILRA5/RARA/NLRP3	5
GO:0042359	GO:0042359	vitamin D metabolic process	5/903	22/18670	0.00346342	0.0193177	0.0135412	VDR/LGMN/NFKB1/TNF/IL1B	5
GO:0042454	GO:0042454	ribonucleoside catabolic process	5/903	22/18670	0.00346342	0.0193177	0.0135412	APOBEC3B/UPP1/PNP/CDA/APOBEC3A	5
GO:0044321	GO:0044321	response to leptin	5/903	22/18670	0.00346342	0.0193177	0.0135412	ADIPOR1/NR1D1/UGCG/EDN1/NR4A3	5
GO:0048305	GO:0048305	immunoglobulin secretion	5/903	22/18670	0.00346342	0.0193177	0.0135412	TRAF3IP2/CD40/CD22/TNF/IL6	5
GO:0097320	GO:0097320	plasma membrane tubulation	5/903	22/18670	0.00346342	0.0193177	0.0135412	BIN3/ASAP1/PLEKHM2/WHAMM/SNX9	5
GO:1901522	GO:1901522	positive regulation of transcription from RNA polymerase II promoter involved in cellular response to chemical stimulus	5/903	22/18670	0.00346342	0.0193177	0.0135412	RELA/RBPJ/NFE2L2/VEGFA/HIF1A	5
GO:0043550	GO:0043550	regulation of lipid kinase activity	9/903	64/18670	0.00350896	0.0195111	0.0136768	CD19/PIK3R5/SRC/SOCS1/PIK3IP1/LYN/SOCS3/CCR7/FPR2	9
GO:0045600	GO:0045600	positive regulation of fat cell differentiation	9/903	64/18670	0.00350896	0.0195111	0.0136768	CEBPB/ZFP36L1/KLF5/METRNL/CCDC71L/MIR21/ZFP36/ZC3H12A/PTGS2	9
GO:0045669	GO:0045669	positive regulation of osteoblast differentiation	9/903	64/18670	0.00350896	0.0195111	0.0136768	SUCO/CTNNB1/IL6R/CEBPB/ACVR2A/IL6ST/MIR21/JUND/IL6	9
GO:0002218	GO:0002218	activation of innate immune response	15/903	142/18670	0.00368469	0.0203052	0.0142334	RELA/BCL10/TAB2/LILRA2/SRC/FCER1G/RELB/MNDA/HCK/PRKCD/LYN/CLEC4D/NFKB1/CLEC4E/FFAR2	15
GO:0010935	GO:0010935	regulation of macrophage cytokine production	4/903	14/18670	0.00368569	0.0203052	0.0142334	LILRB1/IRAK3/TLR4/SEMA7A	4
GO:0032688	GO:0032688	negative regulation of interferon-beta production	4/903	14/18670	0.00368569	0.0203052	0.0142334	LILRB1/RELB/REL/SIRPA	4
GO:0045953	GO:0045953	negative regulation of natural killer cell mediated cytotoxicity	4/903	14/18670	0.00368569	0.0203052	0.0142334	CRK/LILRB1/CEACAM1/SERPINB9	4
GO:0046131	GO:0046131	pyrimidine ribonucleoside metabolic process	4/903	14/18670	0.00368569	0.0203052	0.0142334	APOBEC3B/UPP1/CDA/APOBEC3A	4
GO:0051547	GO:0051547	regulation of keratinocyte migration	4/903	14/18670	0.00368569	0.0203052	0.0142334	IQSEC1/ADAM9/MAP4K4/MMP9	4
GO:0071391	GO:0071391	cellular response to estrogen stimulus	4/903	14/18670	0.00368569	0.0203052	0.0142334	WBP2/ARID5A/SERPINB9/RARA	4
GO:1902043	GO:1902043	positive regulation of extrinsic apoptotic signaling pathway via death domain receptors	4/903	14/18670	0.00368569	0.0203052	0.0142334	ATF3/PMAIP1/SKIL/THBS1	4
GO:2000345	GO:2000345	regulation of hepatocyte proliferation	4/903	14/18670	0.00368569	0.0203052	0.0142334	CFLAR/CEACAM1/SULF2/TNFAIP3	4
GO:0030856	GO:0030856	regulation of epithelial cell differentiation	16/903	156/18670	0.00370339	0.0203527	0.0142667	CTNNB1/VDR/CEBPB/ZFP36L1/HES1/CEACAM1/MAFF/BTG1/MIR21/ZEB1/KLF7/MMP9/VEGFA/ZFP36/TNF/IL1B	16
GO:0031057	GO:0031057	negative regulation of histone modification	7/903	42/18670	0.00370601	0.0203527	0.0142667	UBE2B/JARID2/BCOR/SPI1/PHF1/SKI/PAX5	7
GO:0033003	GO:0033003	regulation of mast cell activation	7/903	42/18670	0.00370601	0.0203527	0.0142667	FCER1G/CRLF2/LYN/IL4R/RABGEF1/GAB2/NR4A3	7
GO:0006023	GO:0006023	aminoglycan biosynthetic process	13/903	115/18670	0.00371618	0.0203527	0.0142667	SDC2/CHST7/DSE/CSGALNACT2/CHSY1/HS3ST3B1/B4GALT1/CHST15/SDC4/B4GALT5/B3GNT5/NFKB1/IL1B	13
GO:0030195	GO:0030195	negative regulation of blood coagulation	8/903	53/18670	0.00372075	0.0203527	0.0142667	CEACAM1/SH2B3/THBD/PRKCD/EDN1/PLAUR/PLAU/THBS1	8
GO:0071320	GO:0071320	cellular response to cAMP	8/903	53/18670	0.00372075	0.0203527	0.0142667	APP/KCNQ1/ZFP36L1/EZR/PTAFR/AHR/RAPGEF2/AQP9	8
GO:1905517	GO:1905517	macrophage migration	8/903	53/18670	0.00372075	0.0203527	0.0142667	LGALS3/P2RX4/STAP1/CSF1/C5AR1/CCL2/THBS1/CCL3	8
GO:0090257	GO:0090257	regulation of muscle system process	23/903	259/18670	0.00377803	0.0206451	0.0144716	JUP/MIR20A/SPHK1/KCNQ1/FOXO1/P2RX4/JARID2/P2RX1/SMAD7/PTAFR/IL6ST/PROK2/MIR21/PDE4B/FOXO3/RGS2/DOCK5/ZC3H12A/EDN1/ATP2B1/KCNJ2/NR4A3/PTGS2	23
GO:0006470	GO:0006470	protein dephosphorylation	27/903	321/18670	0.003829	0.0209024	0.014652	PPTC7/PPP1R3B/LGALS3/PPM1K/MASTL/DUSP4/MTMR6/DUSP16/PTPN1/DUSP10/MGAT5/DAPP1/DUSP6/DUSP5/PPP1R10/PTP4A1/CPPED1/PTPRE/LILRB2/PRKCD/PPP1R15B/DUSP8/BCL2/SWAP70/DUSP1/PPP1R15A/TNF	27
GO:0031397	GO:0031397	negative regulation of protein ubiquitination	10/903	77/18670	0.00387037	0.0210388	0.0147476	ISG15/PER2/GTPBP4/DYSF/SMAD7/CRY1/SOX4/TNFAIP3/N4BP1/IVNS1ABP	10
GO:0051702	GO:0051702	interaction with symbiont	10/903	77/18670	0.00387037	0.0210388	0.0147476	CCNT1/MIR222/CCL8/PTX3/CHD1/MIR221/ZC3H12A/JUN/CCL4/CCL3	10
GO:0045987	GO:0045987	positive regulation of smooth muscle contraction	6/903	32/18670	0.00387352	0.0210388	0.0147476	SPHK1/PTAFR/PROK2/MIR21/EDN1/PTGS2	6
GO:0060674	GO:0060674	placenta blood vessel development	6/903	32/18670	0.00387352	0.0210388	0.0147476	RBPJ/FOSL1/ITGB8/HES1/JUNB/SOCS3	6
GO:1902235	GO:1902235	regulation of endoplasmic reticulum stress-induced intrinsic apoptotic signaling pathway	6/903	32/18670	0.00387352	0.0210388	0.0147476	PTPN1/GRINA/DDIT3/HERPUD1/PMAIP1/EIF2AK3	6
GO:0006937	GO:0006937	regulation of muscle contraction	17/903	171/18670	0.0039	0.0211305	0.0148119	JUP/SPHK1/KCNQ1/P2RX4/P2RX1/SMAD7/PTAFR/PROK2/MIR21/PDE4B/RGS2/DOCK5/ZC3H12A/EDN1/ATP2B1/KCNJ2/PTGS2	17
GO:0016241	GO:0016241	regulation of macroautophagy	17/903	171/18670	0.0039	0.0211305	0.0148119	SESN1/QSOX1/RAB5A/RB1CC1/USP36/ATP6V0B/KIAA1324/RAB3GAP1/ATP6V1D/SMURF1/SESN3/CHMP4B/C9orf72/PIK3CA/PIM2/RIPK2/HIF1A	17
GO:0034332	GO:0034332	adherens junction organization	9/903	65/18670	0.00390216	0.0211305	0.0148119	JUP/CTNNB1/IQSEC1/MAP4K4/SRC/NUMB/RAB8B/SMAD7/VEGFA	9
GO:0071241	GO:0071241	cellular response to inorganic substance	20/903	215/18670	0.00397407	0.0214983	0.0150697	APP/CRK/LGMN/FOXO1/CFLAR/BRAF/P2RX4/JUNB/PRNP/JUND/MMP9/EIF2AK3/ALOX5AP/CLIC4/EDN1/PPIF/NCF1/JUN/FOSB/PTGS2	20
GO:0009743	GO:0009743	response to carbohydrate	21/903	230/18670	0.00399745	0.0216031	0.0151432	CDK16/NR1D1/MAP4K4/ZFP36L1/IGF1R/SOX4/CLEC7A/PIM3/LYN/PIK3CA/FOXO3/KLF7/MIR221/HIF1A/IRS2/GLUL/NAMPT/ICAM1/THBS1/IL1B/PTGS2	21
GO:0002220	GO:0002220	innate immune response activating cell surface receptor signaling pathway	13/903	116/18670	0.004005	0.0216222	0.0151566	RELA/BCL10/TAB2/LILRA2/SRC/FCER1G/RELB/PRKCD/LYN/CLEC4D/NFKB1/CLEC4E/FFAR2	13
GO:0045778	GO:0045778	positive regulation of ossification	11/903	90/18670	0.0040426	0.0218033	0.0152836	SUCO/ISG15/CTNNB1/IL6R/CEBPB/ACVR2A/IL6ST/MIR21/JUND/ATP2B1/IL6	11
GO:0044264	GO:0044264	cellular polysaccharide metabolic process	12/903	103/18670	0.004074	0.0219507	0.0153869	PPP1R3B/RB1CC1/PER2/NR1D1/CSGALNACT2/STK40/PYGL/IL6ST/B4GALT5/B3GNT5/MGAM/IRS2	12
GO:0032535	GO:0032535	regulation of cellular component size	30/903	370/18670	0.00408195	0.0219716	0.0154015	MYO1C/RICTOR/RAB5A/RB1CC1/VASP/NDEL1/WHAMMP3/EZR/MYADM/JMY/CSF3/PLEKHG2/SLC12A6/TMEM123/HCK/PRKCD/WHAMM/RAB21/CFL2/SWAP70/VEGFA/IFRD1/PLEK/EDN1/CDC42EP3/CCR7/SEMA7A/SNX9/PPP1R15A/ICAM1	30
GO:1900047	GO:1900047	negative regulation of hemostasis	8/903	54/18670	0.00418674	0.0225131	0.0157811	CEACAM1/SH2B3/THBD/PRKCD/EDN1/PLAUR/PLAU/THBS1	8
GO:0043616	GO:0043616	keratinocyte proliferation	7/903	43/18670	0.00424553	0.022705	0.0159156	KLF9/VDR/ZFP36L1/MIR21/AREG/ZFP36/EREG	7
GO:0032703	GO:0032703	negative regulation of interleukin-2 production	5/903	23/18670	0.00425176	0.022705	0.0159156	XCL1/EZR/PRNP/TNFAIP3/ZFP36	5
GO:0032753	GO:0032753	positive regulation of interleukin-4 production	5/903	23/18670	0.00425176	0.022705	0.0159156	CEBPB/FCER1G/IRF4/RARA/NLRP3	5
GO:0036037	GO:0036037	CD8-positive, alpha-beta T cell activation	5/903	23/18670	0.00425176	0.022705	0.0159156	LILRB1/XCL1/SOCS1/BCL2/TNFSF8	5
GO:0046135	GO:0046135	pyrimidine nucleoside catabolic process	5/903	23/18670	0.00425176	0.022705	0.0159156	APOBEC3B/UPP1/UPB1/CDA/APOBEC3A	5
GO:0001910	GO:0001910	regulation of leukocyte mediated cytotoxicity	10/903	78/18670	0.00425192	0.022705	0.0159156	AP1G1/CRK/LILRB1/TYROBP/XCL1/CEACAM1/IL23A/STAP1/SERPINB9/ICAM1	10
GO:0072332	GO:0072332	intrinsic apoptotic signaling pathway by p53 class mediator	10/903	78/18670	0.00425192	0.022705	0.0159156	CDKN1A/AEN/JMY/TP53BP2/CD44/DDIT4/MIR21/BCL2/BCL3/PMAIP1	10
GO:0051153	GO:0051153	regulation of striated muscle cell differentiation	13/903	117/18670	0.0043117	0.0230014	0.0161234	MIR222/FLOT1/MORF4L2/RBPJ/CFLAR/IL4R/BCL2/SIK1/TNFSF14/EHD1/RGS2/EDN1/CXCL10	13
GO:0070613	GO:0070613	regulation of protein processing	9/903	66/18670	0.00432901	0.0230709	0.0161721	ADAM8/ASTL/SRC/PRNP/BIRC2/CARD16/IL1R2/BIRC3/THBS1	9
GO:0046883	GO:0046883	regulation of hormone secretion	23/903	262/18670	0.0043496	0.0231578	0.016233	CDK16/PER2/FFAR1/BLK/NR1D1/MAP4K4/RAB8B/KDM5B/CHD7/CRY1/SOX4/PIM3/INHBA/KLF7/EDN1/HIF1A/IRS2/GLUL/TNF/OSM/HCAR2/IL1B/FFAR2	23
GO:0008630	GO:0008630	intrinsic apoptotic signaling pathway in response to DNA damage	12/903	104/18670	0.00440822	0.0234467	0.0164355	MCL1/CDKN1A/FNIP2/AEN/BID/CD44/DDIT4/BCL2/BCL3/SKIL/BCL2A1/TNF	12
GO:0009164	GO:0009164	nucleoside catabolic process	6/903	33/18670	0.00454406	0.0240505	0.0168587	APOBEC3B/UPP1/UPB1/PNP/CDA/APOBEC3A	6
GO:0010837	GO:0010837	regulation of keratinocyte proliferation	6/903	33/18670	0.00454406	0.0240505	0.0168587	KLF9/VDR/ZFP36L1/MIR21/AREG/ZFP36	6
GO:0010955	GO:0010955	negative regulation of protein processing	6/903	33/18670	0.00454406	0.0240505	0.0168587	PRNP/BIRC2/CARD16/IL1R2/BIRC3/THBS1	6
GO:0033028	GO:0033028	myeloid cell apoptotic process	6/903	33/18670	0.00454406	0.0240505	0.0168587	CLEC5A/FCER1G/BCL2/CXCR2/HCAR2/IL6	6
GO:1903318	GO:1903318	negative regulation of protein maturation	6/903	33/18670	0.00454406	0.0240505	0.0168587	PRNP/BIRC2/CARD16/IL1R2/BIRC3/THBS1	6
GO:0001570	GO:0001570	vasculogenesis	10/903	79/18670	0.00466252	0.024605	0.0172474	CTNNB1/QKI/ZFP36L1/ITGB8/ZMIZ1/CEACAM1/JUNB/RAPGEF2/VEGFA/ADM	10
GO:0003151	GO:0003151	outflow tract morphogenesis	10/903	79/18670	0.00466252	0.024605	0.0172474	MIR20A/CTNNB1/DHRS3/NRP2/RBPJ/HES1/RARA/VEGFA/JUN/HIF1A	10
GO:0043536	GO:0043536	positive regulation of blood vessel endothelial cell migration	10/903	79/18670	0.00466252	0.024605	0.0172474	PLK2/CD40/P2RX4/NFE2L2/MAP2K3/VEGFA/MIR221/HIF1A/THBS1/PTGS2	10
GO:0045620	GO:0045620	negative regulation of lymphocyte differentiation	8/903	55/18670	0.00469639	0.0247595	0.0173557	SOCS1/SMAD7/INHBA/MIR21/IL4R/BCL6/ZC3H12A/NFKBID	8
GO:0043280	GO:0043280	positive regulation of cysteine-type endopeptidase activity involved in apoptotic process	14/903	132/18670	0.00475433	0.0250404	0.0175527	F3/BCL10/FAS/TNFRSF10B/DDX3X/S100A9/P2RX1/BID/CLEC7A/PMAIP1/MYC/EIF2AK3/TNF/NLRP3	14
GO:0032006	GO:0032006	regulation of TOR signaling	12/903	105/18670	0.00476402	0.025067	0.0175713	SESN1/GNA12/RICTOR/FNIP2/FNIP1/SESN3/DDIT4/C9orf72/TBC1D7/PIK3CA/SIK1/HIF1A	12
GO:0002833	GO:0002833	positive regulation of response to biotic stimulus	22/903	249/18670	0.00483445	0.0252707	0.017714	RELA/LY96/AP1G1/BCL10/ADAM8/TAB2/LILRA2/LY86/SRC/FCER1G/RELB/MNDA/HCK/PRKCD/LYN/CLEC4D/RIPK2/EREG/NFKB1/FPR2/CLEC4E/FFAR2	22
GO:0002716	GO:0002716	negative regulation of natural killer cell mediated immunity	4/903	15/18670	0.00483557	0.0252707	0.017714	CRK/LILRB1/CEACAM1/SERPINB9	4
GO:0032352	GO:0032352	positive regulation of hormone metabolic process	4/903	15/18670	0.00483557	0.0252707	0.017714	ADM/HIF1A/TNF/IL1B	4
GO:0034134	GO:0034134	toll-like receptor 2 signaling pathway	4/903	15/18670	0.00483557	0.0252707	0.017714	TNFAIP3/LYN/RIPK2/TLR2	4
GO:0034616	GO:0034616	response to laminar fluid shear stress	4/903	15/18670	0.00483557	0.0252707	0.017714	ADAM9/SMAD7/NFE2L2/ABCA1	4
GO:0042362	GO:0042362	fat-soluble vitamin biosynthetic process	4/903	15/18670	0.00483557	0.0252707	0.017714	VDR/NFKB1/TNF/IL1B	4
GO:0071801	GO:0071801	regulation of podosome assembly	4/903	15/18670	0.00483557	0.0252707	0.017714	ASAP1/SRC/HCK/TNF	4
GO:0042987	GO:0042987	amyloid precursor protein catabolic process	7/903	44/18670	0.00484239	0.0252818	0.0177219	APP/PRNP/SORL1/LYN/ABCG1/IFNGR1/TNF	7
GO:1902905	GO:1902905	positive regulation of supramolecular fiber organization	19/903	204/18670	0.00485289	0.0253121	0.0177431	MYO1C/APP/RICTOR/VASP/WHAMMP3/JMY/CSF3/HCK/WHAMM/RGCC/SDC4/CFL2/SWAP70/PLEK/EDN1/CDC42EP3/CCR7/SNX9/ICAM1	19
GO:0001952	GO:0001952	regulation of cell-matrix adhesion	13/903	119/18670	0.00498186	0.0259596	0.018197	JUP/BST1/MAP4K4/SRC/CSF1/BCL6/BCL2/SDC4/VEGFA/CCR7/NINJ1/PLAU/THBS1	13
GO:0060537	GO:0060537	muscle tissue development	32/903	408/18670	0.0050639	0.0263616	0.0184788	MIR222/FLOT1/BIN3/CTNNB1/RBPJ/NR1D2/TTN/ATF3/YBX3/CFLAR/SVIL/MAFF/KLF5/PIM1/JARID2/CHD7/ZBTB18/SMAD7/GPCPD1/SKI/BTG2/PAX5/BCL2/SIK1/MSC/RARA/CFL2/RGS2/VEGFA/IFRD1/EDN1/KDM6B	32
GO:0043524	GO:0043524	negative regulation of neuron apoptotic process	15/903	147/18670	0.00509573	0.0265018	0.018577	ADAM8/CEBPB/LGMN/CPEB4/BTG2/ADORA2A/BCL2/PIK3CA/NR4A2/JUN/HIF1A/C5AR1/SOD2/NR4A3/CCL2	15
GO:0048762	GO:0048762	mesenchymal cell differentiation	20/903	220/18670	0.00513417	0.0266759	0.0186991	MIR222/ADIPOR1/CTNNB1/NRP2/RBPJ/PDCD4/HES1/KBTBD8/SMAD7/SDCBP/SPRY1/RGCC/MIR21/BCL2/MIR221/EDN1/HIF1A/SEMA7A/IL6/IL1B	20
GO:0042104	GO:0042104	positive regulation of activated T cell proliferation	5/903	24/18670	0.00516012	0.0267077	0.0187214	IL6R/IL23A/ICOSLG/MIR21/IL2RA	5
GO:0043302	GO:0043302	positive regulation of leukocyte degranulation	5/903	24/18670	0.00516012	0.0267077	0.0187214	AP1G1/FCER1G/PTAFR/IL4R/GAB2	5
GO:0046426	GO:0046426	negative regulation of receptor signaling pathway via JAK-STAT	5/903	24/18670	0.00516012	0.0267077	0.0187214	ADIPOR1/SH2B3/SOCS1/BCL3/SOCS3	5
GO:0046639	GO:0046639	negative regulation of alpha-beta T cell differentiation	5/903	24/18670	0.00516012	0.0267077	0.0187214	SOCS1/SMAD7/IL4R/BCL6/ZC3H12A	5
GO:0032092	GO:0032092	positive regulation of protein binding	11/903	93/18670	0.0051994	0.0268594	0.0188277	LGALS3/FLOT1/APP/TICAM1/PLCL1/PLK2/CSF3/TRAF4/MMP9/RAPGEF2/RIPK2	11
GO:1901184	GO:1901184	regulation of ERBB signaling pathway	11/903	93/18670	0.0051994	0.0268594	0.0188277	APP/RBPJ/LGMN/CEACAM1/SPRY1/MIR21/AREG/MMP9/NCF1/EREG/PLAUR	11
GO:0001936	GO:0001936	regulation of endothelial cell proliferation	17/903	176/18670	0.00521617	0.0269202	0.0188704	MIR222/F3/RICTOR/NRP2/DYSF/LRG1/RGCC/MIR21/EGR3/MIR29A/VEGFA/JUN/NR4A1/HIF1A/TNF/CCL2/THBS1	17
GO:0000768	GO:0000768	syncytium formation by plasma membrane fusion	8/903	56/18670	0.00525229	0.0270548	0.0189647	FLOT1/TYROBP/ADAM9/CFLAR/IL4R/TNFSF14/EHD1/CXCL10	8
GO:0140253	GO:0140253	cell-cell fusion	8/903	56/18670	0.00525229	0.0270548	0.0189647	FLOT1/TYROBP/ADAM9/CFLAR/IL4R/TNFSF14/EHD1/CXCL10	8
GO:0016239	GO:0016239	positive regulation of macroautophagy	9/903	68/18670	0.00529122	0.0271518	0.0190327	SESN1/KIAA1324/RAB3GAP1/SMURF1/SESN3/C9orf72/PIM2/RIPK2/HIF1A	9
GO:0032892	GO:0032892	positive regulation of organic acid transport	6/903	34/18670	0.00529631	0.0271518	0.0190327	CYP4F2/RAB3GAP1/P2RX4/ADORA2A/EDN1/IL1B	6
GO:0034205	GO:0034205	amyloid-beta formation	6/903	34/18670	0.00529631	0.0271518	0.0190327	APP/PRNP/SORL1/ABCG1/IFNGR1/TNF	6
GO:0071402	GO:0071402	cellular response to lipoprotein particle stimulus	6/903	34/18670	0.00529631	0.0271518	0.0190327	TICAM1/FCER1G/CD68/ABCG1/TLR4/ABCA1	6
GO:0097009	GO:0097009	energy homeostasis	6/903	34/18670	0.00529631	0.0271518	0.0190327	NR1D2/FOXO1/AMPD3/METRNL/PIK3CA/NR4A3	6
GO:0051592	GO:0051592	response to calcium ion	15/903	148/18670	0.0054246	0.027783	0.0194752	PTGES/TTN/LGMN/ADAM9/BRAF/JUNB/JUND/ALOX5AP/DUSP1/CLIC4/EDN1/PPIF/JUN/FOSB/THBS1	15
GO:0045581	GO:0045581	negative regulation of T cell differentiation	7/903	45/18670	0.00550025	0.0281437	0.019728	SOCS1/SMAD7/MIR21/IL4R/BCL6/ZC3H12A/NFKBID	7
GO:0060761	GO:0060761	negative regulation of response to cytokine stimulus	10/903	81/18670	0.00557683	0.0284984	0.0199766	OTUD4/SH2B3/STAP1/CARD16/MIR21/IL1R2/IRAK3/RABGEF1/IL1RN/IL6	10
GO:0016579	GO:0016579	protein deubiquitination	24/903	283/18670	0.00558015	0.0284984	0.0199766	OTUD4/INO80D/ZRANB1/CYLD/WDR48/USP15/USP36/USP3/OTUD1/JOSD1/SMAD7/TANK/BIRC2/TNFAIP3/USP12/UBE2D1/MYC/TNIP1/BIRC3/IFIH1/ZC3H12A/HIF1A/NFKBIA/NLRP3	24
GO:0007565	GO:0007565	female pregnancy	18/903	192/18670	0.00562302	0.0286902	0.020111	FOSL1/VDR/ITGA5/AGO2/THBD/JUNB/VMP1/TIMP1/MIR21/BCL2/MMP9/RARA/RGS2/ADM/FOSB/NAMPT/IL1B/PTGS2	18
GO:0070646	GO:0070646	protein modification by small protein removal	25/903	299/18670	0.00566679	0.0288775	0.0202424	OTUD4/INO80D/ZRANB1/CYLD/WDR48/USP15/USP36/USP3/USPL1/OTUD1/JOSD1/SMAD7/TANK/BIRC2/TNFAIP3/USP12/UBE2D1/MYC/TNIP1/BIRC3/IFIH1/ZC3H12A/HIF1A/NFKBIA/NLRP3	25
GO:0002064	GO:0002064	epithelial cell development	19/903	207/18670	0.00567046	0.0288775	0.0202424	CTNNB1/VIM/RAP2C/CDKN1A/EZR/MYADM/KLF5/B4GALT1/ARID4B/CXCR4/RARA/RAPGEF2/VEGFA/FOSL2/RILPL2/HIF1A/TNF/ICAM1/IL1B	19
GO:0010811	GO:0010811	positive regulation of cell-substrate adhesion	13/903	121/18670	0.00573312	0.0291691	0.0204467	JUP/CASS4/CRK/NEDD9/MAP4K4/ITGA5/MYADM/CSF1/SDC4/DOCK5/VEGFA/CCR7/NINJ1	13
GO:2000058	GO:2000058	regulation of ubiquitin-dependent protein catabolic process	15/903	149/18670	0.00577042	0.0293311	0.0205603	GNA12/CSNK1D/PLK2/SMURF1/TRIM39/SMAD7/SDCBP/N4BP1/NFE2L2/HERPUD1/RYBP/TRIB1/PLK3/RNF19B/RNF144B	15
GO:0050819	GO:0050819	negative regulation of coagulation	8/903	57/18670	0.00585706	0.0297435	0.0208494	CEACAM1/SH2B3/THBD/PRKCD/EDN1/PLAUR/PLAU/THBS1	8
GO:0050810	GO:0050810	regulation of steroid biosynthetic process	11/903	95/18670	0.00610579	0.0307783	0.0215748	IDI1/SC5D/VDR/NR1D1/INSIG1/ASAH1/ABCG1/ADM/NFKB1/TNF/IL1B	11
GO:0110111	GO:0110111	negative regulation of animal organ morphogenesis	6/903	35/18670	0.00613581	0.0307783	0.0215748	MIR20A/CTNNB1/CEACAM1/BCOR/BCL2/TNF	6
GO:0032434	GO:0032434	regulation of proteasomal ubiquitin-dependent protein catabolic process	13/903	122/18670	0.00614125	0.0307783	0.0215748	GNA12/CSNK1D/PLK2/SMAD7/SDCBP/N4BP1/NFE2L2/HERPUD1/RYBP/TRIB1/PLK3/RNF19B/RNF144B	13
GO:0051099	GO:0051099	positive regulation of binding	17/903	179/18670	0.00616621	0.0307783	0.0215748	LGALS3/FLOT1/APP/TICAM1/CTNNB1/PLCL1/PLK2/HES1/CSF3/IRF4/TRAF4/SKI/MMP9/RARA/RAPGEF2/RIPK2/PLAUR	17
GO:0009648	GO:0009648	photoperiodism	5/903	25/18670	0.00619765	0.0307783	0.0215748	PER2/CRY1/PER1/BHLHE40/SIK1	5
GO:0014829	GO:0014829	vascular smooth muscle contraction	5/903	25/18670	0.00619765	0.0307783	0.0215748	P2RX1/MIR21/DOCK5/EDN1/ATP2B1	5
GO:0032616	GO:0032616	interleukin-13 production	5/903	25/18670	0.00619765	0.0307783	0.0215748	TNFRSF21/IRF4/LILRA5/RARA/NLRP3	5
GO:0060444	GO:0060444	branching involved in mammary gland duct morphogenesis	5/903	25/18670	0.00619765	0.0307783	0.0215748	VDR/SRC/KDM5B/CSF1/AREG	5
GO:1904385	GO:1904385	cellular response to angiotensin	5/903	25/18670	0.00619765	0.0307783	0.0215748	RELA/SRC/PRKCD/NFE2L2/NFKB1	5
GO:0010934	GO:0010934	macrophage cytokine production	4/903	16/18670	0.00620365	0.0307783	0.0215748	LILRB1/IRAK3/TLR4/SEMA7A	4
GO:0030033	GO:0030033	microvillus assembly	4/903	16/18670	0.00620365	0.0307783	0.0215748	RAPGEF6/EZR/KLF5/RAPGEF2	4
GO:0030889	GO:0030889	negative regulation of B cell proliferation	4/903	16/18670	0.00620365	0.0307783	0.0215748	TYROBP/TNFRSF21/MNDA/LYN	4
GO:0032305	GO:0032305	positive regulation of icosanoid secretion	4/903	16/18670	0.00620365	0.0307783	0.0215748	CYP4F2/P2RX4/EDN1/IL1B	4
GO:0032604	GO:0032604	granulocyte macrophage colony-stimulating factor production	4/903	16/18670	0.00620365	0.0307783	0.0215748	LILRA2/IL23A/CD80/IL1B	4
GO:0033033	GO:0033033	negative regulation of myeloid cell apoptotic process	4/903	16/18670	0.00620365	0.0307783	0.0215748	CLEC5A/FCER1G/BCL2/CXCR2	4
GO:0034116	GO:0034116	positive regulation of heterotypic cell-cell adhesion	4/903	16/18670	0.00620365	0.0307783	0.0215748	FLOT1/CD44/TNF/IL1B	4
GO:0035970	GO:0035970	peptidyl-threonine dephosphorylation	4/903	16/18670	0.00620365	0.0307783	0.0215748	DUSP4/DUSP10/DUSP5/DUSP1	4
GO:0044827	GO:0044827	modulation by host of viral genome replication	4/903	16/18670	0.00620365	0.0307783	0.0215748	MIR222/CCL8/MIR221/ZC3H12A	4
GO:0045623	GO:0045623	negative regulation of T-helper cell differentiation	4/903	16/18670	0.00620365	0.0307783	0.0215748	SMAD7/IL4R/BCL6/ZC3H12A	4
GO:0055119	GO:0055119	relaxation of cardiac muscle	4/903	16/18670	0.00620365	0.0307783	0.0215748	P2RX4/PDE4B/RGS2/KCNJ2	4
GO:0061158	GO:0061158	3'-UTR-mediated mRNA destabilization	4/903	16/18670	0.00620365	0.0307783	0.0215748	ZC3H12D/ZFP36L1/ZFP36/ZC3H12A	4
GO:0090153	GO:0090153	regulation of sphingolipid biosynthetic process	4/903	16/18670	0.00620365	0.0307783	0.0215748	SPHK1/SAMD8/PRKCD/TNF	4
GO:1902004	GO:1902004	positive regulation of amyloid-beta formation	4/903	16/18670	0.00620365	0.0307783	0.0215748	APP/ABCG1/IFNGR1/TNF	4
GO:1905038	GO:1905038	regulation of membrane lipid metabolic process	4/903	16/18670	0.00620365	0.0307783	0.0215748	SPHK1/SAMD8/PRKCD/TNF	4
GO:2000303	GO:2000303	regulation of ceramide biosynthetic process	4/903	16/18670	0.00620365	0.0307783	0.0215748	SPHK1/SAMD8/PRKCD/TNF	4
GO:1902115	GO:1902115	regulation of organelle assembly	18/903	194/18670	0.00625069	0.0309832	0.0217184	RAB5A/CHMP1B/CYLD/ASAP1/KIAA1324/CHMP2B/PLK2/RAB3GAP1/SRC/EZR/CHMP4B/C9orf72/HCK/SDCBP/TBC1D7/SDC4/EDN1/TNF	18
GO:0048608	GO:0048608	reproductive structure development	33/903	431/18670	0.00638116	0.0316008	0.0221513	ADAM19/CTNNB1/RBPJ/WDR48/FOSL1/VDR/CEBPB/ZFP36L1/ITGB8/SRC/HES1/YBX3/KDM5B/CHD7/ACVR2A/JUNB/PTX3/BIRC2/ARID4B/BASP1/INHBA/BCL2/MME/FOXO3/RARA/NRIP1/VEGFA/ADM/SOCS3/HIF1A/EREG/ICAM1/PTGS2	33
GO:0033077	GO:0033077	T cell differentiation in thymus	9/903	70/18670	0.00641114	0.031691	0.0222146	CTNNB1/ADAM8/ZFP36L1/JMJD6/BCL2/ZEB1/EGR3/CCR7/NFKBID	9
GO:0061515	GO:0061515	myeloid cell development	9/903	70/18670	0.00641114	0.031691	0.0222146	APP/LILRB1/TYROBP/SRC/SH2B3/FOXP1/JMJD6/BCL6/TLR2	9
GO:0051149	GO:0051149	positive regulation of muscle cell differentiation	12/903	109/18670	0.00642283	0.0317197	0.0222347	FLOT1/MORF4L2/CTNNB1/RBPJ/SPAG9/MIR21/IL4R/BCL2/TNFSF14/EHD1/EDN1/SOD2	12
GO:0010876	GO:0010876	lipid localization	32/903	415/18670	0.00647492	0.0319477	0.0223945	CYP4F2/GRAMD1A/MID1IP1/DYSF/CEACAM1/KDM5B/MFSD2A/P2RX4/CRY1/CHKA/SORL1/UGCG/PRKCD/INHBA/PNPLA8/ABCG1/NRIP1/EHD1/DGAT2/ZC3H12A/EDN1/IRS2/NFKB1/ABCA1/NFKBIA/TNF/ACSL1/IL6/THBS1/AQP9/IL1B/FFAR2	32
GO:0006949	GO:0006949	syncytium formation	8/903	58/18670	0.00651334	0.0321078	0.0225067	FLOT1/TYROBP/ADAM9/CFLAR/IL4R/TNFSF14/EHD1/CXCL10	8
GO:0051928	GO:0051928	positive regulation of calcium ion transport	13/903	123/18670	0.00657218	0.0323683	0.0226893	CD19/LGALS3/FFAR1/XCL1/LILRA2/P2RX4/LILRA5/CCR1/ATP2B1/CXCL10/CCL4/CCL2/CCL3	13
GO:0097327	GO:0097327	response to antineoplastic agent	11/903	96/18670	0.00660323	0.0324915	0.0227757	JUP/CTNNB1/FOXO1/ADAM9/CFLAR/PTAFR/DDIT4/FOXO3/ZC3H12A/EDN1/ICAM1	11
GO:0071277	GO:0071277	cellular response to calcium ion	10/903	83/18670	0.00662547	0.0325712	0.0228315	LGMN/BRAF/JUNB/JUND/ALOX5AP/CLIC4/EDN1/PPIF/JUN/FOSB	10
GO:0051260	GO:0051260	protein homooligomerization	28/903	351/18670	0.00671417	0.0329772	0.0231161	FLOT1/BCL10/VASP/BMF/KCNA3/SRC/SPAG9/FCER1G/UPB1/P2RX4/STEAP4/B4GALT1/P2RX1/JMJD6/PRNP/BID/CHMP4B/SKI/EIF2AK3/ALOX5AP/EHD1/CD79A/EHD4/CDA/GLUL/KCNJ2/MARCKS/SOD2	28
GO:0038093	GO:0038093	Fc receptor signaling pathway	21/903	241/18670	0.00678821	0.0333105	0.0233497	RELA/MYO1C/BCL10/CRK/ELMO2/TAB2/SRC/FCER1G/YES1/FCGR2A/HCK/PRKCD/LYN/PIK3CA/LCP2/CLEC4D/JUN/GAB2/NFKB1/CLEC4E/NR4A3	21
GO:0006024	GO:0006024	glycosaminoglycan biosynthetic process	12/903	110/18670	0.00690148	0.0338355	0.0237177	SDC2/CHST7/DSE/CSGALNACT2/CHSY1/HS3ST3B1/B4GALT1/CHST15/SDC4/B4GALT5/NFKB1/IL1B	12
GO:0001890	GO:0001890	placenta development	15/903	152/18670	0.00691575	0.0338438	0.0237236	ADAM19/RBPJ/FOSL1/VDR/CEBPB/ZFP36L1/ITGB8/HES1/JUNB/BIRC2/MME/ADM/SOCS3/HIF1A/PTGS2	15
GO:0034250	GO:0034250	positive regulation of cellular amide metabolic process	15/903	152/18670	0.00691575	0.0338438	0.0237236	APP/VIM/DDX3X/YBX3/PTAFR/SOX4/PRKCD/NFE2L2/ABCG1/IFNGR1/BCL3/PPP1R15A/TNF/IL6/THBS1	15
GO:0050435	GO:0050435	amyloid-beta metabolic process	7/903	47/18670	0.00701374	0.0342611	0.0240161	APP/PRNP/SORL1/ABCG1/IFNGR1/MME/TNF	7
GO:0061614	GO:0061614	pri-miRNA transcription by RNA polymerase II	7/903	47/18670	0.00701374	0.0342611	0.0240161	RELA/FOSL1/LILRB4/KLF5/SPI1/JUN/HIF1A	7
GO:0008637	GO:0008637	apoptotic mitochondrial changes	13/903	124/18670	0.00702679	0.0342938	0.024039	BMF/TP53BP2/BID/BCL2/PMAIP1/PIM2/MIR29A/MMP9/PPIF/JUN/SOD2/PLAUR/IFIT2	13
GO:0061458	GO:0061458	reproductive system development	33/903	434/18670	0.00705616	0.0343708	0.024093	ADAM19/CTNNB1/RBPJ/WDR48/FOSL1/VDR/CEBPB/ZFP36L1/ITGB8/SRC/HES1/YBX3/KDM5B/CHD7/ACVR2A/JUNB/PTX3/BIRC2/ARID4B/BASP1/INHBA/BCL2/MME/FOXO3/RARA/NRIP1/VEGFA/ADM/SOCS3/HIF1A/EREG/ICAM1/PTGS2	33
GO:0030224	GO:0030224	monocyte differentiation	6/903	36/18670	0.00706808	0.0343708	0.024093	ZFP36L1/FOXP1/CSF1/MYC/VEGFA/JUN	6
GO:0097242	GO:0097242	amyloid-beta clearance	6/903	36/18670	0.00706808	0.0343708	0.024093	RAB5A/IGF1R/IFNGR1/MME/C5AR1/TNF	6
GO:1903131	GO:1903131	mononuclear cell differentiation	6/903	36/18670	0.00706808	0.0343708	0.024093	ZFP36L1/FOXP1/CSF1/MYC/VEGFA/JUN	6
GO:0022604	GO:0022604	regulation of cell morphogenesis	36/903	484/18670	0.00708815	0.0344373	0.0241396	CASS4/BCL11A/GNA12/CUX1/SDC2/ZSWIM6/ZRANB1/RHOH/CRK/NEDD9/NDEL1/LST1/SRC/PLXNC1/SMURF1/EZR/MYADM/SIPA1L1/GNA13/CD44/RHOB/HCK/MIR21/CXCR4/RAB21/RAPGEF2/DOCK5/VEGFA/IFRD1/SKIL/CCL7/CDC42EP3/SEMA7A/ICAM1/CCL2/CCL3	36
GO:0061448	GO:0061448	connective tissue development	23/903	273/18670	0.00709735	0.0344509	0.0241492	RELA/CTNNB1/IL6R/ITGB8/TGFBI/CHSY1/CFLAR/CSF1/TIMP1/CD44/SULF2/SORL1/ARRDC3/MIR21/CHI3L1/PIK3CA/ZEB1/KLF7/RARA/EIF2AK3/DGAT2/EDN1/HIF1A	23
GO:0001657	GO:0001657	ureteric bud development	11/903	97/18670	0.00713185	0.0345561	0.0242229	CTNNB1/HES1/SMAD7/BASP1/GZF1/SPRY1/BCL2/MYC/SDC4/RARA/VEGFA	11
GO:0120162	GO:0120162	positive regulation of cold-induced thermogenesis	11/903	97/18670	0.00713185	0.0345561	0.0242229	ADIPOR1/CEBPB/PER2/IGF1R/IRF4/IL4R/CXCR4/VEGFA/KDM6B/ACSL1/G0S2	11
GO:0046889	GO:0046889	positive regulation of lipid biosynthetic process	10/903	84/18670	0.00720405	0.0348746	0.0244462	MID1IP1/NR1D1/PRKCD/ABCG1/ADM/DGAT2/FPR2/TNF/IL1B/PTGS2	10
GO:0002360	GO:0002360	T cell lineage commitment	5/903	26/18670	0.00737331	0.0355344	0.0249086	CYLD/IL23A/IRF4/BCL2/IL6	5
GO:0030206	GO:0030206	chondroitin sulfate biosynthetic process	5/903	26/18670	0.00737331	0.0355344	0.0249086	CHST7/DSE/CSGALNACT2/CHSY1/CHST15	5
GO:0031954	GO:0031954	positive regulation of protein autophosphorylation	5/903	26/18670	0.00737331	0.0355344	0.0249086	RAP2C/SRC/RASSF2/NBN/VEGFA	5
GO:1903203	GO:1903203	regulation of oxidative stress-induced neuron death	5/903	26/18670	0.00737331	0.0355344	0.0249086	CTNNB1/MCL1/TLR4/HIF1A/NR4A3	5
GO:1904754	GO:1904754	positive regulation of vascular associated smooth muscle cell migration	5/903	26/18670	0.00737331	0.0355344	0.0249086	MIR20A/MIR21/DOCK5/MIR221/NR4A3	5
GO:0032368	GO:0032368	regulation of lipid transport	13/903	125/18670	0.00750595	0.0361412	0.025334	CYP4F2/KDM5B/P2RX4/CRY1/PRKCD/ABCG1/EDN1/IRS2/NFKB1/ABCA1/NFKBIA/THBS1/IL1B	13
GO:0072163	GO:0072163	mesonephric epithelium development	11/903	98/18670	0.00769291	0.0369663	0.0259124	CTNNB1/HES1/SMAD7/BASP1/GZF1/SPRY1/BCL2/MYC/SDC4/RARA/VEGFA	11
GO:0072164	GO:0072164	mesonephric tubule development	11/903	98/18670	0.00769291	0.0369663	0.0259124	CTNNB1/HES1/SMAD7/BASP1/GZF1/SPRY1/BCL2/MYC/SDC4/RARA/VEGFA	11
GO:0038034	GO:0038034	signal transduction in absence of ligand	9/903	72/18670	0.00770474	0.0369663	0.0259124	MCL1/MKNK2/INHBA/BCL2/FOXO3/BCL2A1/TNF/IL1A/IL1B	9
GO:0097192	GO:0097192	extrinsic apoptotic signaling pathway in absence of ligand	9/903	72/18670	0.00770474	0.0369663	0.0259124	MCL1/MKNK2/INHBA/BCL2/FOXO3/BCL2A1/TNF/IL1A/IL1B	9
GO:0002693	GO:0002693	positive regulation of cellular extravasation	4/903	17/18670	0.00780629	0.0373206	0.0261607	ADAM8/PTAFR/IL1R1/ICAM1	4
GO:0010224	GO:0010224	response to UV-B	4/903	17/18670	0.00780629	0.0373206	0.0261607	RELA/CDKN1A/BCL2/MME	4
GO:0010819	GO:0010819	regulation of T cell chemotaxis	4/903	17/18670	0.00780629	0.0373206	0.0261607	XCL1/OXSR1/TNFSF14/CXCL10	4
GO:0032740	GO:0032740	positive regulation of interleukin-17 production	4/903	17/18670	0.00780629	0.0373206	0.0261607	SPHK1/IL23A/OSM/IL6	4
GO:0002711	GO:0002711	positive regulation of T cell mediated immunity	7/903	48/18670	0.00787682	0.0375911	0.0263503	XCL1/IL23A/IL1R1/RSAD2/NLRP3/IL6/IL1B	7
GO:0061014	GO:0061014	positive regulation of mRNA catabolic process	7/903	48/18670	0.00787682	0.0375911	0.0263503	ZC3H12D/ZFP36L1/AGO2/GTPBP1/BTG2/ZFP36/ZC3H12A	7
GO:0032388	GO:0032388	positive regulation of intracellular transport	20/903	229/18670	0.0079205	0.0377661	0.026473	JUP/MYO1C/USP36/EZR/FCER1G/PRNP/TP53BP2/BID/SORL1/PRKCD/IL4R/BCL2/PMAIP1/RAB21/EHD1/ZC3H12A/GAB2/PLK3/IL1B/PTGS2	20
GO:0001938	GO:0001938	positive regulation of endothelial cell proliferation	12/903	112/18670	0.00794279	0.0378389	0.026524	F3/RICTOR/NRP2/DYSF/LRG1/MIR21/EGR3/MIR29A/VEGFA/JUN/NR4A1/HIF1A	12
GO:0045667	GO:0045667	regulation of osteoblast differentiation	13/903	126/18670	0.00801055	0.038128	0.0267267	SUCO/CTNNB1/IL6R/CEBPB/ACVR2A/IL6ST/RASSF2/SKI/MIR21/AREG/JUND/TNF/IL6	13
GO:0045089	GO:0045089	positive regulation of innate immune response	19/903	214/18670	0.00802192	0.0381484	0.026741	RELA/AP1G1/BCL10/ADAM8/TAB2/LILRA2/SRC/FCER1G/RELB/MNDA/HCK/PRKCD/LYN/CLEC4D/EREG/NFKB1/FPR2/CLEC4E/FFAR2	19
GO:0006109	GO:0006109	regulation of carbohydrate metabolic process	18/903	199/18670	0.00807193	0.0383438	0.026878	PPP1R3B/ADIPOR1/APP/FOXO1/SRC/SLC2A6/CRY1/PTAFR/DDIT4/RANBP2/SIK1/PMAIP1/PLEK/DGAT2/HIF1A/IRS2/NFKB1/PFKFB3	18
GO:0002714	GO:0002714	positive regulation of B cell mediated immunity	6/903	37/18670	0.0080986	0.0383438	0.026878	XCL1/LTA/CD40/FCER1G/FCER2/TNF	6
GO:0002891	GO:0002891	positive regulation of immunoglobulin mediated immune response	6/903	37/18670	0.0080986	0.0383438	0.026878	XCL1/LTA/CD40/FCER1G/FCER2/TNF	6
GO:0033280	GO:0033280	response to vitamin D	6/903	37/18670	0.0080986	0.0383438	0.026878	VDR/PIM1/ATP2B1/ALPL/CXCL10/PTGS2	6
GO:0050691	GO:0050691	regulation of defense response to virus by host	6/903	37/18670	0.0080986	0.0383438	0.026878	TRAF3IP2/LILRB1/IL23A/TNFAIP3/ZC3H12A/IL1B	6
GO:0045787	GO:0045787	positive regulation of cell cycle	30/903	389/18670	0.00818367	0.0387126	0.0271365	CCNT1/MIR222/UBE2B/APP/SPHK1/FOSL1/CDKN1A/LGMN/PLK2/SRC/DDX3X/HES1/PKN2/SVIL/KMT2E/CXCR5/SOX4/PPP1R10/DYNLT3/BTG2/RGCC/MIR29A/RARA/MIR221/EDN1/EREG/PLK3/IL1A/NR4A3/IL1B	30
GO:0006022	GO:0006022	aminoglycan metabolic process	16/903	170/18670	0.00841082	0.0396993	0.0278281	SDC2/CHST7/DSE/CSGALNACT2/CHSY1/HS3ST3B1/PIM1/B4GALT1/CTBS/CD44/CHST15/SDC4/B4GALT5/B3GNT5/NFKB1/IL1B	16
GO:0010810	GO:0010810	regulation of cell-substrate adhesion	19/903	215/18670	0.00841432	0.0396993	0.0278281	JUP/CASS4/CRK/NEDD9/BST1/MAP4K4/SRC/ITGA5/MYADM/CSF1/BCL6/BCL2/SDC4/DOCK5/VEGFA/CCR7/NINJ1/PLAU/THBS1	19
GO:0002312	GO:0002312	B cell activation involved in immune response	9/903	73/18670	0.00842174	0.0396993	0.0278281	CD19/CD40/GAPT/NBN/BCL6/BCL3/SWAP70/GPR183/TLR4	9
GO:1903524	GO:1903524	positive regulation of blood circulation	9/903	73/18670	0.00842174	0.0396993	0.0278281	PTGER2/KCNQ1/PTAFR/MIR21/RGS2/ADM/EDN1/ICAM1/PTGS2	9
GO:0006919	GO:0006919	activation of cysteine-type endopeptidase activity involved in apoptotic process	10/903	86/18670	0.00847772	0.0399283	0.0279886	F3/FAS/TNFRSF10B/S100A9/P2RX1/BID/PMAIP1/EIF2AK3/TNF/NLRP3	10
GO:0043200	GO:0043200	response to amino acid	12/903	113/18670	0.00850758	0.0400339	0.0280627	SESN1/BCL11A/RELA/CEBPB/CPEB4/SOCS1/SESN3/LYN/ZEB1/EDN1/TNF/ICAM1	12
GO:0036475	GO:0036475	neuron death in response to oxidative stress	5/903	27/18670	0.00869582	0.040884	0.0286586	CTNNB1/MCL1/TLR4/HIF1A/NR4A3	5
GO:0002448	GO:0002448	mast cell mediated immunity	7/903	49/18670	0.00881573	0.0412787	0.0289352	FCER1G/LYN/IL4R/SERPINB9/RABGEF1/GAB2/NR4A3	7
GO:1903018	GO:1903018	regulation of glycoprotein metabolic process	7/903	49/18670	0.00881573	0.0412787	0.0289352	CST3/CTNNB1/RAB1A/AGO2/PTX3/BCL2/CCR7	7
GO:0010803	GO:0010803	regulation of tumor necrosis factor-mediated signaling pathway	8/903	61/18670	0.00881806	0.0412787	0.0289352	SPHK1/CYLD/BIRC2/CARD16/TNFAIP3/TRAF1/BIRC3/TNF	8
GO:0032370	GO:0032370	positive regulation of lipid transport	8/903	61/18670	0.00881806	0.0412787	0.0289352	CYP4F2/P2RX4/PRKCD/ABCG1/EDN1/ABCA1/NFKBIA/IL1B	8
GO:0046513	GO:0046513	ceramide biosynthetic process	8/903	61/18670	0.00881806	0.0412787	0.0289352	SPHK1/SAMD8/ASAH1/P2RX1/UGCG/PRKCD/B4GALT5/TNF	8
GO:0060485	GO:0060485	mesenchyme development	23/903	279/18670	0.00911482	0.0426308	0.029883	MIR222/ADIPOR1/CTNNB1/NRP2/RBPJ/PDCD4/ZFP36L1/HES1/KBTBD8/SMAD7/BASP1/SDCBP/SPRY1/RGCC/MIR21/BCL2/MYC/MIR221/EDN1/HIF1A/SEMA7A/IL6/IL1B	23
GO:0009119	GO:0009119	ribonucleoside metabolic process	9/903	74/18670	0.00918827	0.0429371	0.0300977	APOBEC3B/UPP1/MFN1/AMPD3/PNP/GTPBP1/MPP1/CDA/APOBEC3A	9
GO:0032350	GO:0032350	regulation of hormone metabolic process	6/903	38/18670	0.00923278	0.0430703	0.0301911	VDR/ADM/HIF1A/NFKB1/TNF/IL1B	6
GO:1905898	GO:1905898	positive regulation of response to endoplasmic reticulum stress	6/903	38/18670	0.00923278	0.0430703	0.0301911	PTPN1/DDIT3/NFE2L2/HERPUD1/PMAIP1/PPP1R15A	6
GO:0048167	GO:0048167	regulation of synaptic plasticity	17/903	187/18670	0.00939991	0.043812	0.0307111	NRGN/APP/RAB5A/TYROBP/LGMN/PLK2/SQSTM1/RAB3GAP1/SIPA1L1/PRNP/LILRB2/ADORA2A/STX3/MME/RARA/RAPGEF2/PTGS2	17
GO:0006606	GO:0006606	protein import into nucleus	14/903	143/18670	0.00950319	0.0441788	0.0309681	JUP/CDKN1A/RGPD1/RGPD3/PPP1R10/RGPD4/RANBP2/RGPD6/PRKCD/RGPD5/RGPD8/ZC3H12A/NFKBIA/PTGS2	14
GO:0035296	GO:0035296	regulation of tube diameter	14/903	143/18670	0.00950319	0.0441788	0.0309681	PER2/P2RX1/PTAFR/ADORA2A/MIR21/RGS2/DOCK5/ADM/EDN1/ATP2B1/ECE1/ICAM1/SOD2/PTGS2	14
GO:0097746	GO:0097746	regulation of blood vessel diameter	14/903	143/18670	0.00950319	0.0441788	0.0309681	PER2/P2RX1/PTAFR/ADORA2A/MIR21/RGS2/DOCK5/ADM/EDN1/ATP2B1/ECE1/ICAM1/SOD2/PTGS2	14
GO:0007517	GO:0007517	muscle organ development	31/903	410/18670	0.00953043	0.0442672	0.0310301	MIR222/FLOT1/BIN3/CTNNB1/RBPJ/NR1D2/TTN/ATF3/YBX3/CFLAR/SVIL/MAFF/CHD2/KLF5/PIM1/JARID2/CHD7/ZBTB18/SMAD7/GPCPD1/BASP1/SKI/BTG2/PAX5/BCL2/EGR3/MSC/CFL2/RGS2/EDN1/CXCL10	31
GO:0031532	GO:0031532	actin cytoskeleton reorganization	11/903	101/18670	0.00958383	0.0443274	0.0310723	CASS4/RICTOR/NEDD9/PTPN1/EZR/SIPA1L1/STAP1/CSF3/HCK/WHAMM/PLEK	11
GO:0001911	GO:0001911	negative regulation of leukocyte mediated cytotoxicity	4/903	18/18670	0.00965857	0.0443274	0.0310723	CRK/LILRB1/CEACAM1/SERPINB9	4
GO:0007252	GO:0007252	I-kappaB phosphorylation	4/903	18/18670	0.00965857	0.0443274	0.0310723	TLR7/SIRPA/TLR4/TLR2	4
GO:0032693	GO:0032693	negative regulation of interleukin-10 production	4/903	18/18670	0.00965857	0.0443274	0.0310723	LILRB1/TYROBP/IL23A/TNFRSF21	4
GO:0036035	GO:0036035	osteoclast development	4/903	18/18670	0.00965857	0.0443274	0.0310723	LILRB1/TYROBP/SRC/FOXP1	4
GO:0043011	GO:0043011	myeloid dendritic cell differentiation	4/903	18/18670	0.00965857	0.0443274	0.0310723	RBPJ/SPI1/RELB/IRF4	4
GO:0045056	GO:0045056	transcytosis	4/903	18/18670	0.00965857	0.0443274	0.0310723	RAB5A/SRC/MFSD2A/PTAFR	4
GO:0051023	GO:0051023	regulation of immunoglobulin secretion	4/903	18/18670	0.00965857	0.0443274	0.0310723	CD40/CD22/TNF/IL6	4
GO:0090026	GO:0090026	positive regulation of monocyte chemotaxis	4/903	18/18670	0.00965857	0.0443274	0.0310723	LGMN/CCR1/FPR2/CXCL10	4
GO:0090330	GO:0090330	regulation of platelet aggregation	4/903	18/18670	0.00965857	0.0443274	0.0310723	CEACAM1/SH2B3/PRKCD/LYN	4
GO:1900153	GO:1900153	positive regulation of nuclear-transcribed mRNA catabolic process, deadenylation-dependent decay	4/903	18/18670	0.00965857	0.0443274	0.0310723	ZFP36L1/AGO2/BTG2/ZFP36	4
GO:1904262	GO:1904262	negative regulation of TORC1 signaling	4/903	18/18670	0.00965857	0.0443274	0.0310723	SESN1/FNIP2/FNIP1/SESN3	4
GO:2000047	GO:2000047	regulation of cell-cell adhesion mediated by cadherin	4/903	18/18670	0.00965857	0.0443274	0.0310723	ADAM19/FLOT1/RGCC/VEGFA	4
GO:2000193	GO:2000193	positive regulation of fatty acid transport	4/903	18/18670	0.00965857	0.0443274	0.0310723	CYP4F2/P2RX4/EDN1/IL1B	4
GO:0021537	GO:0021537	telencephalon development	21/903	249/18670	0.00968725	0.0444212	0.031138	NRGN/ZSWIM6/CTNNB1/CRK/NDEL1/MBOAT7/HES1/NUMB/MFSD2A/CHD7/SKI/BTG2/PAX5/INHBA/CXCR4/RARA/HIF1A/BCL2A1/SEMA7A/KDM6B/NR4A3	21
GO:0010830	GO:0010830	regulation of myotube differentiation	8/903	62/18670	0.00970724	0.044475	0.0311758	FLOT1/CFLAR/IL4R/BCL2/SIK1/TNFSF14/EHD1/CXCL10	8
GO:0002931	GO:0002931	response to ischemia	7/903	50/18670	0.00983418	0.0450183	0.0315566	PER2/SQSTM1/P2RX4/CPEB4/CSF1/BCL2/PPIF	7
GO:0071248	GO:0071248	cellular response to metal ion	17/903	188/18670	0.00988488	0.045212	0.0316924	APP/LGMN/BRAF/P2RX4/JUNB/PRNP/JUND/MMP9/EIF2AK3/ALOX5AP/CLIC4/EDN1/PPIF/NCF1/JUN/FOSB/PTGS2	17
GO:0034103	GO:0034103	regulation of tissue remodeling	10/903	88/18670	0.00991746	0.0453225	0.0317699	SUCO/MIR20A/CST3/ADAM8/VDR/SRC/CEACAM1/IL23A/TNFAIP3/IL6	10
GO:0010038	GO:0010038	response to metal ion	28/903	362/18670	0.0099984	0.0455744	0.0319464	APP/PTGES/TTN/LGMN/ADAM9/BRAF/P2RX4/JUNB/PRNP/MTF1/BCL2/JUND/MMP9/EIF2AK3/ALOX5AP/DUSP1/CLIC4/EDN1/PPIF/NCF1/JUN/HIF1A/FOSB/ICAM1/IL1A/THBS1/AQP9/PTGS2	28
GO:0006073	GO:0006073	cellular glucan metabolic process	9/903	75/18670	0.0100064	0.0455744	0.0319464	PPP1R3B/RB1CC1/PER2/NR1D1/STK40/PYGL/IL6ST/MGAM/IRS2	9
GO:0010611	GO:0010611	regulation of cardiac muscle hypertrophy	9/903	75/18670	0.0100064	0.0455744	0.0319464	MIR20A/FOXO1/P2RX4/JARID2/IL6ST/MIR21/RGS2/EDN1/NR4A3	9
GO:0044042	GO:0044042	glucan metabolic process	9/903	75/18670	0.0100064	0.0455744	0.0319464	PPP1R3B/RB1CC1/PER2/NR1D1/STK40/PYGL/IL6ST/MGAM/IRS2	9
GO:0035150	GO:0035150	regulation of tube size	14/903	144/18670	0.0100738	0.0458039	0.0321073	PER2/P2RX1/PTAFR/ADORA2A/MIR21/RGS2/DOCK5/ADM/EDN1/ATP2B1/ECE1/ICAM1/SOD2/PTGS2	14
GO:0071322	GO:0071322	cellular response to carbohydrate stimulus	14/903	144/18670	0.0100738	0.0458039	0.0321073	CDK16/NR1D1/MAP4K4/ZFP36L1/IGF1R/SOX4/CLEC7A/PIM3/PIK3CA/FOXO3/KLF7/HIF1A/IRS2/ICAM1	14
GO:0030072	GO:0030072	peptide hormone secretion	21/903	250/18670	0.010111	0.0459341	0.0321985	CDK16/PER2/FFAR1/BLK/NR1D1/MAP4K4/RAB1A/RAB8B/CHD7/SOX4/PIM3/KLF7/EDN1/HIF1A/IRS2/GLUL/IL1RN/TNF/IL6/IL1B/FFAR2	21
GO:0001516	GO:0001516	prostaglandin biosynthetic process	5/903	28/18670	0.0101735	0.0461406	0.0323433	PTGES/PNPLA8/EDN1/IL1B/PTGS2	5
GO:0046457	GO:0046457	prostanoid biosynthetic process	5/903	28/18670	0.0101735	0.0461406	0.0323433	PTGES/PNPLA8/EDN1/IL1B/PTGS2	5
GO:0001823	GO:0001823	mesonephros development	11/903	102/18670	0.0102878	0.0465802	0.0326515	CTNNB1/HES1/SMAD7/BASP1/GZF1/SPRY1/BCL2/MYC/SDC4/RARA/VEGFA	11
GO:0035335	GO:0035335	peptidyl-tyrosine dephosphorylation	11/903	102/18670	0.0102878	0.0465802	0.0326515	DUSP4/MTMR6/DUSP16/PTPN1/DUSP10/DUSP6/DUSP5/PTP4A1/PTPRE/DUSP8/DUSP1	11
GO:0032506	GO:0032506	cytokinetic process	6/903	39/18670	0.0104759	0.0467182	0.0327482	BIN3/CHMP1B/CHMP2B/SNX18/CHMP4B/SNX9	6
GO:0048713	GO:0048713	regulation of oligodendrocyte differentiation	6/903	39/18670	0.0104759	0.0467182	0.0327482	CTNNB1/HES1/TNFRSF21/DUSP10/CXCR4/TLR2	6
GO:1905521	GO:1905521	regulation of macrophage migration	6/903	39/18670	0.0104759	0.0467182	0.0327482	P2RX4/STAP1/CSF1/C5AR1/THBS1/CCL3	6
GO:0001820	GO:0001820	serotonin secretion	3/903	10/18670	0.0104791	0.0467182	0.0327482	LILRB1/FCER1G/P2RX1	3
GO:0002291	GO:0002291	T cell activation via T cell receptor contact with antigen bound to MHC molecule on antigen presenting cell	3/903	10/18670	0.0104791	0.0467182	0.0327482	LGALS3/LILRB1/ICAM1	3
GO:0002713	GO:0002713	negative regulation of B cell mediated immunity	3/903	10/18670	0.0104791	0.0467182	0.0327482	C4BPA/BCL6/CR1	3
GO:0002890	GO:0002890	negative regulation of immunoglobulin mediated immune response	3/903	10/18670	0.0104791	0.0467182	0.0327482	C4BPA/BCL6/CR1	3
GO:0032308	GO:0032308	positive regulation of prostaglandin secretion	3/903	10/18670	0.0104791	0.0467182	0.0327482	P2RX4/EDN1/IL1B	3
GO:0045625	GO:0045625	regulation of T-helper 1 cell differentiation	3/903	10/18670	0.0104791	0.0467182	0.0327482	CD80/IL4R/RIPK2	3
GO:0045657	GO:0045657	positive regulation of monocyte differentiation	3/903	10/18670	0.0104791	0.0467182	0.0327482	ZFP36L1/CSF1/JUN	3
GO:0050861	GO:0050861	positive regulation of B cell receptor signaling pathway	3/903	10/18670	0.0104791	0.0467182	0.0327482	NFAM1/STAP1/FOXP1	3
GO:0070099	GO:0070099	regulation of chemokine-mediated signaling pathway	3/903	10/18670	0.0104791	0.0467182	0.0327482	SH2B3/EDN1/HIF1A	3
GO:0090557	GO:0090557	establishment of endothelial intestinal barrier	3/903	10/18670	0.0104791	0.0467182	0.0327482	RAP2C/RAPGEF2/ICAM1	3
GO:0140052	GO:0140052	cellular response to oxidised low-density lipoprotein particle stimulus	3/903	10/18670	0.0104791	0.0467182	0.0327482	TICAM1/CD68/TLR4	3
GO:1903897	GO:1903897	regulation of PERK-mediated unfolded protein response	3/903	10/18670	0.0104791	0.0467182	0.0327482	PTPN1/PPP1R15B/PPP1R15A	3
GO:2000628	GO:2000628	regulation of miRNA metabolic process	3/903	10/18670	0.0104791	0.0467182	0.0327482	RELA/ZC3H12A/NFKB1	3
GO:2000644	GO:2000644	regulation of receptor catabolic process	3/903	10/18670	0.0104791	0.0467182	0.0327482	MYLIP/PTPN1/FURIN	3
GO:2001214	GO:2001214	positive regulation of vasculogenesis	3/903	10/18670	0.0104791	0.0467182	0.0327482	CEACAM1/RAPGEF2/ADM	3
GO:0048638	GO:0048638	regulation of developmental growth	27/903	347/18670	0.010483	0.0467182	0.0327482	BCL11A/MIR222/APP/RBPJ/NDEL1/LATS2/CDKN1A/LGMN/YBX3/SMURF1/EZR/DUSP10/DUSP6/PIM1/JARID2/CHD7/CSF1/BASP1/CXCR4/BCL2/PIK3CA/RAB21/RGS2/VEGFA/IFRD1/EDN1/SEMA7A	27
GO:0042982	GO:0042982	amyloid precursor protein metabolic process	8/903	63/18670	0.0106614	0.0474348	0.0332505	APP/AGO2/PRNP/SORL1/LYN/ABCG1/IFNGR1/TNF	8
GO:0046888	GO:0046888	negative regulation of hormone secretion	8/903	63/18670	0.0106614	0.0474348	0.0332505	MAP4K4/CRY1/PIM3/INHBA/KLF7/EDN1/OSM/IL1B	8
GO:0060021	GO:0060021	roof of mouth development	10/903	89/18670	0.0107037	0.0475837	0.0333549	DHRS3/LRRC32/INSIG1/CHD7/BCOR/MMP25/SKI/INHBA/MSC/CSRNP1	10
GO:0000422	GO:0000422	autophagy of mitochondrion	9/903	76/18670	0.0108782	0.0482401	0.033815	RB1CC1/WDR45B/USP36/SQSTM1/MAP1LC3B2/SMURF1/MAP1LC3B/GABARAPL1/HIF1A	9
GO:0030500	GO:0030500	regulation of bone mineralization	9/903	76/18670	0.0108782	0.0482401	0.033815	ISG15/BCOR/ACVR2A/SRGN/CCR1/PHOSPHO1/ATP2B1/HIF1A/CCL3	9
GO:0061726	GO:0061726	mitochondrion disassembly	9/903	76/18670	0.0108782	0.0482401	0.033815	RB1CC1/WDR45B/USP36/SQSTM1/MAP1LC3B2/SMURF1/MAP1LC3B/GABARAPL1/HIF1A	9
GO:0030900	GO:0030900	forebrain development	29/903	381/18670	0.0109145	0.0482968	0.0338548	NRGN/ZSWIM6/APP/CTNNB1/CRK/NRP2/RBPJ/NDEL1/TYROBP/RAB3GAP1/SRC/MBOAT7/HES1/NUMB/MFSD2A/CHD7/SKI/BTG2/PAX5/INHBA/CXCR4/RARA/RAPGEF2/NR4A2/HIF1A/BCL2A1/SEMA7A/KDM6B/NR4A3	29
GO:0040013	GO:0040013	negative regulation of locomotion	29/903	381/18670	0.0109145	0.0482968	0.0338548	JUP/ADIPOR1/MIR20A/CRK/RAP2C/GTPBP4/DUSP10/STAP1/TP53INP1/SMAD7/TIMP1/RHOB/ARRDC3/PTGER4/NFE2L2/ADORA2A/RGCC/MIR21/BCL2/FOXO3/MIR29A/RABGEF1/DUSP1/CLIC4/MIR221/TRIB1/SEMA7A/CCL2/THBS1	29
GO:0001954	GO:0001954	positive regulation of cell-matrix adhesion	7/903	51/18670	0.0109358	0.0482968	0.0338548	JUP/MAP4K4/CSF1/SDC4/VEGFA/CCR7/NINJ1	7
GO:0007566	GO:0007566	embryo implantation	7/903	51/18670	0.0109358	0.0482968	0.0338548	AGO2/VMP1/TIMP1/MIR21/MMP9/IL1B/PTGS2	7
GO:0048146	GO:0048146	positive regulation of fibroblast proliferation	7/903	51/18670	0.0109358	0.0482968	0.0338548	SPHK1/CDKN1A/ZMIZ1/MYC/FOSL2/JUN/EREG	7
GO:0051961	GO:0051961	negative regulation of nervous system development	25/903	316/18670	0.0110669	0.0488356	0.0342325	BCL11A/APP/CTNNB1/ASAP1/VIM/MYLIP/NR1D1/MAP4K4/PLK2/HES1/TNFRSF21/DUSP10/STAP1/SORL1/SKI/FOXO3/EIF2AK3/RAPGEF2/IFRD1/TLR2/DENND5A/SEMA7A/TNF/IL6/IL1B	25
