# Supplementary material for: Tree Shrew Is a Suitable Animal Model for the Study of Epstein Barr Virus
Source: Front Immunol. 2022 Jan 17;12:789604. doi: 10.3389/fimmu.2021.789604 (PMC8801525; doi:10.3389/fimmu.2021.789604)
Supplement: Supplementary file 10 [file Table_6.xlsx]

## Sheet: Sheet1
Registration number	Age	Sex	Days of fever	Neutrophil count(109/ml)	EBV copies/ml	Rod-shaped nuclear Neutrophils(%)
0002281919	37	man	10	12.19	-	13
0004192986	6	man	13	12.18	500	-
0000509414	1	man	3	11.3341	-	1
0004130915	6	man	-	11.12	0	-
0002477005	0	women	30	10.9575	-	13
0005359021	44	man	6	10.12	487	2
0003527833	2	man	7	10.0642	2130	-
0007859531	6	women	13	9.99177	0	18
0004438842	4	women	16	9.61149	12300	1
0000896884	49	women	10	9.44541	-	16
0005168994	5	man	8	9.22	1760	3
0005257523	2	man	5	8.68335	2780	-
0000498204	9	man	6	8.55684	0	-
0005033648	4	women	3	8.505	934	4
0004363410	1	man	5	8.15096	1010	-
0001418096	2	man	5	7.79886	0	8
0001063032	1	man	8	7.6	-	14
0003765731	6	man	14	7.11585	1810000	-
0000612853	18	women	12	6.92	0	-
0005772780	4	women	2	6.81	216000	2
0002732229	4	man	4	6.62803	0	-
0002205959	4	man	9	5.98038	0	11
0004606031	4	man	15	5.6	34100	-
0001499413	3	women	11	5.0809	0	5
0005086475	4	women	6	4.92105	67600	-
0005595978	2	man	11	4.83464	1680	4
0003233818	5	man	3	4.83	0	-
0002384154	1	man	14	4.68809	0	-
0005737490	30	man	12	4.6872	8350	1
0004146643	2	women	-	4.47978	0	-
0004580469	17	man	8	4.4	17700	-
0005766264	13	man	6	4.24952	1850	6
0004643137	9	women	-	4.18	200	-
0004970377	2	man	-	4.08778	729	-
0002954656	10	man	7	4.03488	0	-
0000540955	1	man	7	4.03	0	-
0001355923	4	man	3	4	0	-
0002882711	2	man	11	3.9905	0	8
0003151955	5	man	7	3.83	88000	-
0000454068	3	man	5	3.75	0	-
0005601970	6	women	-	3.68722	5200	-
0003638224	2	women	24	3.57	0	13
0000346255	7	man	8	3.52	200	1
0004332691	1	man	11	3.48928	2160	-
0005239784	3	women	12	3.38169	0	-
0005335085	3	man	2	3.281	5.68	-
0002849290	2	man	10	3.27143	0	-
0001182320	4	man	2	3.23328	0	-
0002873995	1	women	10	3.1806	0	-
0005599465	30	women	20	3.08654	-	-
0001186484	4	women	1	3.08637	59700	-
0004299284	1	man	4	3.03456	-	-
0000144010	9	women	-	3.03315	0	5
0005513229	7	women	3	3.03	15000	-
0005215436	2	women	10	2.99234	620	9
0005130182	7	man	21	2.98	200	2
0000323987	2	man	-	2.9766	0	-
0002730830	8	women	12	2.79306	24600	4
0004940790	7	women	19	2.77508	1010	-
0004320871	15	man	8	2.76946	500	4
0003806661	9	women	5	2.74	183000	14
0005115551	2	women	-	2.47563	0	-
0004708679	5	women	4	2.43	2400	-
0005105585	8	man	-	2.39	5740	-
0003973270	7	man	20	2.3765	0	34
0004886530	12	women	6	2.30036	880	-
0000032010	5	man	2	2.3	0	-
0000349221	3	women	8	2.29554	1870	-
0003259041	2	women	-	2.26	0	-
0003181127	1	women	7	2.2575	500	-
0004723642	0	women	8	2.24	200	1
0000257738	4	man	5	2.23	0	-
0004744716	10	man	-	2.19	755	-
0002044645	3	man	-	2.18	0	-
0004343210	4	man	-	2.01342	12900	-
0004790996	7	man	-	2.01	19500	-
0007887686	7	man	6	1.9964	5880	5
0005668139	5	women	10	1.97	7280	2
0001286685	4	man	9	1.8048	0	1
0005817073	8	women	-	1.76	1230	1
0003271140	8	women	3	1.64154	-	-
0001362361	2	man	3	1.6247	0	-
0000418868	3	man	-	1.6	0	8
0005746462	2	man	2	1.58928	11700	-
0005402507	20	man	-	1.45717	3750	-
0005700697	5	women	-	1.4121	13100	-
0005710871	5	man	-	1.38	1240	5
0000103458	7	women	10	1.34045	-	-
0005752919	1	women	-	1.34	408	-
0001720800	8	women	7	1.34	0	-
0004848385	3	man	5	1.26	7300000	-
0002055525	27	man	5	1.26	715	-
0005314683	5	man	4	1.25	3430	2
0005163477	1	man	7	1.22537	4900	3
0004956248	2	women	13	1.22	290000	7
0005636072	4	man	-	1.2154	1450	1
0002772214	5	women	9	1.21312	-	-
0004885350	7	man	4	1.0449	200	1
0000259660	6	women	15	1.04	500	-
0004892385	7	women	10	1.03443	510	-
0005147423	2	man	30	0.98	0	-
0004668338	1	man	8	0.97513	-	-
0005392736	5	man	15	0.94	253000	13
0004001597	2	man	6	0.94	0	-
0004553280	2	women	-	0.9	-	-
0000266314	5	man	5	0.88357	-	-
0007873690	4	women	-	0.78	2250	-
0004730326	5	women	-	0.7326	0	-
0003626779	3	man	9	0.72772	0	-
0000143777	2	women	7	0.70412	-	2
0001356162	1	women	3	0.66953	0	1
0000946397	3	man	-	0.64617	0	7
0003214940	5	women	9	0.62	-	1
0003776390	10	women	30	0.5974	6100	-
0001634176	4	man	-	0.55083	-	-
0003811171	48	man	9	0.5	0	-
0004044791	4	women	17	0.43146	500	-
0001995405	5	women	11	0.40399	0	-
0002409740	1	man	-	0.36	0	-
0004017337	2	man	15	0.26	-	-
0004018446	7	women	30	0.18	0	-
0003050017	2	man	7	0.1	201000	-
0004676255	4	women	12	0.07566	0	-
0004984020	12	women	9	0.05	771000	-
0005147018	1	women	20	0.02	-	-
0003763086	4	man	-	0	8400	3
0003172809	4	man	28	0	280000	-
0000298713	5	man	5	0	2420	-
0005522171	5	women	9	0	1190	-
0005753986	67	women	4	0	521	-
0005216799	20	man	3	0	428	-
0000007154	33	man	21	0	0	-
0000402038	3	man	5	0	0	-
0000626492	4	women	3	0	0	-
0001004282	4	man	8	0	0	-
0002938954	1	man	30	0	0	-
0000623348	6	man	7	0	-	-
0004323851	3	man	4	0	-	-
0003758378	5	man	-	-	500	4
"-" indicates no recorded in the medical records
