# Supplementary material for: Tree Shrew Is a Suitable Animal Model for the Study of Epstein Barr Virus
Source: Front Immunol. 2022 Jan 17;12:789604. doi: 10.3389/fimmu.2021.789604 (PMC8801525; doi:10.3389/fimmu.2021.789604)
Supplement: Supplementary file 11 [file Table_7.csv]

Top 10 in network string_interactions.tsv ranked by DMNC method
Rank	Name	Score
1	CTSA	0.8164038675947065
1	PYCARD	0.8164038675947065
3	BST2	0.7132374414207105
3	NCSTN	0.7132374414207105
3	VAPA	0.7132374414207105
6	FUCA1	0.6921269049755694
7	CTSH	0.648262638677105
8	CTSC	0.6185313176403527
9	PSAP	0.5854008040884889
10	CAMP	0.5705899531365685
