# Supplementary material for: Tree Shrew Is a Suitable Animal Model for the Study of Epstein Barr Virus
Source: Front Immunol. 2022 Jan 17;12:789604. doi: 10.3389/fimmu.2021.789604 (PMC8801525; doi:10.3389/fimmu.2021.789604)
Supplement: Supplementary file 12 [file Table_8.xlsx]

## Sheet: Sheet1
Antibody	Manufacturer	Catalog number	Application
EBV gp350	Santa Cruz Biotechnology	sc-56981	IF
EBNA2	Abcam Inc.	ab90543	IF
LMP1	Santa Cruz Biotechnology	sc-71023	IF
LMP2A	Santa Cruz Biotechnology	sc-101315	IF
VCA	Santa Cruz Biotechnology	sc-58122	IF
EAD	Santa Cruz Biotechnology	sc-58121	IF
CD3	Servicebio Inc.	GB11014	IHC
CD21	Santa Cruz Biotechnology	sc-13135	IHC
LMP1	Abcam Inc.	ab78113	IHC
tree shrew IgG	YHBIO	YH-10255	IF
IgG(Alexa Fluor® 488 Conjugate)	CST Inc	#8890	IF
IgG(Alexa Fluor® 595 Conjugate)	CST Inc	#4408	IF
