# Supplementary material for: Tree Shrew Is a Suitable Animal Model for the Study of Epstein Barr Virus
Source: Front Immunol. 2022 Jan 17;12:789604. doi: 10.3389/fimmu.2021.789604 (PMC8801525; doi:10.3389/fimmu.2021.789604)
Supplement: Supplementary file 13 [file Table_9.xlsx]

## Sheet: Sheet1
SampleID	Number of clean reads (except rRNA)	Number of full-length reads	Full-Length Percentage (FL%)
F1	2411870	2196841	0.9108
F2	2655245	2418358	0.9108
F3	2677660	2423143	0.9049
F4	3525567	3237238	0.9182
F5	3331542	3055385	0.9171
F6	3134767	2897503	0.9243
F7	2658433	2441186	0.9183
F8	3494206	3187235	0.9121
F9	2662467	2459959	0.9239
F10	2667302	2429790	0.911
F11	2765015	2552543	0.9232
F12	3846743	3532812	0.9184
N1	4344480	3993731	0.9193
N2	4869439	4516079	0.9274
N3	5208609	4786071	0.9189
